# Supplementary material for: Cross-ethnic analysis of common gene variants in hemostasis show lopsided representation of global populations in genetic databases
Source: BMC Med Genomics. 2022 Mar 25;15:69. doi: 10.1186/s12920-022-01220-0 (PMC8957123; doi:10.1186/s12920-022-01220-0)
Supplement: Supplementary file 1 — Additional file 1: Table S1. A list of 845 SNPs in genes associated with hemostasis. ClinVar annotations are shown on the column farthest to the right. [file 12920_2022_1220_MOESM1_ESM.xlsx]

## Sheet: Blad1
Supplementary Table S1. A list of 845 SNPs in genes associated with hemostasis. ClinVar annotations are shown on the column farthest to the right.
dbSNP_RS_ID	Gene	Chr_id	Start	Stop	Strand	AMR	EAS	EUR	SAS	SOM	YRI	ClinVar
rs117192504	PLG	6	161127578	161127578	+	0	0.062	0	0	0	0	benign
rs150351950	F9	X	138643811	138643811	+	0.002	0	0	0	0	0.006	benign
rs1804182	PLAT	8	42033519	42033519	+	0.003	0	0	0	0.00526316	0.032	benign
rs2056926	F5	1	169455435	169455435	+	0.362	0.822	0.229	0.48	0.478947	0.417	benign
rs2227566	PLAU	10	75673731	75673731	+	0.379	0.123	0.592	0.232	0.710526	0.44	benign
rs2227568	PLAU	10	75673879	75673879	+	0.108	0.294	0.158	0.239	0.0157895	0.056	benign
rs2301612	ADAMTS13	9	136301982	136301982	+	0.389	0.184	0.425	0.433	0.178947	0.014	benign
rs3093253	F7	13	113774092	113774092	+	0.124	0.045	0.111	0.301	0.115789	0.102	benign
rs4252129	PLG	6	161152905	161152905	+	0.004	0	0.009	0	0	0	benign
rs5970	F11	4	187205301	187205301	+	0.137	0.039	0.166	0.21	0.542553	0.222	benign
rs17708472	VKORC1	16	31105353	31105353	+	0.14	0.003	0.234	0.092	0.142105	0.019	drug response
rs2359612	VKORC1	16	31103796	31103796	+	0.575	0.115	0.612	0.855	0.568421	0.824	drug response
rs2884737	VKORC1	16	31105554	31105554	+	0.176	0.001	0.255	0.067	0.4	0	drug response
rs7294	VKORC1	16	31102321	31102321	+	0.402	0.112	0.366	0.759	0.315789	0.514	drug response
rs9934438	VKORC1	16	31104878	31104878	+	0.412	0.885	0.388	0.145	0.431579	0.028	drug response
rs61742245	VKORC1	16	31105945	31105945	+	0	0	0	0	0.0842105	0	drug response
rs1799853	CYP2C9	10	96702047	96702047	+	0.099	0.001	0.124	0.035	0.0157895	0	drug response
rs1057910	CYP2C9	10	96741053	96741053	+	0.037	0.034	0.073	0.109	0.0105263	0	drug response
rs1050813	SERPINE1	7	100781615	100781615	+	0.111	0.002	0.207	0.11	0.0894737	0	likely-benign
rs1063857	VWF	12	6153514	6153514	+	0.241	0.091	0.368	0.218	0.3	0.681	likely-benign
rs11063987	VWF	12	6128280	6128280	+	0.009	0	0	0	0.00526316	0.13	likely-benign
rs11063988	VWF	12	6128446	6128446	+	0.009	0	0	0	0.00526316	0.125	likely-benign
rs115119084	F12	5	176830527	176830527	+	0.003	0	0	0	0	0.042	likely-benign
rs116688254	F7	13	113773855	113773855	+	0.003	0.001	0	0	0.0526316	0.037	likely-benign
rs142404899	VWF	12	6173515	6173515	+	0	0.019	0.001	0.001	0	0	likely-benign
rs150020679	GGCX	2	85774004	85774004	+	0.003	0	0	0	0	0.019	likely-benign
rs1800376	VWF	12	6174414	6174414	+	0.134	0.247	0.121	0.23	0.247368	0.519	likely-benign
rs2066870	FGG	4	155531333	155531333	+	0.006	0	0.001	0	0.0315789	0.102	likely-benign
rs2228317	VWF	12	6155950	6155950	+	0.013	0	0	0	0.0473684	0.292	likely-benign
rs2229446	VWF	12	6103072	6103072	+	0.024	0	0.002	0.002	0.0434783	0.255	likely-benign
rs2229448	VWF	12	6125397	6125397	+	0.004	0	0.001	0.002	0.0473684	0.032	likely-benign
rs3093266	F7	13	113772717	113772717	+	0.003	0	0.01	0	0	0	likely-benign
rs3136452	F2	11	46744989	46744989	+	0.012	0	0.001	0	0.0263158	0.157	likely-benign
rs35383156	F8	X	154189379	154189379	+	0.002	0	0	0	0.0105263	0.018	likely-benign
rs35621875	F8	X	154221432	154221432	+	0.08	0.007	0.001	0.003	0	0	likely-benign
rs41314453	ADAMTS13	9	136307825	136307825	+	0.006	0	0.02	0.002	0.0315789	0	likely-benign
rs4251946	PLAUR	19	44156378	44156378	+	0	0	0.007	0.004	0	0	likely-benign
rs5986	F13A1	6	6174856	6174856	+	0.073	0.001	0.113	0.03	0.163158	0.042	likely-benign
rs6003	F13B	1	197031021	197031021	+	0.879	0.983	0.912	0.899	0.435484	0.241	likely-benign
rs6092	SERPINE1	7	100771717	100771717	+	0.081	0.097	0.098	0.104	0	0	likely-benign
rs61750615	VWF	12	6103650	6103650	+	0.012	0	0.01	0.039	0	0	likely-benign
rs72708013	F5	1	169481731	169481731	+	0.091	0.032	0.066	0.057	0.147368	0.005	likely-benign
rs78353028	VWF	12	6061675	6061675	+	0.006	0	0	0	0.00526316	0.065	likely-benign
rs8050894	VKORC1	16	31104509	31104509	+	0.442	0.885	0.4	0.148	0.447368	0.227	likely-benign
rs118203905	F5	1	169524538	169524538	+	0	0.01	0	0	0	0	pathogenic
rs121918478	F2	11	46750296	46750296	+	0	0	0	0	0.00526316	0	Pathogenic
rs137852380	F8	X	154225370	154225370	+	0	0	0	0	0.0105263	0	Pathogenic
rs148685782	FGG	4	155533035	155533035	+	0	0	0.006	0.002	0	0	pathogenic
rs1799963	F2	11	46761055	46761055	+	0.014	0	0.008	0	0	0	pathogenic
rs41276738	VWF	12	6143978	6143978	+	0.007	0	0.004	0	0	0	pathogenic
rs6025	F5	1	169519049	169519049	+	0.01	0	0.012	0.011	0	0	pathogenic
rs72547529	VKORC1	16	31104720	31104720	+	0.001	0	0	0	0	0.009	pathogenic
rs73015965	PLG	6	161127501	161127501	+	0	0	0.009	0.001	0	0	pathogenic
rs111971143	VWF	12	6181569	6181569	+	0	0	0	0	0.0105263	0.014	VUS
rs11575933	ADAMTS13	9	136302063	136302063	+	0.004	0.016	0.001	0.002	0	0	VUS
rs146504585	VWF	12	6085352	6085352	+	0	0.013	0	0.001	0	0	VUS
rs183643295	F12	5	176831083	176831083	+	0	0.019	0	0.002	0	0	VUS
rs41267007	PROS1	3	93619677	93619677	+	0.001	0	0.001	0.034	0	0	VUS
rs6008	F5	1	169498835	169498835	+	0.111	0.608	0.027	0.172	0.0210526	0.181	VUS
rs6063	FGG	4	155530877	155530877	+	0.009	0	0.008	0	0.00526316	0	VUS
rs61750601	VWF	12	6125910	6125910	+	0.009	0	0.009	0	0	0	VUS
rs61753266	F10	13	113795286	113795286	+	0	0	0.001	0.005	0	0	VUS
rs61753991	VWF	12	6219687	6219687	+	0	0	0	0	0.0105263	0.014	VUS
rs71423925	MCFD2	2	47132529	47132529	+	0.037	0	0.048	0.015	0.196809	0.014	VUS
rs75764442	F5	1	169482063	169482063	+	0.003	0	0	0	0.0263158	0.028	VUS
rs76505074	VWF	12	6219681	6219681	+	0.007	0	0.001	0	0.0263158	0.028	VUS
rs10048792	TFPI	2	188614709	188614709	+	0.006	0	0.002	0	0.0105263	0.079	Unknown
rs10179705	TFPI	2	188315234	188315234	+	0.285	0.143	0.301	0.278	0.447368	0.5	Unknown
rs1018827	F5	1	169514006	169514006	+	0.95	1	0.937	0.94	0.920213	0.889	Unknown
rs10198468	TFPI	2	188509060	188509060	+	0.88	0.785	0.886	0.708	0.942105	0.926	Unknown
rs10198982	TFPI	2	188888319	188888319	+	0.118	0.027	0.236	0.101	0.3	0.287	Unknown
rs10202814	MCFD2	2	47164968	47164968	+	0.133	0.108	0.194	0.129	0.163158	0.162	Unknown
rs10209483	PROC	2	128158637	128158637	+	0.82	0.982	0.719	0.732	0.573684	0.569	Unknown
rs10221619	TFPI	2	188824158	188824158	+	0.239	0.44	0.27	0.269	0.126316	0.097	Unknown
rs1028736	F3	1	94986888	94986888	+	0.004	0.015	0.002	0.014	0.0157895	0.083	Unknown
rs10415717	PLAUR	19	44176333	44176333	+	0.72	0.531	0.75	0.66	0.847368	0.931	Unknown
rs10419087	F2RL3	19	16994090	16994090	+	0.339	0.427	0.444	0.454	0.189474	0.426	Unknown
rs10484323	F13A1	6	6272186	6272186	+	0.121	0.002	0.068	0.044	0.121053	0.306	Unknown
rs10574253	F13B	1	197026889	197026889	+	0.006	0	0	0	0	0.13	Unknown
rs10717575	TFPI	2	188411837	188411837	+	0.18	0.22	0.233	0.257	0.147368	0.185	Unknown
rs10782987	F3	1	95119790	95119790	+	0.259	0.305	0.329	0.358	0.305263	0.083	Unknown
rs10804018	TFPI	2	188871377	188871377	+	0.813	0.949	0.817	0.905	0.731183	0.509	Unknown
rs10849375	VWF	12	6100611	6100611	+	0.053	0.237	0.113	0.131	0.0265957	0	Unknown
rs10874865	F3	1	95049968	95049968	+	0.28	0.255	0.155	0.155	0.152632	0.019	Unknown
rs10919181	F5	1	169478261	169478261	+	0.161	0.166	0.039	0.118	0.0684211	0.161	Unknown
rs10919189	F5	1	169518322	169518322	+	0.102	0.03	0.074	0.074	0.0526316	0	Unknown
rs11063968	VWF	12	6088595	6088595	+	0.207	0.098	0.002	0.019	0	0	Unknown
rs11063993	VWF	12	6135366	6135366	+	0.072	0.07	0.093	0.145	0.0473684	0.134	Unknown
rs11064018	VWF	12	6195675	6195675	+	0.105	0.475	0.133	0.372	0.342105	0.25	Unknown
rs111650675	TFPI	2	188376831	188376831	+	0.033	0.072	0.064	0.109	0.0526316	0.023	Unknown
rs111705869	TFPI	2	188725631	188725631	+	0.006	0	0	0	0	0.06	Unknown
rs111834294	TFPI	2	188447567	188447567	+	0.076	0.004	0.055	0.018	0.0263158	0.032	Unknown
rs111882539	F3	1	95104370	95104370	+	0.004	0	0.002	0	0.0315789	0.028	Unknown
rs112051210	F13A1	6	6278335	6278335	+	0	0	0.001	0	0	0.009	Unknown
rs112306635	SERPINE1	7	100767966	100767966	+	0.006	0	0	0	0	0	Unknown
rs112343229	TFPI	2	188740745	188740745	+	0.019	0.036	0.022	0.011	0.0157895	0.051	Unknown
rs112387914	VWF	12	6181322	6181322	+	0.004	0	0	0	0	0.005	Unknown
rs11243055	F13A1	6	6082726	6082726	+	0.637	0.65	0.757	0.823	0.75	0.745	Unknown
rs11243078	F13A1	6	6316802	6316802	+	0.135	0.001	0.1	0.186	0.1	0.324	Unknown
rs11243081	F13A1	6	6337506	6337506	+	0.186	0.411	0.297	0.273	0.0631579	0.005	Unknown
rs112453472	F2	11	46737056	46737056	+	0.004	0	0.001	0	0.0105263	0.028	Unknown
rs112852964	F13A1	6	6336399	6336399	+	0.004	0	0	0	0.0473684	0.032	Unknown
rs112885347	F2R	5	76097959	76097959	+	0.004	0	0	0	0.0526316	0.097	Unknown
rs112995300	PROC	2	128199316	128199316	+	0.006	0	0.001	0	0.0631579	0.046	Unknown
rs113085144	TFPI	2	188784177	188784177	+	0.003	0	0	0	0.0157895	0.074	Unknown
rs113222616	F13A1	6	6285948	6285948	+	0	0	0	0	0	0.023	Unknown
rs113241997	VWF	12	6097254	6097254	+	0.003	0	0	0	0.0526316	0.028	Unknown
rs113246137	F13A1	6	6045300	6045300	+	0.016	0	0.028	0.01	0.0263158	0.023	Unknown
rs113246301	PLAUR	19	44151330	44151330	+	0.004	0	0	0	0	0.028	Unknown
rs11334343	VWF	12	6056739	6056739	+	0.066	0.002	0.051	0.12	0.0789474	0.065	Unknown
rs113410125	F9	X	138594582	138594582	+	0.006	0	0	0	0.0263158	0.03	Unknown
rs11361463	TFPI	2	188547170	188547170	+	0.895	0.822	0.993	0.944	0.989474	0.903	Unknown
rs113651850	VWF	12	6221388	6221388	+	0	0	0	0	0	0.023	Unknown
rs113741947	F2R	5	76110257	76110257	+	0	0.003	0	0	0	0.037	Unknown
rs113771791	F13A1	6	6027706	6027706	+	0.013	0	0.029	0.01	0.0105263	0	Unknown
rs113900738	MCFD2	2	47121916	47121916	+	0.004	0	0	0	0	0.093	Unknown
rs114085928	TFPI	2	188728543	188728543	+	0.003	0.001	0.001	0	0	0.032	Unknown
rs114154311	F13A1	6	6208558	6208558	+	0.004	0	0.012	0.004	0.0894737	0.037	Unknown
rs114164641	F2R	5	76119615	76119615	+	0.001	0	0.012	0.002	0	0	Unknown
rs114170817	F10	13	113810167	113810167	+	0.001	0	0	0	0	0.037	Unknown
rs114307058	PROC	2	128103023	128103023	+	0.001	0	0	0	0	0.032	Unknown
rs114374680	F13A1	6	6306698	6306698	+	0.012	0.05	0.015	0.062	0.0157895	0.009	Unknown
rs114403646	MCFD2	2	47140666	47140666	+	0.003	0	0.001	0	0.0157895	0.028	Unknown
rs1144300	F3	1	95002211	95002211	+	0.392	0.178	0.483	0.34	0.568421	0.472	Unknown
rs114468276	F2R	5	76093059	76093059	+	0.013	0	0	0	0	0.06	Unknown
rs114547844	TFPI	2	188596894	188596894	+	0.004	0.012	0.02	0.005	0.0210526	0	Unknown
rs1146474	F3	1	95049677	95049677	+	0.189	0.315	0.177	0.259	0.194737	0.407	Unknown
rs1146508	F3	1	95029621	95029621	+	0.013	0	0	0	0	0.13	Unknown
rs1146509	F3	1	95029581	95029581	+	0.552	0.469	0.517	0.471	0.436842	0.213	Unknown
rs114687764	TFPI	2	188879778	188879778	+	0.003	0	0	0	0.00526316	0.042	Unknown
rs114731363	PROS1	3	93641170	93641170	+	0	0	0	0	0.0263158	0.028	Unknown
rs114736899	F13A1	6	6238270	6238270	+	0	0	0	0	0	0.032	Unknown
rs114777022	VWF	12	6130458	6130458	+	0.017	0	0	0	0.210526	0.347	Unknown
rs114938641	TFPI	2	188799142	188799142	+	0.003	0	0	0	0.0263158	0.069	Unknown
rs115018153	SERPINE1	7	100742765	100742765	+	0	0	0	0	0	0.032	Unknown
rs115071024	F13A1	6	6201812	6201812	+	0	0	0.001	0	0.0210526	0.009	Unknown
rs115112285	PROC	2	128116799	128116799	+	0.003	0	0	0	0	0.042	Unknown
rs115158386	F13A1	6	6148446	6148446	+	0.004	0	0.029	0.026	0	0	Unknown
rs115189482	F5	1	169542750	169542750	+	0.003	0	0	0	0	0.046	Unknown
rs115293446	TFPI	2	188724079	188724079	+	0	0	0	0	0	0.014	Unknown
rs115321448	PROC	2	128223478	128223478	+	0.006	0	0	0	0	0.014	Unknown
rs115335956	TFPI	2	188704301	188704301	+	0.001	0	0	0	0	0.032	Unknown
rs115366555	TFPI	2	188531698	188531698	+	0.006	0	0	0	0.0315789	0.056	Unknown
rs115377529	TFPI	2	188833422	188833422	+	0.003	0	0	0	0.00526316	0.032	Unknown
rs115391735	PLAUR	19	44172107	44172107	+	0.001	0	0	0	0	0.042	Unknown
rs115420036	F13A1	6	6089618	6089618	+	0	0	0	0.001	0.0210526	0.014	Unknown
rs115483248	VWF	12	6203480	6203480	+	0.046	0.002	0.029	0.032	0.268421	0.347	Unknown
rs115535444	VWF	12	6190869	6190869	+	0.001	0	0	0	0.0212766	0.023	Unknown
rs115550242	F11	4	187182024	187182024	+	0.001	0	0	0	0	0.069	Unknown
rs115571730	F8	X	154222832	154222832	+	0.006	0	0	0.001	0.0421053	0.043	Unknown
rs115677852	F13B	1	196993472	196993472	+	0.001	0	0	0	0	0.014	Unknown
rs115766493	F13A1	6	6050630	6050630	+	0	0	0	0	0	0.014	Unknown
rs115847122	VWF	12	6069984	6069984	+	0.004	0	0	0	0.0210526	0.037	Unknown
rs1158867	PROC	2	128177377	128177377	+	0.709	0.819	0.583	0.623	0.342105	0.199	Unknown
rs115977593	F2R	5	76072219	76072219	+	0	0	0	0	0	0.019	Unknown
rs116220452	F2R	5	76107186	76107186	+	0.007	0	0.003	0	0.0842105	0.032	Unknown
rs116240242	PROC	2	128201414	128201414	+	0.004	0	0.018	0.001	0	0	Unknown
rs116256911	F2R	5	76088218	76088218	+	0	0	0	0	0	0.019	Unknown
rs116375624	F3	1	95030641	95030641	+	0.003	0	0.001	0	0	0.023	Unknown
rs116389893	TFPI	2	188643568	188643568	+	0.001	0	0	0	0	0.042	Unknown
rs116425844	PROS1	3	93676366	93676366	+	0.001	0	0	0	0	0.032	Unknown
rs116485885	VWF	12	6225881	6225881	+	0.003	0	0	0	0	0.046	Unknown
rs11674797	TFPI	2	188873513	188873513	+	0.013	0	0.008	0.007	0.115789	0.083	Unknown
rs116780226	F13B	1	197047297	197047297	+	0.02	0	0.039	0.006	0	0	Unknown
rs11684448	MCFD2	2	47149271	47149271	+	0.019	0	0.036	0.007	0	0	Unknown
rs116891650	VWF	12	6154304	6154304	+	0.007	0	0.024	0	0	0	Unknown
rs11690921	MCFD2	2	47153762	47153762	+	0.46	0.618	0.349	0.49	0.242105	0.079	Unknown
rs116993704	VKORC1L1	7	65382660	65382660	+	0	0.024	0.002	0.002	0	0	Unknown
rs117033285	TFPI	2	188595336	188595336	+	0	0.023	0	0	0	0	Unknown
rs117071130	F3	1	95019029	95019029	+	0	0.014	0	0	0	0	Unknown
rs117130196	MCFD2	2	47112797	47112797	+	0	0.029	0	0	0	0	Unknown
rs117200271	F13A1	6	6320222	6320222	+	0	0.026	0	0.002	0	0	Unknown
rs117223545	VWF	12	6231524	6231524	+	0	0.01	0	0	0	0	Unknown
rs117263390	VWF	12	6237337	6237337	+	0.006	0.051	0	0.046	0.1	0.023	Unknown
rs117288409	TFPI	2	188830609	188830609	+	0	0.014	0	0	0	0	Unknown
rs11738686	F2R	5	76141096	76141096	+	0.037	0.029	0.018	0.049	0.0473684	0.014	Unknown
rs117444958	VKORC1L1	7	65261749	65261749	+	0.036	0.091	0.007	0.01	0	0.005	Unknown
rs117453302	PLAT	8	42054607	42054607	+	0.003	0.043	0.014	0.069	0.0368421	0.06	Unknown
rs11747744	F2R	5	76052378	76052378	+	0.006	0	0.01	0.001	0	0	Unknown
rs11751493	F13A1	6	6082831	6082831	+	0.622	0.649	0.755	0.823	0.652632	0.597	Unknown
rs11752833	F13A1	6	6026336	6026336	+	0.317	0.216	0.361	0.176	0.489362	0.324	Unknown
rs11755846	F13A1	6	6328146	6328146	+	0.056	0.001	0.052	0.038	0.0473684	0.069	Unknown
rs11756027	F13A1	6	6132752	6132752	+	0.193	0.127	0.228	0.294	0.247368	0.037	Unknown
rs11763147	VKORC1L1	7	65326821	65326821	+	0.553	0.788	0.561	0.65	0.418478	0.282	Unknown
rs117938721	VWF	12	6080156	6080156	+	0.001	0.037	0	0.002	0	0	Unknown
rs118036700	VWF	12	6238782	6238782	+	0	0.017	0	0.001	0	0	Unknown
rs11831449	VWF	12	6154469	6154469	+	0.241	0.091	0.368	0.218	0.315789	0.681	Unknown
rs11831654	VWF	12	6136539	6136539	+	0.195	0.003	0.256	0.099	0.315789	0.523	Unknown
rs11884268	TFPI	2	188642004	188642004	+	0.987	1	1	1	0.978947	0.889	Unknown
rs11894319	MCFD2	2	47137267	47137267	+	0.154	0.078	0.076	0.057	0.121053	0.264	Unknown
rs11964160	F13A1	6	6195060	6195060	+	0.127	0.217	0.136	0.342	0.152632	0.009	Unknown
rs11966302	PLG	6	161168015	161168015	+	0.003	0	0	0	0.0107527	0.074	Unknown
rs11972491	SERPINE1	7	100751106	100751106	+	0.11	0.166	0.144	0.126	0.105263	0.296	Unknown
rs12029080	F3	1	95053353	95053353	+	0.229	0.271	0.298	0.257	0.228261	0.065	Unknown
rs12061340	F3	1	95114099	95114099	+	0.01	0	0	0	0.0478723	0.13	Unknown
rs12110401	F13A1	6	6090095	6090095	+	0.095	0.023	0.165	0.061	0.202128	0.306	Unknown
rs12111211	F13A1	6	6290507	6290507	+	0.042	0.001	0.009	0	0.184211	0.19	Unknown
rs12127364	F5	1	169469142	169469142	+	0.401	0.221	0.249	0.324	0.163158	0.241	Unknown
rs121918027	PLG	6	161159625	161159625	+	0	0.017	0	0	0	0	Unknown
rs121918029	PLG	6	161158008	161158008	+	0	0	0	0	0.0106383	0	Unknown
rs12299007	VWF	12	6249296	6249296	+	0.063	0.054	0.001	0.058	0.226316	0.491	Unknown
rs12315340	VWF	12	6165529	6165529	+	0.023	0	0.005	0.037	0.076087	0.255	Unknown
rs12315477	VWF	12	6180648	6180648	+	0.007	0	0.001	0	0	0.037	Unknown
rs12319392	VWF	12	6170486	6170486	+	0.095	0.037	0.087	0.124	0.263158	0.0426	Unknown
rs12373745	TFPI	2	188799624	188799624	+	0.092	0.003	0.18	0.1	0.0684211	0.019	Unknown
rs12392769	F8	X	154085932	154085932	+	0.008	0	0	0.001	0	0.049	Unknown
rs12406092	F5	1	169543131	169543131	+	0.372	0.204	0.309	0.36	0.276596	0.19	Unknown
rs1245216	F3	1	95028679	95028679	+	0.177	0.005	0.246	0.144	0.0789474	0.005	Unknown
rs1245481	F3	1	95116807	95116807	+	0.316	0.034	0.377	0.293	0.3	0.097	Unknown
rs12468854	TFPI	2	188789421	188789421	+	0.581	0.689	0.536	0.72	0.336842	0.625	Unknown
rs12469935	TFPI	2	188391715	188391715	+	0.081	0.004	0.053	0.019	0.0684211	0.069	Unknown
rs12474851	TFPI	2	188744807	188744807	+	0.657	0.761	0.743	0.661	0.610526	0.486	Unknown
rs12557491	F9	X	138536879	138536879	+	0.023	0.038	0.094	0.103	0	0	Unknown
rs12563507	F5	1	169459649	169459649	+	0.122	0.024	0.08	0.086	0.0631579	0	Unknown
rs12621059	MCFD2	2	47149658	47149658	+	0.151	0.185	0.271	0.245	0.0789474	0.106	Unknown
rs12667943	SERPINE1	7	100755709	100755709	+	0.102	0.104	0.125	0.122	0.178947	0.25	Unknown
rs1267842	F13A1	6	6246261	6246261	+	0.282	0.16	0.435	0.271	0.352632	0.199	Unknown
rs1267913	F13A1	6	6291110	6291110	+	0.2	0.465	0.234	0.268	0.166667	0.074	Unknown
rs12712979	MCFD2	2	47162739	47162739	+	0.068	0	0.1	0.022	0.268421	0.13	Unknown
rs12742136	SERBP1	1	67887191	67887191	+	0.019	0.001	0.026	0.003	0	0	Unknown
rs12758064	F3	1	95052267	95052267	+	0.111	0.154	0.126	0.179	0.226316	0.162	Unknown
rs12814720	VWF	12	6294417	6294417	+	0.277	0.324	0.446	0.331	0.303191	0.389	Unknown
rs12832252	VWF	12	6139367	6139367	+	0.19	0.003	0.256	0.099	0.202128	0.319	Unknown
rs12998150	TFPI	2	188755699	188755699	+	0.324	0.231	0.448	0.312	0.447368	0.171	Unknown
rs13001192	TFPI	2	188530745	188530745	+	0.128	0.183	0.148	0.106	0.268421	0.375	Unknown
rs13011622	TFPI	2	188815686	188815686	+	0.476	0.383	0.525	0.388	0.573684	0.139	Unknown
rs13109457	FGA	4	155514879	155514879	+	0.209	0.432	0.235	0.247	0.184211	0.287	Unknown
rs1318606	F13A1	6	6331936	6331936	+	0.455	0.649	0.389	0.427	0.152632	0.176	Unknown
rs13202850	F13A1	6	6163492	6163492	+	0.095	0.137	0.138	0.263	0.173684	0.097	Unknown
rs1321088	F9	X	138542649	138542649	+	0.366	0.164	0.668	0.554	0.310526	0.171	Unknown
rs1321093	F9	X	138620674	138620674	+	0.031	0	0	0	0.263158	0.299	Unknown
rs13238709	SERPINE1	7	100783736	100783736	+	0.301	0.454	0.455	0.4	0.287234	0.454	Unknown
rs1325691	F13A1	6	6217990	6217990	+	0.458	0.689	0.575	0.678	0.68617	0.889	Unknown
rs13375369	F13B	1	197007229	197007229	+	0.091	0.194	0.007	0.005	0.0894737	0.231	Unknown
rs13398991	TFPI	2	188491460	188491460	+	0.117	0.015	0.064	0.045	0.205263	0.241	Unknown
rs1341644	F3	1	95108332	95108332	+	0.405	0.556	0.367	0.371	0.326316	0.319	Unknown
rs13419072	MCFD2	2	47110502	47110502	+	0.023	0.069	0.022	0.051	0.0736842	0.134	Unknown
rs137980574	F13A1	6	6278797	6278797	+	0.012	0.041	0.001	0.001	0	0	Unknown
rs138132970	F2	11	46728826	46728826	+	0.012	0	0.011	0.003	0	0	Unknown
rs138173015	F13A1	6	6050041	6050041	+	0	0	0	0	0	0.014	Unknown
rs138695117	SERPINE1	7	100772232	100772232	+	0	0.015	0	0.001	0.0105263	0	Unknown
rs138751300	PLAUR	19	44198948	44198948	+	0.019	0	0.052	0.029	0	0.088	Unknown
rs138912857	TFPI	2	188690495	188690495	+	0.019	0.026	0.019	0.006	0.0157895	0	Unknown
rs138925964	PROS1	3	93598123	93598123	+	0	0	0	0	0	0.005	Unknown
rs138940560	F2R	5	76103414	76103414	+	0	0.01	0	0	0	0	Unknown
rs138967602	F8	X	154125958	154125958	+	0	0	0	0	0	0.03	Unknown
rs138981086	F2R	5	76141962	76141962	+	0.012	0	0.015	0	0.0105263	0	Unknown
rs139215173	TFPI	2	188583371	188583371	+	0.004	0	0	0	0.0315789	0.032	Unknown
rs139420005	F13A1	6	6198583	6198583	+	0.003	0.001	0	0	0.00526316	0.106	Unknown
rs139602945	PROC	2	128131920	128131920	+	0.004	0	0	0	0	0.019	Unknown
rs139670363	F10	13	113779034	113779034	+	0	0.019	0	0.002	0	0	Unknown
rs139731810	PLAUR	19	44184437	44184437	+	0	0.009	0	0.001	0	0	Unknown
rs139990672	PLAUR	19	44187802	44187802	+	0.009	0	0.035	0.025	0.0684211	0.005	Unknown
rs140106233	F8	X	154220578	154220578	+	0.002	0	0	0	0	0.079	Unknown
rs140150717	F9	X	138561096	138561096	+	0.086	0	0.213	0.103	0.0684211	0	Unknown
rs140380139	F13A1	6	6150332	6150332	+	0	0.016	0	0	0	0	Unknown
rs140525881	SERBPI	1	67877083	67877083	+	0.004	0.025	0.003	0.001	0	0	Unknown
rs140563091	VWF	12	6251987	6251987	+	0	0.02	0	0	0	0	Unknown
rs140619902	F13A1	6	6047784	6047784	+	0.003	0	0	0	0.0105263	0.023	Unknown
rs140633767	PLAUR	19	44180651	44180651	+	0	0	0	0	0	0.023	Unknown
rs140651049	PLAUR	19	44156352	44156352	+	0.001	0	0	0	0	0.023	Unknown
rs140884155	F2R	5	75917058	75917058	+	0	0.015	0	0	0	0	Unknown
rs140937858	MCFD2	2	47086251	47086251	+	0	0.012	0	0	0	0	Unknown
rs140949879	F2R	5	76047800	76047800	+	0.001	0	0	0	0	0.023	Unknown
rs140953348	SERBP1	1	67863507	67863507	+	0	0.042	0	0	0	0	Unknown
rs140960228	F2R	5	76086482	76086482	+	0.006	0	0	0	0.00531915	0.097	Unknown
rs141115337	VWF	12	6181729	6181729	+	0.003	0	0	0	0.0105263	0.009	Unknown
rs1412631	F13B	1	197037237	197037237	+	0.875	0.983	0.912	0.901	0.457447	0.19	Unknown
rs141342777	F12	5	176836047	176836047	+	0	0	0	0	0	0.005	Unknown
rs141477241	F13A1	6	6133008	6133008	+	0.004	0	0	0	0	0.014	Unknown
rs141529437	F5	1	169544796	169544796	+	0	0	0	0	0.0210526	0.009	Unknown
rs141556358	VWF	12	6120237	6120237	+	0	0.019	0	0.001	0	0	Unknown
rs141580411	F8	X	154229068	154229068	+	0.002	0	0	0	0.0105263	0.018	Unknown
rs141716909	PLAUR	19	44151254	44151254	+	0	0.033	0.002	0.001	0	0	Unknown
rs141742655	PROC	2	128183903	128183903	+	0	0.011	0	0	0	0	Unknown
rs142150416	F13A1	6	6256187	6256187	+	0	0.016	0	0	0	0	Unknown
rs142161412	TFPI	2	188713808	188713808	+	0	0.049	0.002	0.001	0	0	Unknown
rs142244986	VKORC1L1	7	65342984	65342984	+	0	0.01	0	0	0	0	Unknown
rs142580996	TFPI	2	188523609	188523609	+	0.001	0.011	0	0.013	0	0	Unknown
rs142584265	TFPI	2	188626089	188626089	+	0.004	0	0	0	0.00526316	0.023	Unknown
rs142670360	TFPI	2	188371008	188371008	+	0	0.01	0.002	0	0	0	Unknown
rs142698817	TFPI	2	188648247	188648247	+	0	0.015	0	0	0	0	Unknown
rs142714840	VWF	12	6248777	6248777	+	0	0	0	0	0	0.023	Unknown
rs142722226	F9	X	138533849	138533849	+	0	0.022	0	0.001	0	0	Unknown
rs142816398	TFPI	2	188573304	188573304	+	0.003	0	0	0	0	0.037	Unknown
rs142995043	PROC	2	128147323	128147323	+	0.001	0	0.01	0	0	0	Unknown
rs143018140	F8	X	154214525	154214525	+	0	0.029	0	0	0	0	Unknown
rs143031972	F2R	5	75913844	75913844	+	0	0	0	0	0	0.009	Unknown
rs143124985	F8	X	154120262	154120262	+	0	0.048	0	0	0	0	Unknown
rs143333036	F5	1	169510483	169510483	+	0	0	0	0	0	0.014	Unknown
rs143351280	F9	X	138548836	138548836	+	0.015	0	0	0.001	0.0271739	0.122	Unknown
rs143436213	VWF	12	6167923	6167923	+	0	0.016	0	0	0	0	Unknown
rs143710421	VWF	12	6226290	6226290	+	0	0.018	0	0	0	0	Unknown
rs143893167	VWF	12	6081176	6081176	+	0.003	0	0	0	0	0.019	Unknown
rs144090112	PROC	2	128207182	128207182	+	0	0	0	0	0	0.014	Unknown
rs144095186	F9	X	138615195	138615195	+	0.002	0.01	0.001	0	0	0	Unknown
rs144112811	PLAUR	19	44202252	44202252	+	0.003	0	0	0	0	0.014	Unknown
rs144437533	F10	13	113795587	113795587	+	0	0.013	0	0	0	0	Unknown
rs144611013	F5	1	169542681	169542681	+	0.004	0	0.003	0	0.0368421	0.046	Unknown
rs145011638	F9	X	138570312	138570312	+	0.002	0	0.025	0.001	0.00526316	0	Unknown
rs145311212	F13B	1	197046154	197046154	+	0.003	0	0.012	0.002	0.00526316	0	Unknown
rs145317514	F13A1	6	6257877	6257877	+	0	0.012	0	0	0	0	Unknown
rs145362376	F5	1	169460903	169460903	+	0.019	0	0.02	0.002	0.0105263	0	Unknown
rs145581063	VWF	12	6064180	6064180	+	0.01	0	0	0	0.0105263	0.12	Unknown
rs145719491	F2R	5	76054185	76054185	+	0	0.018	0	0	0	0	Unknown
rs146059183	TFPI	2	188657568	188657568	+	0.003	0	0	0	0	0.014	Unknown
rs146204931	F13A1	6	6273979	6273979	+	0	0.016	0	0.004	0	0	Unknown
rs146424543	PLG	6	161125200	161125200	+	0.004	0	0	0	0.0691489	0.042	Unknown
rs146506836	PLAUR	19	44174658	44174658	+	0	0	0	0	0	0.005	Unknown
rs146560188	F10	13	113800521	113800521	+	0	0	0	0	0	0.014	Unknown
rs146630721	F9	X	138560821	138560821	+	0	0.027	0	0	0	0	Unknown
rs146722841	PLAUR	19	44198050	44198050	+	0	0.011	0	0.001	0	0	Unknown
rs146922325	PROC	2	128183690	128183690	+	0	0.02	0	0	0	0	Unknown
rs146971886	PLAUR	19	44159807	44159807	+	0	0.016	0	0	0	0	Unknown
rs147052256	F13B	1	196998312	196998312	+	0.01	0	0.015	0.002	0.0473684	0	Unknown
rs147188849	F9	X	138586805	138586805	+	0.004	0	0.02	0.004	0	0	Unknown
rs147300608	PLAUR	19	44168597	44168597	+	0	0	0	0	0.0159574	0.009	Unknown
rs147405339	PLG	6	161158445	161158445	+	0	0.017	0	0.001	0	0	Unknown
rs147429309	PROC	2	128136163	128136163	+	0.001	0.009	0	0.001	0	0	Unknown
rs147496842	F13A1	6	6034156	6034156	+	0.001	0	0	0	0	0.014	Unknown
rs147974381	F3	1	95074687	95074687	+	0	0.01	0	0	0	0	Unknown
rs148084902	F11	4	187207040	187207040	+	0	0.024	0	0.001	0	0	Unknown
rs148261792	VWF	12	6129435	6129435	+	0	0	0	0	0.00526316	0.023	Unknown
rs148328499	F9	X	138563339	138563339	+	0.006	0	0	0	0.0263158	0.037	Unknown
rs148464981	PROC	2	128236063	128236063	+	0.004	0	0.003	0	0	0.009	Unknown
rs148605814	VWF	12	6081621	6081621	+	0	0.011	0	0.001	0	0	Unknown
rs148759760	F8	X	154225652	154225652	+	0	0	0	0	0	0.024	Unknown
rs148849381	ADAMTS13	9	136291325	136291325	+	0	0.011	0	0	0	0	Unknown
rs149174338	F13A1	6	6207704	6207704	+	0	0	0	0	0.00526316	0.019	Unknown
rs149300702	F13A1	6	6205694	6205694	+	0.004	0.016	0.01	0.05	0.0263158	0.005	Unknown
rs149396531	F13A1	6	6193666	6193666	+	0	0	0	0	0	0.009	Unknown
rs149766759	F8	X	154247030	154247030	+	0.006	0	0	0	0.0105263	0.049	Unknown
rs150004323	TFPI	2	188432127	188432127	+	0.006	0	0.027	0.042	0	0	Unknown
rs150146744	VWF	12	6167016	6167016	+	0.022	0	0	0	0	0	Unknown
rs150195210	TFPI	2	188517109	188517109	+	0	0	0	0	0	0.028	Unknown
rs150432399	F13A1	6	6172505	6172505	+	0.111	0.362	0.21	0.371	0.258065	0.356	Unknown
rs150467614	VWF	12	6223003	6223003	+	0	0	0	0	0	0.037	Unknown
rs150525536	F7	13	113768260	113768260	+	0	0	0	0	0	0.009	Unknown
rs150554377	F11	4	187200617	187200617	+	0	0.013	0.001	0	0	0	Unknown
rs150612213	F10	13	113778987	113778987	+	0	0.016	0	0	0	0	Unknown
rs150652425	F9	X	138558887	138558887	+	0.015	0	0.031	0.008	0	0	Unknown
rs150675660	F7	13	113756146	113756146	+	0.016	0	0.013	0.004	0	0	Unknown
rs151015032	F13A1	6	6329875	6329875	+	0	0.009	0	0	0	0	Unknown
rs151077111	F3	1	95044551	95044551	+	0	0.022	0	0	0	0	Unknown
rs151098685	F8A1	X	154634351	154634351	+	0.004	0	0	0	0	0.006	Unknown
rs1520472	TFPI	2	188517373	188517373	+	0.022	0	0.019	0.004	0	0	Unknown
rs1539151	F3	1	95090042	95090042	+	0.84	0.731	0.857	0.753	0.863158	0.657	Unknown
rs1552195	F13A1	6	6094026	6094026	+	0.372	0.237	0.54	0.492	0.426316	0.25	Unknown
rs1586085	F13A1	6	6110587	6110587	+	0.28	0.149	0.42	0.298	0.547368	0.583	Unknown
rs1593	F11	4	187195551	187195551	+	0.831	0.918	0.895	0.865	0.810526	0.843	Unknown
rs1674065	F13A1	6	6339905	6339905	+	0.22	0.233	0.043	0.134	0.0631579	0.139	Unknown
rs1674070	F13A1	6	6338541	6338541	+	0.362	0.242	0.166	0.273	0.585106	0.75	Unknown
rs16829090	TFPI	2	188395700	188395700	+	0.12	0.309	0.142	0.118	0.0157895	0.065	Unknown
rs16829214	TFPI	2	188552125	188552125	+	0.125	0.21	0.113	0.315	0.177419	0.125	Unknown
rs16829387	TFPI	2	188801901	188801901	+	0.097	0.018	0.02	0.017	0.00526316	0.079	Unknown
rs16829395	TFPI	2	188805747	188805747	+	0.098	0.031	0.021	0.019	0.0105263	0.079	Unknown
rs16829431	TFPI	2	188827204	188827204	+	0.151	0.433	0.1	0.197	0.0947368	0.019	Unknown
rs16829439	TFPI	2	188830877	188830877	+	0.017	0.007	0.007	0.005	0.0265957	0.273	Unknown
rs16862361	F5	1	169535838	169535838	+	0.001	0	0.003	0	0.0210526	0.051	Unknown
rs16932345	VWF	12	6106197	6106197	+	0.001	0	0	0	0.0421053	0.028	Unknown
rs17002122	F9	X	138531768	138531768	+	0.055	0.001	0.082	0.014	0.136842	0.207	Unknown
rs17141612	F13A1	6	6041835	6041835	+	0.153	0.217	0.15	0.106	0.173684	0.06	Unknown
rs17141883	F13A1	6	6247178	6247178	+	0.01	0.009	0.002	0.002	0.0105263	0.116	Unknown
rs17142020	F13A1	6	6289944	6289944	+	0.024	0.065	0.013	0.098	0.226316	0.315	Unknown
rs17142067	F13A1	6	6341287	6341287	+	0.189	0.405	0.3	0.276	0.0815217	0.005	Unknown
rs17142071	F13A1	6	6342377	6342377	+	0.056	0.001	0.066	0.095	0.236842	0.343	Unknown
rs17234315	TFPI	2	188602123	188602123	+	0.193	0.168	0.19	0.382	0.210526	0.287	Unknown
rs17281398	F8	X	154233774	154233774	+	0.048	0	0.134	0.033	0.0210526	0	Unknown
rs17298948	F13A1	6	6034281	6034281	+	0.148	0.001	0.201	0.072	0.278947	0.208	Unknown
rs17365315	F3	1	95028444	95028444	+	0.069	0.038	0.092	0.119	0.105263	0.042	Unknown
rs17376901	F13A1	6	6242593	6242593	+	0.115	0.001	0.181	0.102	0.0526316	0.111	Unknown
rs1742930	F13A1	6	6228406	6228406	+	0.072	0.153	0.131	0.162	0.236842	0.079	Unknown
rs1742938	F13A1	6	6310433	6310433	+	0.754	0.826	0.681	0.639	0.673684	0.866	Unknown
rs1747650	F3	1	95062439	95062439	+	0.128	0.204	0.083	0.142	0.0736842	0.458	Unknown
rs1755685	F7	13	113757192	113757192	+	0.12	0.04	0.125	0.296	0.268421	0.181	Unknown
rs17560094	PLAUR	19	44218921	44218921	+	0.014	0	0.055	0.055	0.0631579	0	Unknown
rs17568628	F2R	5	76046939	76046939	+	0.023	0	0.046	0.009	0.00526316	0	Unknown
rs17711722	VKORC1L1	7	65271197	65271197	+	0.442	0.212	0.44	0.347	0.589474	0.685	Unknown
rs1778193	F3	1	95113417	95113417	+	0.088	0.067	0.084	0.079	0.131579	0.329	Unknown
rs1778198	F3	1	95121248	95121248	+	0.252	0.249	0.011	0.08	0.173684	0.222	Unknown
rs1781785	F13A1	6	6229348	6229348	+	0.464	0.218	0.445	0.385	0.5	0.477	Unknown
rs1799810	PROC	2	128176040	128176040	+	0.28	0.181	0.415	0.38	0.5	0.645	Unknown
rs1800378	VWF	12	6172202	6172202	+	0.51	0.667	0.654	0.74	0.621053	0.111	Unknown
rs1800788	FGB	4	155483914	155483914	+	0.184	0.539	0.196	0.204	0.0631579	0.056	Unknown
rs1800789	FGB	4	155482743	155482743	+	0.154	0.222	0.217	0.14	0.226316	0.097	Unknown
rs1800792	FGG	4	155534408	155534408	+	0.277	0.374	0.449	0.357	0.315789	0.051	Unknown
rs1801020	F12	5	176836532	176836532	+	0.656	0.237	0.775	0.454	0.526316	0.44	Unknown
rs180805060	F9	X	138566028	138566028	+	0	0	0	0	0	0.018	Unknown
rs181115623	VKORC1L1	7	65352683	65352683	+	0	0.013	0	0	0	0	Unknown
rs182961934	PLAUR	19	44179964	44179964	+	0	0.016	0	0	0	0	Unknown
rs184123932	VWF	12	6256867	6256867	+	0.004	0	0	0	0	0.019	Unknown
rs184348114	VKORC1L1	7	65348946	65348946	+	0	0	0	0	0	0.014	Unknown
rs185157893	F13A1	6	6200310	6200310	+	0	0.02	0	0	0	0	Unknown
rs1860364	VWF	12	6194243	6194243	+	0.661	0.795	0.705	0.766	0.910526	0.954	Unknown
rs186144521	THBD	20	23023898	23023898	+	0	0.011	0	0.001	0	0	Unknown
rs1864449	PLG	6	161122763	161122763	+	0.382	0.182	0.56	0.409	0.398936	0.389	Unknown
rs186881065	F3	1	95112161	95112161	+	0.001	0	0	0	0	0.005	Unknown
rs187264712	PROS1	3	93646089	93646089	+	0	0	0.007	0	0	0	Unknown
rs189647880	TFPI	2	188324986	188324986	+	0.009	0	0.012	0.002	0	0	Unknown
rs1905213	F13A1	6	6074094	6074094	+	0.331	0.362	0.326	0.531	0.115789	0.028	Unknown
rs190685331	F8	X	154146586	154146586	+	0	0.016	0	0	0	0	Unknown
rs190811624	PROC	2	128174702	128174702	+	0	0.029	0	0.002	0	0	Unknown
rs191519553	F2R	5	76136183	76136183	+	0.013	0	0	0	0.0159574	0.019	Unknown
rs1963241	TFPI	2	188876091	188876091	+	1	1	1	1	1	0.991	Unknown
rs1972871	TFPI	2	188877237	188877237	+	0.827	0.949	0.818	0.905	0.842105	0.616	Unknown
rs1981491	F5	1	169527226	169527226	+	0.669	0.869	0.492	0.537	0.601064	0.824	Unknown
rs1993553	F13A1	6	6286854	6286854	+	0.307	0.257	0.201	0.237	0.175532	0.245	Unknown
rs200045749	PROC	2	128180746	128180746	+	0	0	0	0	0	0.009	Unknown
rs2002986	PLAUR	19	44195183	44195183	+	0.006	0	0.018	0.01	0	0	Unknown
rs200496657	F13A1	6	6250811	6250811	+	0.001	0	0	0	0	0.028	Unknown
rs201608105	PLAUR	19	44198053	44198053	+	0.001	0	0	0	0	0.037	Unknown
rs2016373	TFPI	2	188824745	188824745	+	0.951	1	0.962	0.994	0.904255	0.954	Unknown
rs201729809	PLG	6	161166169	161166169	+	0.01	0.009	0	0	0	0	Unknown
rs201829334	TFPI	2	188777428	188777428	+	0.007	0	0	0	0	0.042	Unknown
rs202003825	SERBP1	1	67888257	67888257	+	0.001	0	0	0	0	0.028	Unknown
rs202079836	FGG	4	155539577	155539577	+	0	0.001	0	0	0.0157895	0.046	Unknown
rs202095895	SERPINE1	7	100758818	100758818	+	0.006	0.023	0.017	0.016	0.0368421	0.005	Unknown
rs202155414	VWF	12	6250517	6250517	+	0.099	0.052	0.074	0.048	0.0265957	0	Unknown
rs202207102	F11	4	187202344	187202344	+	0	0.033	0.003	0.004	0	0	Unknown
rs2022309	F3	1	95052476	95052476	+	0.229	0.27	0.294	0.257	0.247368	0.056	Unknown
rs2031646	F13A1	6	6192749	6192749	+	0.141	0.013	0.174	0.096	0.163158	0.139	Unknown
rs2033838	TFPI	2	188868760	188868760	+	0.808	0.949	0.817	0.905	0.721053	0.468	Unknown
rs2047076	F2R	5	76058509	76058509	+	0.085	0.01	0.174	0.302	0.0736842	0	Unknown
rs2054641	F13A1	6	6064369	6064369	+	0.141	0.003	0.229	0.127	0.260638	0.241	Unknown
rs2058223	VWF	12	6202608	6202608	+	0.579	0.711	0.697	0.776	0.605263	0.523	Unknown
rs2066859	FGG	4	155530250	155530250	+	0.009	0	0.013	0	0	0	Unknown
rs2066865	FGA	4	155525276	155525276	+	0.212	0.441	0.221	0.242	0.194737	0.333	Unknown
rs2069656	F2R	5	75917633	75917633	+	0.527	0.298	0.74	0.622	0.515789	0.463	Unknown
rs2069664	F2R	5	75916434	75916434	+	0.255	0.139	0.439	0.275	0.152632	0.148	Unknown
rs2069681	F2R	5	75914752	75914752	+	0.267	0.014	0.023	0.071	0.0894737	0.176	Unknown
rs2069683	F2R	5	75913784	75913784	+	0.032	0.081	0.013	0.002	0.0578947	0.116	Unknown
rs2069686	F2R	5	75913272	75913272	+	0.001	0	0	0	0	0.028	Unknown
rs2070011	FGA	4	155511897	155511897	+	0.64	0.5	0.638	0.605	0.757895	0.819	Unknown
rs2070016	FGA	4	155510314	155510314	+	0.112	0.221	0.161	0.131	0.218085	0.023	Unknown
rs2102760	TFPI	2	188797790	188797790	+	0.001	0	0	0	0	0.028	Unknown
rs2154300	F13A1	6	6286212	6286212	+	0.15	0.001	0.132	0.061	0.0319149	0	Unknown
rs2159367	VWF	12	6193224	6193224	+	0	0.128	0	0.038	0	0	Unknown
rs216290	VWF	12	6151597	6151597	+	0.878	0.777	0.876	0.864	0.851064	0.769	Unknown
rs216313	VWF	12	6129264	6129264	+	0.04	0.043	0.062	0.117	0.184211	0	Unknown
rs216332	VWF	12	6147056	6147056	+	0.745	0.787	0.654	0.774	0.668421	0.819	Unknown
rs2166479	MCFD2	2	47113593	47113593	+	0.098	0.158	0.159	0.219	0.0736842	0.13	Unknown
rs216856	VWF	12	6086265	6086265	+	0.731	0.653	0.627	0.587	0.297872	0.468	Unknown
rs216875	VWF	12	6095901	6095901	+	0.886	0.9	0.882	0.797	0.557895	0.657	Unknown
rs216888	VWF	12	6098857	6098857	+	0.524	0.724	0.514	0.611	0.384211	0.417	Unknown
rs216902	VWF	12	6105387	6105387	+	0.418	0.725	0.365	0.54	0.278947	0.301	Unknown
rs2176860	TFPI	2	188646626	188646626	+	0.922	0.953	0.93	0.92	0.805263	0.657	Unknown
rs2211318	F3	1	95099540	95099540	+	0.414	0.13	0.485	0.338	0.373684	0.236	Unknown
rs2213865	F5	1	169486128	169486128	+	0.068	0.068	0.076	0.107	0.210526	0.088	Unknown
rs2213871	F5	1	169540422	169540422	+	0.356	0.204	0.307	0.36	0.205263	0.028	Unknown
rs2227356	F2RL3	19	17003405	17003405	+	0.294	0.06	0.327	0.253	0.326316	0.028	Unknown
rs2227551	PLAU	10	75669190	75669190	+	0.504	0.418	0.757	0.488	0.736842	0.542	Unknown
rs2227564	PLAU	10	75673101	75673101	+	0.754	0.635	0.792	0.628	0.926316	1	Unknown
rs2227599	SERPINC1	1	173884075	173884075	+	0.006	0	0	0	0.0631579	0.088	Unknown
rs2227631	SERPINE1	7	100769538	100769538	+	0.628	0.607	0.406	0.508	0.6	0.796	Unknown
rs2227657	SERPINE1	7	100773459	100773459	+	0.898	0.947	0.861	0.922	0.831522	0.894	Unknown
rs2227667	SERPINE1	7	100774749	100774749	+	0.486	0.466	0.21	0.379	0.452632	0.245	Unknown
rs2227682	SERPINE1	7	100776635	100776635	+	0.013	0	0	0	0.0105263	0.111	Unknown
rs2227695	SERPINE1	7	100780846	100780846	+	0.003	0	0	0	0	0.037	Unknown
rs2227744	F2R	5	76010349	76010349	+	0.32	0.283	0.487	0.221	0.357895	0.204	Unknown
rs2227780	F2R	5	76021471	76021471	+	0.003	0	0	0	0.00526316	0.106	Unknown
rs2227795	F2R	5	76027032	76027032	+	0.023	0	0.009	0.009	0.0368421	0.185	Unknown
rs2227827	F2R	5	76019044	76019044	+	0.029	0	0.051	0.009	0	0	Unknown
rs2227831	F2R	5	76023494	76023494	+	0.022	0	0.046	0.009	0	0	Unknown
rs2236870	F5	1	169534514	169534514	+	0.372	0.204	0.309	0.36	0.278947	0.19	Unknown
rs2239137	VWF	12	6082987	6082987	+	0.003	0.269	0.024	0.11	0	0	Unknown
rs2239140	VWF	12	6200443	6200443	+	0.421	0.303	0.495	0.352	0.0744681	0.019	Unknown
rs2243003	F2R	5	76117065	76117065	+	0.566	0.222	0.511	0.722	0.547368	0.588	Unknown
rs2243034	F2R	5	76121392	76121392	+	0	0	0	0	0	0.019	Unknown
rs2274391	F13A1	6	6195926	6195926	+	0.232	0.218	0.301	0.418	0.263158	0.023	Unknown
rs2286938	VWF	12	6091205	6091205	+	0.05	0.244	0.112	0.139	0.0210526	0	Unknown
rs2289252	F11	4	187207381	187207381	+	0.344	0.35	0.389	0.343	0.152632	0.218	Unknown
rs2289253	F11	4	187207535	187207535	+	0.071	0.082	0.054	0.073	0.147368	0.171	Unknown
rs2290759	F2RL3	19	16991184	16991184	+	0.069	0.028	0.114	0.044	0.157895	0.005	Unknown
rs2302525	PLAUR	19	44156600	44156600	+	0.035	0.109	0.046	0.158	0.2	0.13	Unknown
rs2349655	TFPI	2	188531233	188531233	+	0.888	0.834	0.987	0.946	0.978947	0.755	Unknown
rs2391383	F3	1	95086409	95086409	+	0.065	0.233	0.065	0.121	0.121053	0.009	Unknown
rs2420371	F5	1	169491555	169491555	+	0.96	1	0.936	0.94	0.994737	1	Unknown
rs250726	F2R	5	76059981	76059981	+	0.324	0.543	0.457	0.232	0.178947	0.134	Unknown
rs250741	F2R	5	76045257	76045257	+	0.314	0.522	0.444	0.229	0.218085	0.255	Unknown
rs250751	F2R	5	76038885	76038885	+	0.242	0.519	0.385	0.208	0.147368	0.088	Unknown
rs250758	F2R	5	76068179	76068179	+	0.624	0.77	0.608	0.478	0.747368	0.903	Unknown
rs250764	F2R	5	76082956	76082956	+	0.726	0.795	0.789	0.791	0.831579	0.884	Unknown
rs2545801	F12	5	176841339	176841339	+	0.617	0.253	0.769	0.406	0.231579	0.051	Unknown
rs2607351	F2R	5	76092687	76092687	+	0.627	0.394	0.576	0.788	0.563158	0.579	Unknown
rs2731672	F12	5	176842474	176842474	+	0.644	0.215	0.773	0.439	0.521053	0.431	Unknown
rs281875305	ADAMTS13	9	136302956	136302956	+	0	0	0	0	0.0210526	0	Unknown
rs28365811	VWF	12	6077023	6077023	+	0	0.009	0	0	0	0	Unknown
rs28370214	F8	X	154156199	154156199	+	0.038	0	0.086	0.008	0	0	Unknown
rs28405928	MCFD2	2	47128925	47128925	+	0.026	0	0.052	0.007	0.0157895	0.005	Unknown
rs28448813	F8A1	X	154658332	154658332	+	0.645	0.726	0.805	0.719	0.462766	0.36	Unknown
rs28468459	TFPI	2	188483310	188483310	+	0.009	0.008	0.019	0.006	0	0.083	Unknown
rs28707486	PLAUR	19	44204600	44204600	+	0.004	0	0	0	0	0.111	Unknown
rs2885753	VWF	12	6228117	6228117	+	0.422	0.383	0.612	0.393	0.292553	0.208	Unknown
rs2990510	F13B	1	197020658	197020658	+	0.22	0.152	0.331	0.289	0.105263	0.12	Unknown
rs2996284	F3	1	95107254	95107254	+	0.164	0.093	0.201	0.091	0.194737	0.227	Unknown
rs3024304	F13A1	6	6322875	6322875	+	0.556	0.486	0.762	0.434	0.489474	0.542	Unknown
rs3024317	F13A1	6	6319379	6319379	+	0.448	0.724	0.39	0.474	0.463158	0.574	Unknown
rs3024346	F13A1	6	6303246	6303246	+	0.056	0.015	0.087	0.031	0.0315789	0.074	Unknown
rs3024358	F13A1	6	6267304	6267304	+	0.186	0.002	0.183	0.108	0.0631579	0.125	Unknown
rs3024375	F13A1	6	6250585	6250585	+	0.003	0.104	0.013	0.028	0	0.019	Unknown
rs3024378	F13A1	6	6250284	6250284	+	0.379	0.02	0.364	0.184	0.352632	0.778	Unknown
rs3024412	F13A1	6	6223147	6223147	+	0.006	0	0.001	0.019	0.0368421	0.125	Unknown
rs3024421	F13A1	6	6211530	6211530	+	0.046	0.437	0.057	0.111	0.105263	0.102	Unknown
rs3024461	F13A1	6	6146303	6146303	+	0.014	0	0.001	0	0.126316	0.208	Unknown
rs3093229	F7	13	113757826	113757826	+	0.304	0.458	0.221	0.138	0.0894737	0.074	Unknown
rs3093261	F10	13	113776082	113776082	+	0.233	0.11	0.416	0.312	0.0894737	0.019	Unknown
rs3110902	VKORC1L1	7	65375102	65375102	+	0.967	0.999	0.901	0.99	1	0.995	Unknown
rs3118667	ADAMTS13	9	136291063	136291063	+	0.535	0.833	0.512	0.556	0.431579	0.472	Unknown
rs3124768	ADAMTS13	9	136304497	136304497	+	0.477	0.812	0.421	0.534	0.326316	0.398	Unknown
rs3124776	ADAMTS13	9	136284450	136284450	+	0.53	0.729	0.476	0.512	0.378947	0.481	Unknown
rs3128278	F9	X	138638098	138638098	+	0.002	0	0	0	0.0691489	0.037	Unknown
rs3136438	F2	11	46743043	46743043	+	0.003	0	0	0	0	0.023	Unknown
rs3136439	F2	11	46743135	46743135	+	0.027	0.001	0.083	0.07	0.0210526	0.005	Unknown
rs3136441	F2	11	46743247	46743247	+	0.281	0.6	0.121	0.173	0.0315789	0	Unknown
rs3136501	F2	11	46758500	46758500	+	0.004	0	0	0	0.0684211	0.079	Unknown
rs3211730	F10	13	113781607	113781607	+	0.03	0.035	0.007	0.091	0.0684211	0.009	Unknown
rs3211764	F10	13	113792390	113792390	+	0.422	0.514	0.479	0.478	0.352632	0.134	Unknown
rs3211770	F10	13	113793849	113793849	+	0.108	0.013	0.127	0.199	0.173684	0.111	Unknown
rs3213721	VWF	12	6182753	6182753	+	0	0.029	0	0.002	0	0	Unknown
rs34220049	VWF	12	6098058	6098058	+	0.138	0.11	0.184	0.232	0.0212766	0.009	Unknown
rs344785	PLAUR	19	44171349	44171349	+	0.55	0.447	0.518	0.492	0.531579	0.523	Unknown
rs34526545	F13A1	6	6340877	6340877	+	0.808	0.655	0.886	0.674	0.757895	0.808	Unknown
rs346043	PLAUR	19	44194781	44194781	+	0.867	0.903	0.734	0.629	0.873684	1	Unknown
rs346053	PLAUR	19	44204519	44204519	+	0.434	0.194	0.371	0.546	0.636842	0.63	Unknown
rs346062	PLAUR	19	44198577	44198577	+	0.519	0.558	0.557	0.559	0.763158	0.778	Unknown
rs34668268	VWF	12	6077639	6077639	+	0.063	0.042	0.094	0.091	0.152632	0.255	Unknown
rs34669893	GGCX	2	85774010	85774010	+	0.098	0.07	0.112	0.195	0.139785	0.111	Unknown
rs34699890	SERPINE1	7	100790412	100790412	+	0.199	0.091	0.371	0.226	0.168421	0.148	Unknown
rs35433380	MCFD2	2	47136950	47136950	+	0.254	0.078	0.183	0.132	0.505319	0.611	Unknown
rs35909914	F3	1	95081446	95081446	+	0.022	0	0.048	0.018	0.0105263	0	Unknown
rs36221464	ADAMTS13	9	136308733	136308733	+	0.007	0	0.014	0.012	0	0	Unknown
rs366489	PLAUR	19	44211390	44211390	+	0.293	0.33	0.105	0.093	0.278947	0.551	Unknown
rs366889	F13A1	6	6175675	6175675	+	0.339	0.26	0.416	0.327	0.610526	0.546	Unknown
rs373695	F13A1	6	6184352	6184352	+	0.081	0.001	0.091	0.075	0	0	Unknown
rs3748017	F3	1	95006158	95006158	+	0.039	0.021	0.004	0.017	0.138298	0.106	Unknown
rs3756008	F11	4	187185385	187185385	+	0.331	0.32	0.393	0.354	0.168421	0.204	Unknown
rs376165	F9	X	138617733	138617733	+	0.214	0.156	0.375	0.365	0.531915	0.543	Unknown
rs3765645	VWF	12	6205801	6205801	+	0	0.029	0	0	0	0	Unknown
rs3766103	F5	1	169488927	169488927	+	0.389	0.652	0.538	0.444	0.336842	0.495	Unknown
rs3766113	F5	1	169515307	169515307	+	0.375	0.22	0.233	0.312	0.0934066	0.227	Unknown
rs3766121	F5	1	169531085	169531085	+	0.356	0.204	0.307	0.36	0.180851	0.019	Unknown
rs3778353	F13A1	6	6179882	6179882	+	0.241	0.17	0.318	0.213	0.257895	0.181	Unknown
rs3778355	F13A1	6	6177028	6177028	+	0.491	0.381	0.513	0.436	0.349462	0.519	Unknown
rs3778360	F13A1	6	6150365	6150365	+	0.398	0.345	0.474	0.469	0.521053	0.796	Unknown
rs3782716	VWF	12	6222087	6222087	+	0.444	0.349	0.634	0.392	0.292553	0.144	Unknown
rs380058	F13A1	6	6174786	6174786	+	0.873	0.945	0.999	0.999	1	1	Unknown
rs380442	PLAUR	19	44214054	44214054	+	0.231	0.182	0.098	0.081	0.255319	0.486	Unknown
rs3822058	F11	4	187206180	187206180	+	0.402	0.164	0.388	0.347	0.815789	0.574	Unknown
rs3823191	F13A1	6	6194967	6194967	+	0.379	0.24	0.488	0.561	0.352632	0.264	Unknown
rs3823192	F13A1	6	6180247	6180247	+	0.275	0.521	0.134	0.381	0.268421	0.366	Unknown
rs3823193	F13A1	6	6169218	6169218	+	0.148	0.213	0.197	0.393	0.347368	0.329	Unknown
rs3851513	F13A1	6	6274161	6274161	+	0.202	0.179	0.196	0.172	0.226316	0.116	Unknown
rs3851517	F13A1	6	6334644	6334644	+	0.187	0.438	0.295	0.269	0.0473684	0.032	Unknown
rs3901252	F13A1	6	6260689	6260689	+	0.001	0.076	0	0.001	0	0	Unknown
rs3917609	F3	1	95004244	95004244	+	0.003	0	0	0	0	0.065	Unknown
rs406238	F13A1	6	6172302	6172302	+	0.445	0.621	0.634	0.731	0.873684	0.829	Unknown
rs4074307	F8	X	154130223	154130223	+	0.365	0.211	0.204	0.387	0.636842	0.951	Unknown
rs411017	F9	X	138612102	138612102	+	0.79	0.681	0.675	0.673	0.510526	0.36	Unknown
rs412480	PLAUR	19	44196364	44196364	+	0.009	0	0.001	0	0.00526316	0.051	Unknown
rs41299142	VWF	12	6230550	6230550	+	0.014	0	0.007	0.002	0.175532	0.106	Unknown
rs41302861	F13A1	6	6195906	6195906	+	0.014	0	0.013	0.005	0.0263158	0	Unknown
rs41305513	ADAMTS13	9	136320218	136320218	+	0	0	0.011	0.002	0	0	Unknown
rs4140885	TFPI	2	188333064	188333064	+	0.284	0.144	0.301	0.277	0.452128	0.5	Unknown
rs4142293	F13A1	6	6157430	6157430	+	0.386	0.343	0.477	0.473	0.463158	0.611	Unknown
rs4149686	F9	X	138621090	138621090	+	0.004	0	0	0	0.121053	0.012	Unknown
rs4149707	F9	X	138629107	138629107	+	0.023	0	0	0	0.0684211	0.104	Unknown
rs4149723	F9	X	138638197	138638197	+	0.01	0	0	0	0.0526316	0.116	Unknown
rs4149759	F9	X	138635054	138635054	+	0.032	0.122	0.082	0.11	0.00526316	0.006	Unknown
rs422187	F9	X	138632859	138632859	+	0.195	0.001	0.294	0.16	0.484211	0.573	Unknown
rs4251807	PLAUR	19	44173250	44173250	+	0.001	0	0	0	0.0789474	0.032	Unknown
rs4251854	PLAUR	19	44163994	44163994	+	0.159	0.234	0.127	0.085	0.0157895	0.028	Unknown
rs4251864	PLAUR	19	44162233	44162233	+	0.122	0.305	0.094	0.136	0.205263	0.37	Unknown
rs4251871	PLAUR	19	44161498	44161498	+	0.03	0	0.067	0.027	0.180851	0.079	Unknown
rs4251882	PLAUR	19	44159876	44159876	+	0.027	0	0.066	0.027	0.184211	0.056	Unknown
rs4251883	PLAUR	19	44159819	44159819	+	0.065	0.108	0.065	0.193	0.252632	0.171	Unknown
rs4251891	PLAUR	19	44159041	44159041	+	0.01	0.072	0.002	0.006	0.0105263	0.185	Unknown
rs4251905	PLAUR	19	44157612	44157612	+	0.03	0	0.067	0.027	0.184211	0.088	Unknown
rs4251926	PLAUR	19	44152495	44152495	+	0.059	0.158	0.047	0.07	0.536842	0.301	Unknown
rs4251938	PLAUR	19	44151621	44151621	+	0.251	0.12	0.104	0.059	0.0789474	0.264	Unknown
rs4252068	PLG	6	161127266	161127266	+	0.003	0	0	0.001	0	0.051	Unknown
rs4252104	PLG	6	161135754	161135754	+	0.001	0	0	0	0	0.019	Unknown
rs4252117	PLG	6	161143376	161143376	+	0.173	0	0.296	0.079	0.0947368	0.065	Unknown
rs4252121	PLG	6	161143634	161143634	+	0.049	0.001	0.009	0.039	0.105263	0.292	Unknown
rs4252143	PLG	6	161158137	161158137	+	0	0	0	0.001	0	0.042	Unknown
rs4252159	PLG	6	161160644	161160644	+	0.073	0.088	0.089	0.055	0.00526316	0.009	Unknown
rs4252165	PLG	6	161161559	161161559	+	0.182	0.001	0.298	0.079	0.184211	0.139	Unknown
rs4253399	F11	4	187188094	187188094	+	0.311	0.319	0.38	0.317	0.0947368	0.056	Unknown
rs4253405	F11	4	187190810	187190810	+	0.314	0.301	0.4	0.402	0.489474	0.093	Unknown
rs4253406	F11	4	187191392	187191392	+	0.036	0.012	0.083	0.193	0	0	Unknown
rs4253826	F11	4	187190726	187190726	+	0.004	0	0	0	0.0631579	0.051	Unknown
rs4253833	F11	4	187192678	187192678	+	0.004	0	0	0	0	0.111	Unknown
rs434447	F9	X	138646544	138646544	+	0.116	0	0.198	0.099	0.121053	0.213	Unknown
rs4356290	VWF	12	6261482	6261482	+	0.424	0.363	0.617	0.416	0.257895	0.241	Unknown
rs436681	PLAUR	19	44185926	44185926	+	0.683	0.51	0.901	0.737	0.778947	0.921	Unknown
rs440249	PLAUR	19	44186073	44186073	+	0.682	0.514	0.901	0.738	0.778947	0.921	Unknown
rs440330	F13A1	6	6165782	6165782	+	0.026	0	0.043	0.017	0	0	Unknown
rs4463047	FGA	4	155495533	155495533	+	0.166	0.431	0.122	0.202	0.175532	0.134	Unknown
rs4471853	TFPI	2	188684507	188684507	+	0.267	0.081	0.362	0.373	0.340659	0.171	Unknown
rs4474258	F3	1	95081445	95081445	+	0.39	0.535	0.358	0.379	0.336842	0.384	Unknown
rs4508864	FGB	4	155481289	155481289	+	0.159	0.222	0.217	0.14	0.234043	0.208	Unknown
rs4524	F5	1	169511755	169511755	+	0.395	0.248	0.253	0.343	0.252632	0.176	Unknown
rs4535605	VKORC1L1	7	65415425	65415425	+	0.244	0.469	0.392	0.402	0.115789	0.083	Unknown
rs45449297	F10	13	113778687	113778687	+	0.027	0	0.03	0.01	0	0	Unknown
rs463715	F2R	5	76056589	76056589	+	0.61	0.72	0.739	0.701	0.610526	0.708	Unknown
rs4643503	TFPI	2	188448778	188448778	+	0.209	0.306	0.107	0.252	0.168421	0.222	Unknown
rs4656187	F5	1	169504829	169504829	+	0.398	0.246	0.251	0.323	0.157895	0.19	Unknown
rs4704368	F2R	5	76140813	76140813	+	0.307	0.118	0.195	0.366	0.168421	0.037	Unknown
rs4764482	VWF	12	6169733	6169733	+	0.611	0.691	0.528	0.607	0.303191	0.134	Unknown
rs4764534	VWF	12	6186807	6186807	+	0.095	0.043	0.087	0.059	0.310526	0.222	Unknown
rs4764539	VWF	12	6261916	6261916	+	0.996	1	0.984	0.989	0.978947	1	Unknown
rs4825206	F9	X	138655305	138655305	+	0.41	0.13	0.505	0.214	0.331579	0.256	Unknown
rs4847322	F3	1	95106508	95106508	+	0.251	0.028	0.277	0.246	0.184211	0.051	Unknown
rs488703	F7	13	113770876	113770876	+	0.131	0.045	0.116	0.3	0.289474	0.218	Unknown
rs4953433	MCFD2	2	47091785	47091785	+	0.476	0.506	0.63	0.547	0.694737	0.88	Unknown
rs4953434	MCFD2	2	47095489	47095489	+	0.187	0.154	0.255	0.266	0.131579	0.023	Unknown
rs4962050	ADAMTS13	9	136323845	136323845	+	0.416	0.722	0.321	0.48	0.398936	0.319	Unknown
rs4962153	ADAMTS13	9	136323754	136323754	+	0.893	0.94	0.842	0.898	0.763158	0.602	Unknown
rs511654	PLAUR	19	44210377	44210377	+	0.445	0.426	0.335	0.41	0.463158	0.56	Unknown
rs513101	F10	13	113787821	113787821	+	0.893	0.902	0.85	0.83	0.742105	0.588	Unknown
rs542993	VWF	12	6120431	6120431	+	0.683	0.637	0.496	0.642	0.8	0.75	Unknown
rs555212	F7	13	113756540	113756540	+	0.696	0.542	0.779	0.863	0.910526	0.889	Unknown
rs55742486	F13A1	6	6317589	6317589	+	0.304	0.003	0.304	0.232	0.136842	0.292	Unknown
rs55773927	VKORC1L1	7	65337902	65337902	+	0.556	0.788	0.562	0.663	0.415789	0.31	Unknown
rs55818121	TFPI	2	188565778	188565778	+	0.003	0.01	0.02	0.005	0.00526316	0	Unknown
rs55899227	F13A1	6	6087274	6087274	+	0.043	0	0.063	0.016	0.0526316	0	Unknown
rs55907031	VWF	12	6181635	6181635	+	0.084	0.203	0.094	0.164	0.310526	0.301	Unknown
rs56011295	FGB	4	155478877	155478877	+	0.04	0	0.036	0.019	0.0473684	0.023	Unknown
rs56102653	F13A1	6	6263223	6263223	+	0.055	0.001	0.097	0.006	0.0947368	0.111	Unknown
rs56291018	VKORC1L1	7	65390339	65390339	+	0.213	0.148	0.106	0.202	0.148936	0.065	Unknown
rs56657632	TFPI	2	188881259	188881259	+	0.086	0.038	0.004	0.016	0	0.014	Unknown
rs56666044	F3	1	95098701	95098701	+	0.003	0	0	0	0.037234	0.046	Unknown
rs56923419	F12	5	176838135	176838135	+	0.003	0	0	0	0	0.009	Unknown
rs57659247	F2R	5	76045900	76045900	+	0.108	0.183	0.122	0.079	0.131579	0.106	Unknown
rs57670045	TFPI	2	188558947	188558947	+	0.037	0	0.029	0.031	0.0631579	0.218	Unknown
rs58277982	F8A1	X	154663433	154663433	+	0.023	0	0.003	0.001	0.0578947	0.146	Unknown
rs58895352	F9	X	138550324	138550324	+	0.485	0.507	0.174	0.241	0.154255	0.006	Unknown
rs59161545	MCFD2	2	47145397	47145397	+	0.01	0	0.014	0.034	0.0421053	0.083	Unknown
rs5931658	F9	X	138577249	138577249	+	0.821	0.674	0.714	0.691	0.605263	0.329	Unknown
rs5931659	F9	X	138577677	138577677	+	0.032	0.327	0.072	0.191	0.0947368	0.098	Unknown
rs5931664	F9	X	138588905	138588905	+	1	1	1	1	1	0.982	Unknown
rs5931666	F9	X	138589014	138589014	+	0.823	0.674	0.714	0.694	0.489474	0.545	Unknown
rs5945258	F8	X	154182952	154182952	+	0.107	0.039	0.095	0.035	0.121053	0.195	Unknown
rs5960	F10	13	113801737	113801737	+	0.671	0.524	0.865	0.682	0.574468	0.44	Unknown
rs59634726	F11	4	187182296	187182296	+	0.159	0.237	0.053	0.151	0.226316	0.329	Unknown
rs5985	F13A1	6	6318795	6318795	+	0.269	0.002	0.242	0.093	0.105263	0.153	Unknown
rs5987	F13A1	6	6152140	6152140	+	0.05	0.09	0.075	0.119	0.0684211	0.046	Unknown
rs6030	F5	1	169498975	169498975	+	0.488	0.284	0.311	0.388	0.210526	0.19	Unknown
rs6050	FGA	4	155507590	155507590	+	0.218	0.432	0.236	0.247	0.226316	0.449	Unknown
rs6056	FGB	4	155488821	155488821	+	0.15	0.224	0.2	0.14	0.215789	0.116	Unknown
rs60723559	VWF	12	6081210	6081210	+	0.086	0.111	0.092	0.086	0.263158	0.463	Unknown
rs60778250	F2R	5	76062555	76062555	+	0.007	0	0	0	0.0319149	0.06	Unknown
rs60938057	PLAUR	19	44198965	44198965	+	0.065	0.093	0.012	0.031	0.121053	0.259	Unknown
rs60982029	VWF	12	6079324	6079324	+	0.131	0.016	0.135	0.149	0.0789474	0.167	Unknown
rs61084409	F13A1	6	6293707	6293707	+	0	0.023	0	0	0	0	Unknown
rs61090247	SERPINE1	7	100788521	100788521	+	0	0.03	0	0	0	0	Unknown
rs61581679	F8	X	154165189	154165189	+	0.019	0	0.001	0.001	0.0421053	0.098	Unknown
rs615986	F2R	5	76093207	76093207	+	0.524	0.386	0.379	0.487	0.421053	0.417	Unknown
rs61750447	VWF	12	6234258	6234258	+	0.001	0.009	0	0.001	0	0	Unknown
rs61750625	VWF	12	6094771	6094771	+	0	0	0	0	0	0.009	Unknown
rs61751302	VWF	12	6062708	6062708	+	0	0	0.007	0	0	0	Unknown
rs61909723	VWF	12	6153120	6153120	+	0.007	0	0.017	0.007	0	0	Unknown
rs6427196	F5	1	169481223	169481223	+	0.948	1	0.931	0.94	0.878947	0.838	Unknown
rs651625	ADAMTS13	9	136305856	136305856	+	0.988	1	1	1	0.905263	0.889	Unknown
rs6536024	FGG	4	155543369	155543369	+	0.362	0.609	0.511	0.472	0.257895	0.343	Unknown
rs653621	F13A1	6	6018971	6018971	+	0.295	0.38	0.242	0.262	0.252632	0.083	Unknown
rs6544934	MCFD2	2	47111256	47111256	+	0.18	0.361	0.192	0.287	0.303191	0.699	Unknown
rs657240	F13A1	6	6040213	6040213	+	0.301	0.368	0.246	0.201	0.342105	0.231	Unknown
rs6634076	F9	X	138568062	138568062	+	0.645	0.548	0.358	0.33	0.2	0	Unknown
rs6687813	F5	1	169477574	169477574	+	0.95	1	0.934	0.941	0.930108	0.903	Unknown
rs6703865	F5	1	169550963	169550963	+	0.055	0.012	0.091	0.032	0.147368	0.218	Unknown
rs6706121	PROC	2	128109884	128109884	+	0.994	1	1	1	0.968421	0.935	Unknown
rs6709541	TFPI	2	188756900	188756900	+	0.171	0.175	0.209	0.278	0.105263	0.019	Unknown
rs67214938	TFPI	2	188480853	188480853	+	0.228	0.175	0.099	0.127	0.139785	0.597	Unknown
rs6743417	TFPI	2	188453801	188453801	+	0.009	0	0.001	0	0.0684211	0.079	Unknown
rs6745913	MCFD2	2	47113213	47113213	+	0.287	0.123	0.437	0.283	0.426316	0.25	Unknown
rs6749194	MCFD2	2	47119469	47119469	+	0.524	0.355	0.568	0.497	0.694737	0.931	Unknown
rs6755028	PROC	2	128195442	128195442	+	0.736	0.846	0.652	0.629	0.510526	0.356	Unknown
rs67965200	TFPI	2	188643600	188643600	+	0.001	0	0	0	0.00526316	0.019	Unknown
rs6803590	PROS1	3	93650508	93650508	+	0.831	0.794	0.812	0.766	0.659574	0.685	Unknown
rs68169338	F3	1	95030752	95030752	+	0.167	0.205	0.166	0.254	0.234043	0.301	Unknown
rs6885207	F2R	5	76145235	76145235	+	0.406	0.108	0.259	0.377	0.441489	0.412	Unknown
rs6899562	F13A1	6	6154058	6154058	+	0.2	0.092	0.243	0.196	0.231579	0.167	Unknown
rs6911594	F13A1	6	6163088	6163088	+	0.363	0.297	0.512	0.556	0.415789	0.546	Unknown
rs6913645	F13A1	6	6153412	6153412	+	0.205	0.092	0.243	0.193	0.236842	0.199	Unknown
rs6934608	F13A1	6	6169890	6169890	+	0.043	0.015	0.061	0.016	0.110526	0.106	Unknown
rs6956010	SERPINE1	7	100767035	100767035	+	0.414	0.147	0.201	0.17	0.126316	0.023	Unknown
rs7002185	PLAT	8	42076749	42076749	+	0.081	0.015	0.059	0.076	0.442105	0.616	Unknown
rs7055624	F9	X	138569186	138569186	+	0.006	0	0	0	0.00526316	0.03	Unknown
rs7055668	F9	X	138599383	138599383	+	0.074	0.001	0.044	0.006	0.194737	0.451	Unknown
rs7133777	VWF	12	6061947	6061947	+	0.471	0.218	0.623	0.684	0.905263	0.991	Unknown
rs7135976	VWF	12	6186116	6186116	+	0.385	0.33	0.476	0.395	0.673684	0.773	Unknown
rs7139057	VWF	12	6169323	6169323	+	0.124	0.002	0.201	0.07	0.0789474	0.106	Unknown
rs714408	F13A1	6	6306405	6306405	+	0.282	0.483	0.367	0.311	0.363158	0.247	Unknown
rs71445687	VWF	12	6073801	6073801	+	0.007	0	0.021	0.002	0	0	Unknown
rs71582860	VWF	12	6166455	6166455	+	0.046	0.168	0.071	0.054	0.0210526	0.028	Unknown
rs723188	VWF	12	6063905	6063905	+	0.17	0.021	0.169	0.245	0.531579	0.69	Unknown
rs7259340	PLAUR	19	44186653	44186653	+	0.206	0.049	0.339	0.224	0.315789	0.319	Unknown
rs72710593	F11	4	187202703	187202703	+	0.01	0	0.02	0.01	0	0	Unknown
rs72813100	F13A1	6	6107455	6107455	+	0.184	0.111	0.25	0.249	0.0947368	0	Unknown
rs72815056	F13A1	6	6140549	6140549	+	0.14	0.002	0.163	0.077	0.0478723	0.088	Unknown
rs72817049	F13A1	6	6277028	6277028	+	0.11	0.001	0.042	0.049	0.00531915	0.014	Unknown
rs72848624	PROC	2	128139393	128139393	+	0.017	0	0.056	0.016	0.0789474	0.014	Unknown
rs72886604	MCFD2	2	47116019	47116019	+	0.006	0	0.001	0	0.0473684	0.042	Unknown
rs72906207	TFPI	2	188374819	188374819	+	0.017	0	0.018	0.006	0	0	Unknown
rs7298566	VWF	12	6088103	6088103	+	0.117	0	0.144	0.064	0.0789474	0.111	Unknown
rs73050201	TFPI	2	188696660	188696660	+	0.014	0	0.002	0	0.0526316	0.116	Unknown
rs73051837	TFPI	2	188714448	188714448	+	0.14	0.061	0.041	0.042	0.168421	0.245	Unknown
rs7308644	VWF	12	6265163	6265163	+	0.442	0.362	0.617	0.47	0.387097	0.417	Unknown
rs73145870	PROS1	3	93629638	93629638	+	0.022	0	0.015	0.002	0.0473684	0	Unknown
rs73266894	VWF	12	6233323	6233323	+	0.006	0	0	0	0	0.028	Unknown
rs73354092	F13A1	6	6050120	6050120	+	0.006	0	0	0	0	0.157	Unknown
rs73454062	F2	11	46731209	46731209	+	0.001	0	0	0	0.0105263	0.028	Unknown
rs7355604	TFPI	2	188814699	188814699	+	0.01	0	0	0.001	0	0.028	Unknown
rs73565797	F8	X	154190339	154190339	+	0	0	0	0	0	0.024	Unknown
rs73846072	PROS1	3	93650062	93650062	+	0.01	0	0.002	0	0.0421053	0.014	Unknown
rs73926980	MCFD2	2	47165549	47165549	+	0.035	0	0.058	0.007	0.0585106	0.111	Unknown
rs74056755	VWF	12	6091504	6091504	+	0.001	0	0.002	0	0.142105	0.032	Unknown
rs74056781	VWF	12	6123253	6123253	+	0.024	0	0.003	0	0.0526316	0.287	Unknown
rs74058504	VWF	12	6152279	6152279	+	0.023	0	0.033	0.038	0.0631579	0.065	Unknown
rs74260429	PLAUR	19	44216723	44216723	+	0.013	0.214	0.005	0.108	0	0.042	Unknown
rs74425365	F13A1	6	6121120	6121120	+	0.117	0.002	0.153	0.116	0.263158	0.051	Unknown
rs74439354	PROC	2	128158110	128158110	+	0.006	0	0	0	0	0.069	Unknown
rs74544471	TFPI	2	188738079	188738079	+	0.042	0.018	0.007	0.002	0	0	Unknown
rs74575929	MCFD2	2	47110513	47110513	+	0.009	0	0	0	0	0.148	Unknown
rs74659456	TFPI	2	188830444	188830444	+	0.01	0	0	0	0.0263158	0.134	Unknown
rs74841614	TFPI	2	188381563	188381563	+	0.166	0.246	0.047	0.141	0.0578947	0.171	Unknown
rs74843621	GGCX	2	85788061	85788061	+	0	0	0	0	0	0.005	Unknown
rs749005	F13A1	6	6283666	6283666	+	0.202	0.031	0.169	0.099	0.173684	0.157	Unknown
rs75141576	TFPI	2	188749627	188749627	+	0.001	0	0.001	0	0.0894737	0.069	Unknown
rs753487	MCFD2	2	47109186	47109186	+	0.14	0.362	0.191	0.285	0.157895	0.282	Unknown
rs7542900	F3	1	95070041	95070041	+	0.671	0.671	0.831	0.764	0.810526	0.588	Unknown
rs75433417	F13A1	6	6326996	6326996	+	0.076	0.138	0.014	0.041	0.110526	0.046	Unknown
rs75457665	F3	1	95116738	95116738	+	0.049	0.108	0.002	0.07	0.0265957	0.218	Unknown
rs7560018	MCFD2	2	47107332	47107332	+	0.473	0.424	0.663	0.479	0.736842	0.796	Unknown
rs7561970	TFPI	2	188482933	188482933	+	0.189	0.21	0.193	0.323	0.121053	0.13	Unknown
rs75645183	VWF	12	6145590	6145590	+	0.004	0	0	0	0	0.014	Unknown
rs75649740	VWF	12	6156996	6156996	+	0.014	0.034	0.045	0.004	0	0	Unknown
rs7567814	MCFD2	2	47118481	47118481	+	0.455	0.353	0.496	0.473	0.463158	0.694	Unknown
rs7569559	TFPI	2	188339450	188339450	+	0.004	0.001	0	0.005	0.0105263	0.028	Unknown
rs7574084	TFPI	2	188327835	188327835	+	1	1	1	1	0.994681	0.986	Unknown
rs7580658	PROC	2	128159261	128159261	+	0.563	0.611	0.378	0.263	0.268421	0.171	Unknown
rs75813961	TFPI	2	188576218	188576218	+	0.072	0	0.018	0.013	0	0	Unknown
rs75816227	VWF	12	6193898	6193898	+	0.006	0	0	0	0	0.046	Unknown
rs7586970	TFPI	2	188343497	188343497	+	0.265	0.144	0.3	0.277	0.431579	0.347	Unknown
rs75901312	F2R	5	76047674	76047674	+	0.121	0.002	0.086	0.086	0.215789	0.144	Unknown
rs75909945	MCFD2	2	47103255	47103255	+	0	0.031	0.001	0.002	0	0	Unknown
rs7591919	TFPI	2	188649587	188649587	+	0.633	0.808	0.528	0.487	0.557895	0.273	Unknown
rs7594359	TFPI	2	188408848	188408848	+	0.379	0.16	0.459	0.377	0.310526	0.167	Unknown
rs7595490	TFPI	2	188812260	188812260	+	0.264	0.457	0.117	0.21	0.384211	0.44	Unknown
rs75954976	VKORC1L1	7	65384516	65384516	+	0.036	0.094	0.007	0.011	0	0.009	Unknown
rs76007169	TFPI	2	188515508	188515508	+	0.001	0	0.001	0	0.0105263	0.032	Unknown
rs7603549	TFPI	2	188486998	188486998	+	1	0.981	1	1	1	1	Unknown
rs76128530	TFPI	2	188763172	188763172	+	0.099	0.039	0.013	0.039	0	0.069	Unknown
rs76141552	SERPINE1	7	100744100	100744100	+	0	0.029	0.002	0.007	0.0263158	0	Unknown
rs7614835	PROS1	3	93646209	93646209	+	0.001	0	0	0	0	0.032	Unknown
rs76198282	TFPI	2	188672726	188672726	+	0.009	0.003	0.015	0.031	0.0159574	0.005	Unknown
rs762484	F3	1	95004410	95004410	+	0.297	0.195	0.213	0.188	0.205263	0.134	Unknown
rs76451285	F13A1	6	6197488	6197488	+	0	0.018	0	0	0	0	Unknown
rs76484124	VWF	12	6203528	6203528	+	0	0.008	0	0	0	0	Unknown
rs76509607	TFPI	2	188584312	188584312	+	0.004	0	0.001	0	0.0789474	0.065	Unknown
rs7659024	FGA	4	155520930	155520930	+	0.212	0.438	0.22	0.242	0.168421	0.329	Unknown
rs76704161	TFPI	2	188485413	188485413	+	0.001	0	0	0	0	0.032	Unknown
rs7681423	FGG	4	155542248	155542248	+	0.212	0.441	0.232	0.244	0.173684	0.292	Unknown
rs76877798	F3	1	95118337	95118337	+	0.001	0	0	0	0.0105263	0.037	Unknown
rs7708300	F2R	5	76084144	76084144	+	0.001	0	0	0	0	0.023	Unknown
rs77090549	F13A1	6	6088552	6088552	+	0.014	0	0.002	0	0.0473684	0.148	Unknown
rs7712660	F2R	5	76097709	76097709	+	0.395	0.176	0.41	0.581	0.347368	0.269	Unknown
rs7724915	F2R	5	76141679	76141679	+	0.127	0.037	0.083	0.017	0.170213	0.324	Unknown
rs77344012	VWF	12	6081589	6081589	+	0.001	0.074	0.023	0.032	0	0	Unknown
rs77367848	F13A1	6	6180445	6180445	+	0.023	0.036	0.033	0.079	0.0105263	0.019	Unknown
rs77417616	F5	1	169548053	169548053	+	0.036	0.012	0.09	0.032	0.0691489	0.019	Unknown
rs77426222	PLAUR	19	44192215	44192215	+	0	0	0	0	0	0.042	Unknown
rs77428460	F3	1	95062017	95062017	+	0.007	0	0	0	0.0265957	0.083	Unknown
rs7744589	F13A1	6	6051514	6051514	+	0.125	0.175	0.026	0.269	0.0797872	0.106	Unknown
rs7745141	F13A1	6	6280839	6280839	+	0.438	0.483	0.552	0.585	0.650538	0.773	Unknown
rs7746985	F13A1	6	6201515	6201515	+	0.124	0.002	0.157	0.083	0.136842	0.139	Unknown
rs77473178	FGA	4	155504223	155504223	+	0.017	0	0.001	0	0.115789	0.056	Unknown
rs77565017	MCFD2	2	47088339	47088339	+	0.02	0.015	0.038	0.093	0.131579	0.181	Unknown
rs7756581	F13A1	6	6026042	6026042	+	0.82	0.88	0.753	0.765	0.936842	1	Unknown
rs77597920	F13A1	6	6200000	6200000	+	0	0.023	0	0.002	0	0	Unknown
rs77623611	PROS1	3	93599008	93599008	+	0	0.015	0	0.001	0	0	Unknown
rs7769202	F13A1	6	6169656	6169656	+	0.265	0.262	0.365	0.416	0.384211	0.333	Unknown
rs77765380	VWF	12	6249641	6249641	+	0.016	0	0	0	0	0.088	Unknown
rs78075090	VWF	12	6207187	6207187	+	0	0.025	0	0.001	0	0	Unknown
rs78177894	PLAUR	19	44213453	44213453	+	0.061	0.147	0.007	0.011	0.0789474	0.088	Unknown
rs783147	PLG	6	161137990	161137990	+	0.568	0.525	0.446	0.398	0.189474	0.227	Unknown
rs783172	PLG	6	161173349	161173349	+	0.009	0	0.026	0.022	0.0105263	0	Unknown
rs78431912	SERPINE1	7	100777496	100777496	+	0	0.024	0	0.003	0	0	Unknown
rs78491508	F13A1	6	6060192	6060192	+	0.101	0.186	0.089	0.055	0.168421	0.069	Unknown
rs78605332	F13A1	6	6323370	6323370	+	0.003	0.038	0.001	0.002	0	0	Unknown
rs78644660	F2R	5	76110269	76110269	+	0.114	0.248	0.127	0.088	0.0263158	0	Unknown
rs78669016	PLAUR	19	44190582	44190582	+	0.026	0	0.074	0.061	0.231579	0.046	Unknown
rs78723028	TFPI	2	188506111	188506111	+	0.003	0	0	0	0	0.051	Unknown
rs78846333	MCFD2	2	47102419	47102419	+	0	0.03	0	0	0	0	Unknown
rs78889441	F2R	5	76034860	76034860	+	0	0.007	0	0	0	0	Unknown
rs78913603	F3	1	94993314	94993314	+	0	0	0	0	0	0.005	Unknown
rs78977446	ADAMTS13	9	136310917	136310917	+	0	0.036	0	0.001	0	0	Unknown
rs79108838	F10	13	113781055	113781055	+	0	0.024	0	0	0	0	Unknown
rs79149763	F3	1	95045963	95045963	+	0.069	0.055	0.092	0.121	0.131579	0.046	Unknown
rs79199740	F13A1	6	6227942	6227942	+	0.006	0	0	0.001	0.0263158	0.074	Unknown
rs79348279	PROS1	3	93681332	93681332	+	0.009	0	0.019	0.011	0.0263158	0	Unknown
rs79570361	PLG	6	161170855	161170855	+	0.101	0.369	0.083	0.111	0.0842105	0.068	Unknown
rs7957779	VWF	12	6298784	6298784	+	0.317	0.323	0.445	0.357	0.521053	0.778	Unknown
rs79616910	F13A1	6	6310497	6310497	+	0.174	0.002	0.197	0.047	0.0789474	0.032	Unknown
rs7967155	VWF	12	6163644	6163644	+	0.225	0.046	0.292	0.203	0.384211	0.588	Unknown
rs7968888	VWF	12	6059719	6059719	+	0.166	0.184	0.236	0.21	0.163158	0.051	Unknown
rs79693947	F2RL3	19	16998384	16998384	+	0.063	0.117	0.066	0.056	0.168421	0.065	Unknown
rs79717313	F5	1	169492251	169492251	+	0.111	0.608	0.027	0.173	0.0157895	0.181	Unknown
rs79884732	GGCX	2	85786476	85786476	+	0	0.03	0	0.002	0	0	Unknown
rs80122922	VWF	12	6199754	6199754	+	0.063	0.003	0.071	0.047	0.273684	0.296	Unknown
rs80258741	F3	1	95030858	95030858	+	0.001	0.113	0.002	0.003	0	0.005	Unknown
rs80307601	PLAUR	19	44178532	44178532	+	0.001	0	0	0	0	0.056	Unknown
rs80349680	PROC	2	128131363	128131363	+	0	0.044	0	0.008	0	0	Unknown
rs8176425	TFPI	2	188365964	188365964	+	0.02	0	0.006	0	0.0315789	0.148	Unknown
rs8176461	TFPI	2	188359324	188359324	+	0	0.049	0.004	0	0	0	Unknown
rs8176480	TFPI	2	188357023	188357023	+	0.003	0	0	0	0.00526316	0.009	Unknown
rs8176493	TFPI	2	188355421	188355421	+	0.003	0	0	0	0	0.051	Unknown
rs8176557	TFPI	2	188338750	188338750	+	0.006	0	0	0	0.0319149	0.074	Unknown
rs8176599	TFPI	2	188361954	188361954	+	0.001	0	0.013	0	0	0	Unknown
rs8176619	TFPI	2	188345601	188345601	+	0.02	0	0.037	0.01	0	0	Unknown
rs8178591	PROS1	3	93681489	93681489	+	0.218	0.114	0.235	0.096	0.115789	0.069	Unknown
rs8178674	PLAT	8	42065504	42065504	+	0.022	0.007	0.004	0.002	0.132979	0.208	Unknown
rs8178708	PLAT	8	42055310	42055310	+	0.003	0	0.002	0	0.0319149	0.06	Unknown
rs8178714	PLAT	8	42053919	42053919	+	0.003	0	0	0	0	0.074	Unknown
rs8178808	PLAT	8	42032966	42032966	+	0.004	0	0	0	0.00526316	0.088	Unknown
rs8178880	PLAT	8	42057249	42057249	+	0.017	0	0.044	0.019	0.0210526	0	Unknown
rs841707	F3	1	95063659	95063659	+	0.993	1	1	1	0.930851	0.852	Unknown
rs917858	VWF	12	6081938	6081938	+	0.573	0.295	0.692	0.526	0.610526	0.755	Unknown
rs922866	F13A1	6	6165834	6165834	+	0.203	0.002	0.163	0.062	0.205263	0.458	Unknown
rs927332	F13A1	6	6331873	6331873	+	0.514	0.655	0.451	0.525	0.457895	0.421	Unknown
rs9328348	F13A1	6	6275932	6275932	+	0.186	0.346	0.334	0.444	0.421053	0.389	Unknown
rs9332590	F5	1	169514930	169514930	+	0.235	0.002	0.415	0.181	0.289474	0.255	Unknown
rs9332637	F5	1	169494996	169494996	+	0	0	0	0	0	0.028	Unknown
rs9332663	F5	1	169488664	169488664	+	0.001	0	0.003	0	0.0368421	0.065	Unknown
rs935379	MCFD2	2	47086617	47086617	+	0.432	0.486	0.593	0.453	0.542105	0.569	Unknown
rs9378453	F13A1	6	6037045	6037045	+	0.346	0.509	0.275	0.479	0.278947	0.347	Unknown
rs9379015	F13A1	6	6193010	6193010	+	0.082	0.468	0.042	0.089	0.0684211	0.074	Unknown
rs9379022	F13A1	6	6255851	6255851	+	0.248	0.542	0.295	0.486	0.263158	0.231	Unknown
rs9405900	F13A1	6	6093220	6093220	+	0.159	0.387	0.086	0.278	0.0473684	0.005	Unknown
rs9405914	F13A1	6	6318716	6318716	+	0.001	0.041	0	0	0	0	Unknown
rs9502415	F13A1	6	6120008	6120008	+	0.058	0.122	0.092	0.104	0.0631579	0.19	Unknown
rs9504699	F13A1	6	6168540	6168540	+	0.017	0	0.019	0.003	0.0473684	0.111	Unknown
rs9504730	F13A1	6	6237117	6237117	+	0.262	0.044	0.12	0.1	0.132979	0.282	Unknown
rs9504732	F13A1	6	6252111	6252111	+	0.236	0.003	0.162	0.145	0.12234	0.352	Unknown
rs9997434	FGA	4	155503036	155503036	+	0.336	0.106	0.18	0.244	0.138298	0.093	Unknown
