# Supplementary material for: Cross-ethnic analysis of common gene variants in hemostasis show lopsided representation of global populations in genetic databases
Source: BMC Med Genomics. 2022 Mar 25;15:69. doi: 10.1186/s12920-022-01220-0 (PMC8957123; doi:10.1186/s12920-022-01220-0)
Supplement: Supplementary file 5 — Additional file 5: Table S2. Multi-SNP haplotype phasing for hemostatic genes constructed with the Shapeit v2 method. Each tab in the Excel file shows haplotypes for one hemostatic gene. [file 12920_2022_1220_MOESM5_ESM.xlsx]

## Sheet: ADAMTS13
Supplementary Table S2. Haplotype phasing of ADAMTS13 gene using populations in 1000 genomes as well as the Somali population.
SOM	chr	9	9	9	9	9	9	9	9	9	9	9	9	9	9	9
	pos	136291063	136291325	136301982	136301985	136302063	136304497	136305856	136307825	136308733	136310917	136319562	136320218	136321272	136323754	136323845
	rs	rs3118667	rs148849381	rs2301612	rs121908476	rs11575933	rs3124768	rs651625	rs41314453	rs36221464	rs78977446	rs121908472	rs41305513	rs200847393	rs4962153	rs4962050
	ref	C	C	C	C	C	A	T	C	G	C	T	C	T	A	G
	alt	T	T	G	T	T	G	C	T	A	T	G	T	C	G	C
	19	C	C	C	C	C	A	C	C	G	C	T	C	T	A	G
	24	C	C	C	C	C	A	C	C	G	C	T	C	T	G	C
	23	C	C	C	C	C	A	C	C	G	C	T	C	T	G	G
	18	C	C	C	C	C	A	T	C	G	C	T	C	T	G	C
	25	C	C	G	C	C	A	C	C	G	C	T	C	T	G	G
	9	T	C	C	C	C	A	C	C	G	C	T	C	T	A	G
	1	T	C	C	C	C	A	C	C	G	C	T	C	T	G	C
	17	T	C	C	C	C	G	C	C	G	C	T	C	T	A	G
	33	T	C	C	C	C	G	C	C	G	C	T	C	T	G	C
	12	T	C	C	C	C	G	C	C	G	C	T	C	T	G	G
	5	T	C	G	C	C	A	C	C	G	C	T	C	T	G	G
	6	T	C	G	C	C	A	C	T	G	C	T	C	T	G	G
ASW	chr	9	9	9	9	9	9	9	9	9	9	9	9	9	9	9
	pos	136291063	136291325	136301982	136301985	136302063	136304497	136305856	136307825	136308733	136310917	136319562	136320218	136321272	136323754	136323845
	rs	rs3118667	rs148849381	rs2301612	rs121908476	rs11575933	rs3124768	rs651625	rs41314453	rs36221464	rs78977446	rs121908472	rs41305513	rs200847393	rs4962153	rs4962050
	ref	C	C	C	C	C	A	T	C	G	C	T	C	T	A	G
	alt	T	T	G	T	T	G	C	T	A	T	G	T	C	G	C
	16	C	C	C	C	C	A	C	C	G	C	T	C	T	A	G
	8	C	C	C	C	C	A	C	C	G	C	T	C	T	G	C
	11	C	C	C	C	C	A	C	C	G	C	T	C	T	G	G
	6	C	C	C	C	C	A	T	C	G	C	T	C	T	G	C
	2	C	C	C	C	C	A	T	C	G	C	T	C	T	G	G
	1	C	C	C	C	C	G	C	C	G	C	T	C	T	G	G
	1	C	C	G	C	C	A	C	C	G	C	T	C	T	G	C
	18	C	C	G	C	C	A	C	C	G	C	T	C	T	G	G
	11	T	C	C	C	C	A	C	C	G	C	T	C	T	A	G
	7	T	C	C	C	C	A	C	C	G	C	T	C	T	G	G
	9	T	C	C	C	C	G	C	C	G	C	T	C	T	A	G
	22	T	C	C	C	C	G	C	C	G	C	T	C	T	G	C
	8	T	C	C	C	C	G	C	C	G	C	T	C	T	G	G
	2	T	C	G	C	C	A	C	C	G	C	T	C	T	G	G
CEU	chr	9	9	9	9	9	9	9	9	9	9	9	9	9	9	9
	pos	136291063	136291325	136301982	136301985	136302063	136304497	136305856	136307825	136308733	136310917	136319562	136320218	136321272	136323754	136323845
	rs	rs3118667	rs148849381	rs2301612	rs121908476	rs11575933	rs3124768	rs651625	rs41314453	rs36221464	rs78977446	rs121908472	rs41305513	rs200847393	rs4962153	rs4962050
	ref	C	C	C	C	C	A	T	C	G	C	T	C	T	A	G
	alt	T	T	G	T	T	G	C	T	A	T	G	T	C	G	C
	1	C	C	C	C	C	A	C	C	G	C	T	C	T	G	C
	22	C	C	C	C	C	A	C	C	G	C	T	C	T	G	G
	2	C	C	G	C	C	A	C	C	G	C	T	C	T	A	G
	8	C	C	G	C	C	A	C	C	G	C	T	C	T	G	C
	55	C	C	G	C	C	A	C	C	G	C	T	C	T	G	G
	2	C	C	G	C	C	A	C	C	G	C	T	T	T	G	G
	1	T	C	C	C	C	A	C	C	G	C	T	C	T	A	G
	4	T	C	C	C	C	G	C	C	A	C	T	C	T	G	C
	30	T	C	C	C	C	G	C	C	G	C	T	C	T	A	G
	54	T	C	C	C	C	G	C	C	G	C	T	C	T	G	C
	1	T	C	C	C	C	G	C	C	G	C	T	C	T	G	G
	14	T	C	G	C	C	A	C	C	G	C	T	C	T	G	G
	4	T	C	G	C	C	A	C	T	G	C	T	C	T	G	G
CHB	chr	9	9	9	9	9	9	9	9	9	9	9	9	9	9	9
	pos	136291063	136291325	136301982	136301985	136302063	136304497	136305856	136307825	136308733	136310917	136319562	136320218	136321272	136323754	136323845
	rs	rs3118667	rs148849381	rs2301612	rs121908476	rs11575933	rs3124768	rs651625	rs41314453	rs36221464	rs78977446	rs121908472	rs41305513	rs200847393	rs4962153	rs4962050
	ref	C	C	C	C	C	A	T	C	G	C	T	C	T	A	G
	alt	T	T	G	T	T	G	C	T	A	T	G	T	C	G	C
	1	C	C	C	C	C	A	T	C	G	C	T	C	T	A	G
	7	C	C	G	C	C	A	C	C	G	C	T	C	T	G	C
	27	C	C	G	C	C	A	C	C	G	C	T	C	T	G	G
	10	T	C	C	C	C	G	C	C	G	C	T	C	T	A	G
	127	T	C	C	C	C	G	C	C	G	C	T	C	T	G	C
	13	T	C	C	C	C	G	C	C	G	C	T	C	T	G	G
	10	T	C	C	C	C	G	C	C	G	T	T	C	T	G	C
	5	T	C	C	C	T	G	C	C	G	C	T	C	T	A	G
	4	T	C	G	C	C	A	C	C	G	C	T	C	T	G	G
	3	T	T	C	C	C	G	C	C	G	C	T	C	T	G	C
GIH	chr	9	9	9	9	9	9	9	9	9	9	9	9	9	9	9
	pos	136291063	136291325	136301982	136301985	136302063	136304497	136305856	136307825	136308733	136310917	136319562	136320218	136321272	136323754	136323845
	rs	rs3118667	rs148849381	rs2301612	rs121908476	rs11575933	rs3124768	rs651625	rs41314453	rs36221464	rs78977446	rs121908472	rs41305513	rs200847393	rs4962153	rs4962050
	ref	C	C	C	C	C	A	T	C	G	C	T	C	T	A	G
	alt	T	T	G	T	T	G	C	T	A	T	G	T	C	G	C
	1	C	C	C	C	C	A	C	C	G	C	T	C	T	G	C
	6	C	C	C	C	C	A	C	C	G	C	T	C	T	G	G
	7	C	C	C	C	C	G	C	C	G	C	T	C	T	G	C
	1	C	C	G	C	C	A	C	C	G	C	T	C	T	A	G
	22	C	C	G	C	C	A	C	C	G	C	T	C	T	G	C
	69	C	C	G	C	C	A	C	C	G	C	T	C	T	G	G
	1	T	C	C	C	C	A	C	C	G	C	T	C	T	A	G
	1	T	C	C	C	C	A	C	C	G	C	T	C	T	G	G
	15	T	C	C	C	C	G	C	C	G	C	T	C	T	A	G
	63	T	C	C	C	C	G	C	C	G	C	T	C	T	G	C
	11	T	C	C	C	C	G	C	C	G	C	T	C	T	G	G
	2	T	C	G	C	C	A	C	C	G	C	T	C	T	G	C
	7	T	C	G	C	C	A	C	C	G	C	T	C	T	G	G
JPT	chr	9	9	9	9	9	9	9	9	9	9	9	9	9	9	9
	pos	136291063	136291325	136301982	136301985	136302063	136304497	136305856	136307825	136308733	136310917	136319562	136320218	136321272	136323754	136323845
	rs	rs3118667	rs148849381	rs2301612	rs121908476	rs11575933	rs3124768	rs651625	rs41314453	rs36221464	rs78977446	rs121908472	rs41305513	rs200847393	rs4962153	rs4962050
	ref	C	C	C	C	C	A	T	C	G	C	T	C	T	A	G
	alt	T	T	G	T	T	G	C	T	A	T	G	T	C	G	C
	1	C	C	G	C	C	A	C	C	G	C	T	C	T	G	C
	33	C	C	G	C	C	A	C	C	G	C	T	C	T	G	G
	15	T	C	C	C	C	G	C	C	G	C	T	C	T	A	G
	123	T	C	C	C	C	G	C	C	G	C	T	C	T	G	C
	6	T	C	C	C	C	G	C	C	G	C	T	C	T	G	G
	10	T	C	C	C	C	G	C	C	G	T	T	C	T	G	C
	6	T	C	C	C	T	G	C	C	G	C	T	C	T	A	G
	3	T	C	C	C	T	G	C	C	G	C	T	C	T	G	C
	1	T	C	C	C	T	G	C	C	G	C	T	C	T	G	G
	1	T	C	C	T	C	G	C	C	G	C	T	C	T	G	G
	5	T	C	G	C	C	A	C	C	G	C	T	C	T	G	G
	4	T	T	C	C	C	G	C	C	G	C	T	C	T	G	C
LWK	chr	9	9	9	9	9	9	9	9	9	9	9	9	9	9	9
	pos	136291063	136291325	136301982	136301985	136302063	136304497	136305856	136307825	136308733	136310917	136319562	136320218	136321272	136323754	136323845
	rs	rs3118667	rs148849381	rs2301612	rs121908476	rs11575933	rs3124768	rs651625	rs41314453	rs36221464	rs78977446	rs121908472	rs41305513	rs200847393	rs4962153	rs4962050
	ref	C	C	C	C	C	A	T	C	G	C	T	C	T	A	G
	alt	T	T	G	T	T	G	C	T	A	T	G	T	C	G	C
	27	C	C	C	C	C	A	C	C	G	C	T	C	T	A	G
	13	C	C	C	C	C	A	C	C	G	C	T	C	T	G	C
	26	C	C	C	C	C	A	C	C	G	C	T	C	T	G	G
	16	C	C	C	C	C	A	T	C	G	C	T	C	T	G	C
	1	C	C	C	C	C	A	T	C	G	C	T	C	T	G	G
	5	C	C	G	C	C	A	C	C	G	C	T	C	T	G	G
	17	T	C	C	C	C	A	C	C	G	C	T	C	T	A	G
	11	T	C	C	C	C	A	C	C	G	C	T	C	T	G	G
	15	T	C	C	C	C	G	C	C	G	C	T	C	T	A	G
	41	T	C	C	C	C	G	C	C	G	C	T	C	T	G	C
	23	T	C	C	C	C	G	C	C	G	C	T	C	T	G	G
	2	T	C	G	C	C	A	C	C	G	C	T	C	T	G	G
	1	T	C	G	C	C	A	C	T	G	C	T	C	T	G	G
MXL	chr	9	9	9	9	9	9	9	9	9	9	9	9	9	9	9
	pos	136291063	136291325	136301982	136301985	136302063	136304497	136305856	136307825	136308733	136310917	136319562	136320218	136321272	136323754	136323845
	rs	rs3118667	rs148849381	rs2301612	rs121908476	rs11575933	rs3124768	rs651625	rs41314453	rs36221464	rs78977446	rs121908472	rs41305513	rs200847393	rs4962153	rs4962050
	ref	C	C	C	C	C	A	T	C	G	C	T	C	T	A	G
	alt	T	T	G	T	T	G	C	T	A	T	G	T	C	G	C
	1	C	C	C	C	C	A	C	C	G	C	T	C	T	G	C
	12	C	C	C	C	C	A	C	C	G	C	T	C	T	G	G
	1	C	C	C	C	C	A	T	C	G	C	T	C	T	G	C
	1	C	C	G	C	C	A	C	C	G	C	T	C	T	G	C
	40	C	C	G	C	C	A	C	C	G	C	T	C	T	G	G
	1	T	C	C	C	C	A	C	C	G	C	T	C	T	A	G
	1	T	C	C	C	C	A	C	C	G	C	T	C	T	G	G
	1	T	C	C	C	C	G	C	C	A	C	T	C	T	G	C
	10	T	C	C	C	C	G	C	C	G	C	T	C	T	A	G
	49	T	C	C	C	C	G	C	C	G	C	T	C	T	G	C
	4	T	C	C	C	C	G	C	C	G	C	T	C	T	G	G
	3	T	C	C	C	T	G	C	C	G	C	T	C	T	A	G
	1	T	C	G	C	C	A	C	C	G	C	T	C	T	G	C
	2	T	C	G	C	C	A	C	C	G	C	T	C	T	G	G
	1	T	C	G	C	C	A	C	T	G	C	T	C	T	G	G
TSI	chr	9	9	9	9	9	9	9	9	9	9	9	9	9	9	9
	pos	136291063	136291325	136301982	136301985	136302063	136304497	136305856	136307825	136308733	136310917	136319562	136320218	136321272	136323754	136323845
	rs	rs3118667	rs148849381	rs2301612	rs121908476	rs11575933	rs3124768	rs651625	rs41314453	rs36221464	rs78977446	rs121908472	rs41305513	rs200847393	rs4962153	rs4962050
	ref	C	C	C	C	C	A	T	C	G	C	T	C	T	A	G
	alt	T	T	G	T	T	G	C	T	A	T	G	T	C	G	C
	1	C	C	C	C	C	A	C	C	G	C	T	C	T	G	C
	27	C	C	C	C	C	A	C	C	G	C	T	C	T	G	G
	8	C	C	G	C	C	A	C	C	G	C	T	C	T	G	C
	61	C	C	G	C	C	A	C	C	G	C	T	C	T	G	G
	1	C	C	G	C	C	A	C	C	G	C	T	T	T	G	G
	3	T	C	C	C	C	A	C	C	G	C	T	C	T	A	G
	4	T	C	C	C	C	G	C	C	A	C	T	C	T	G	C
	39	T	C	C	C	C	G	C	C	G	C	T	C	T	A	G
	47	T	C	C	C	C	G	C	C	G	C	T	C	T	G	C
	4	T	C	C	C	C	G	C	C	G	C	T	C	T	G	G
	12	T	C	G	C	C	A	C	C	G	C	T	C	T	G	G
	1	T	C	G	C	C	A	C	T	G	C	T	C	T	A	G
	6	T	C	G	C	C	A	C	T	G	C	T	C	T	G	G
YRI	chr	9	9	9	9	9	9	9	9	9	9	9	9	9	9	9
	pos	136291063	136291325	136301982	136301985	136302063	136304497	136305856	136307825	136308733	136310917	136319562	136320218	136321272	136323754	136323845
	rs	rs3118667	rs148849381	rs2301612	rs121908476	rs11575933	rs3124768	rs651625	rs41314453	rs36221464	rs78977446	rs121908472	rs41305513	rs200847393	rs4962153	rs4962050
	ref	C	C	C	C	C	A	T	C	G	C	T	C	T	A	G
	alt	T	T	G	T	T	G	C	T	A	T	G	T	C	G	C
	48	C	C	C	C	C	A	C	C	G	C	T	C	T	A	G
	10	C	C	C	C	C	A	C	C	G	C	T	C	T	G	C
	29	C	C	C	C	C	A	C	C	G	C	T	C	T	G	G
	21	C	C	C	C	C	A	T	C	G	C	T	C	T	G	C
	3	C	C	C	C	C	A	T	C	G	C	T	C	T	G	G
	3	C	C	G	C	C	A	C	C	G	C	T	C	T	G	G
	12	T	C	C	C	C	A	C	C	G	C	T	C	T	A	G
	4	T	C	C	C	C	A	C	C	G	C	T	C	T	G	G
	1	T	C	C	C	C	G	C	C	G	C	G	C	T	G	C
	26	T	C	C	C	C	G	C	C	G	C	T	C	T	A	G
	37	T	C	C	C	C	G	C	C	G	C	T	C	T	G	C
	22	T	C	C	C	C	G	C	C	G	C	T	C	T	G	G

## Sheet: CYP2C9
Supplementary Table S2. Haplotype phasing of CYP2C9 gene using populations in 1000 genomes as well as the Somali population.
SOM	chr	10	10	10	10	10	10	10	10	10	10	10	10	10	10	10
	pos	96698440	96701674	96701715	96702011	96702047	96707202	96708974	96731936	96734339	96740958	96740981	96741053	96741058	96742661	96748777
	rs	rs114071557	rs17847036	rs72558187	rs199523631	rs1799853	rs4086116	rs2256871	rs72558192	rs10509680	rs57505750	rs28371685	rs1057910	rs28371686	rs140310449	rs9332239
	ref	A	G	T	C	C	C	A	A	G	T	C	A	C	C	C
	alt	G	A	C	T	T	T	G	G	T	C	T	C	G	T	T
	137	A	G	T	C	C	C	A	A	G	T	C	A	C	C	C
	8	A	G	T	C	C	C	A	A	G	T	T	A	C	C	C
	4	A	G	T	C	C	C	G	A	G	T	C	A	C	C	C
	39	A	G	T	C	C	T	A	A	G	T	C	A	C	C	C
	2	A	G	T	C	C	T	A	A	T	T	C	C	C	C	C
	1	A	G	T	C	T	C	G	A	T	T	T	C	C	C	C
	3	A	G	T	C	T	T	A	A	G	T	C	A	C	C	C
ASW	chr	10	10	10	10	10	10	10	10	10	10	10	10	10	10	10
	pos	96698440	96701674	96701715	96702011	96702047	96707202	96708974	96731936	96734339	96740958	96740981	96741053	96741058	96742661	96748777
	rs	rs114071557	rs17847036	rs72558187	rs199523631	rs1799853	rs4086116	rs2256871	rs72558192	rs10509680	rs57505750	rs28371685	rs1057910	rs28371686	rs140310449	rs9332239
	ref	A	G	T	C	C	C	A	A	G	T	C	A	C	C	C
	alt	G	A	C	T	T	T	G	G	T	C	T	C	G	T	T
	80	A	G	T	C	C	C	A	A	G	T	C	A	C	C	C
	3	A	G	T	C	C	C	A	A	G	T	C	A	G	C	C
	1	A	G	T	C	C	C	A	A	G	T	T	A	C	C	C
	1	A	G	T	C	C	C	A	A	T	T	C	A	C	C	C
	10	A	G	T	C	C	C	G	A	G	T	C	A	C	C	C
	20	A	G	T	C	C	T	A	A	G	T	C	A	C	C	C
	2	A	G	T	C	C	T	A	A	T	T	C	C	C	C	C
	5	A	G	T	C	T	T	A	A	G	T	C	A	C	C	C
CEU	chr	10	10	10	10	10	10	10	10	10	10	10	10	10	10	10
	pos	96698440	96701674	96701715	96702011	96702047	96707202	96708974	96731936	96734339	96740958	96740981	96741053	96741058	96742661	96748777
	rs	rs114071557	rs17847036	rs72558187	rs199523631	rs1799853	rs4086116	rs2256871	rs72558192	rs10509680	rs57505750	rs28371685	rs1057910	rs28371686	rs140310449	rs9332239
	ref	A	G	T	C	C	C	A	A	G	T	C	A	C	C	C
	alt	G	A	C	T	T	T	G	G	T	C	T	C	G	T	T
	153	A	G	T	C	C	C	A	A	G	T	C	A	C	C	C
	1	A	G	T	C	C	C	A	A	G	T	C	A	C	C	T
	1	A	G	T	C	C	C	G	A	G	T	C	A	C	C	C
	13	A	G	T	C	C	T	A	A	T	T	C	C	C	C	C
	30	A	G	T	C	T	T	A	A	G	T	C	A	C	C	C
CHB	chr	10	10	10	10	10	10	10	10	10	10	10	10	10	10	10
	pos	96698440	96701674	96701715	96702011	96702047	96707202	96708974	96731936	96734339	96740958	96740981	96741053	96741058	96742661	96748777
	rs	rs114071557	rs17847036	rs72558187	rs199523631	rs1799853	rs4086116	rs2256871	rs72558192	rs10509680	rs57505750	rs28371685	rs1057910	rs28371686	rs140310449	rs9332239
	ref	A	G	T	C	C	C	A	A	G	T	C	A	C	C	C
	alt	G	A	C	T	T	T	G	G	T	C	T	C	G	T	T
	189	A	G	T	C	C	C	A	A	G	T	C	A	C	C	C
	1	A	G	T	C	C	C	A	G	G	T	C	A	C	C	C
	8	A	G	T	C	C	T	A	A	G	T	C	A	C	C	C
	8	A	G	T	C	C	T	A	A	T	T	C	C	C	C	C
GIH	chr	10	10	10	10	10	10	10	10	10	10	10	10	10	10	10
	pos	96698440	96701674	96701715	96702011	96702047	96707202	96708974	96731936	96734339	96740958	96740981	96741053	96741058	96742661	96748777
	rs	rs114071557	rs17847036	rs72558187	rs199523631	rs1799853	rs4086116	rs2256871	rs72558192	rs10509680	rs57505750	rs28371685	rs1057910	rs28371686	rs140310449	rs9332239
	ref	A	G	T	C	C	C	A	A	G	T	C	A	C	C	C
	alt	G	A	C	T	T	T	G	G	T	C	T	C	G	T	T
	168	A	G	T	C	C	C	A	A	G	T	C	A	C	C	C
	1	A	G	T	C	C	T	A	A	G	T	C	A	C	C	C
	27	A	G	T	C	C	T	A	A	T	T	C	C	C	C	C
	10	A	G	T	C	T	T	A	A	G	T	C	A	C	C	C
JPT	chr	10	10	10	10	10	10	10	10	10	10	10	10	10	10	10
	pos	96698440	96701674	96701715	96702011	96702047	96707202	96708974	96731936	96734339	96740958	96740981	96741053	96741058	96742661	96748777
	rs	rs114071557	rs17847036	rs72558187	rs199523631	rs1799853	rs4086116	rs2256871	rs72558192	rs10509680	rs57505750	rs28371685	rs1057910	rs28371686	rs140310449	rs9332239
	ref	A	G	T	C	C	C	A	A	G	T	C	A	C	C	C
	alt	G	A	C	T	T	T	G	G	T	C	T	C	G	T	T
	3	A	A	T	C	C	C	A	A	G	T	C	A	C	C	C
	1	A	G	C	C	C	C	A	A	G	T	C	A	C	C	C
	186	A	G	T	C	C	C	A	A	G	T	C	A	C	C	C
	14	A	G	T	C	C	T	A	A	G	T	C	A	C	C	C
	4	A	G	T	C	C	T	A	A	T	T	C	C	C	C	C
LWK	chr	10	10	10	10	10	10	10	10	10	10	10	10	10	10	10
	pos	96698440	96701674	96701715	96702011	96702047	96707202	96708974	96731936	96734339	96740958	96740981	96741053	96741058	96742661	96748777
	rs	rs114071557	rs17847036	rs72558187	rs199523631	rs1799853	rs4086116	rs2256871	rs72558192	rs10509680	rs57505750	rs28371685	rs1057910	rs28371686	rs140310449	rs9332239
	ref	A	G	T	C	C	C	A	A	G	T	C	A	C	C	C
	alt	G	A	C	T	T	T	G	G	T	C	T	C	G	T	T
	2	A	G	T	C	C	C	A	A	G	C	C	A	C	C	C
	117	A	G	T	C	C	C	A	A	G	T	C	A	C	C	C
	2	A	G	T	C	C	C	A	A	G	T	C	A	G	C	C
	3	A	G	T	C	C	C	A	A	G	T	T	A	C	C	C
	29	A	G	T	C	C	C	G	A	G	T	C	A	C	C	C
	41	A	G	T	C	C	T	A	A	G	T	C	A	C	C	C
	4	A	G	T	C	C	T	A	A	G	T	C	A	C	T	C
MXL	chr	10	10	10	10	10	10	10	10	10	10	10	10	10	10	10
	pos	96698440	96701674	96701715	96702011	96702047	96707202	96708974	96731936	96734339	96740958	96740981	96741053	96741058	96742661	96748777
	rs	rs114071557	rs17847036	rs72558187	rs199523631	rs1799853	rs4086116	rs2256871	rs72558192	rs10509680	rs57505750	rs28371685	rs1057910	rs28371686	rs140310449	rs9332239
	ref	A	G	T	C	C	C	A	A	G	T	C	A	C	C	C
	alt	G	A	C	T	T	T	G	G	T	C	T	C	G	T	T
	111	A	G	T	C	C	C	A	A	G	T	C	A	C	C	C
	1	A	G	T	C	C	T	A	A	G	T	C	A	C	C	C
	3	A	G	T	C	C	T	A	A	T	T	C	C	C	C	C
	13	A	G	T	C	T	T	A	A	G	T	C	A	C	C	C
TSI	chr	10	10	10	10	10	10	10	10	10	10	10	10	10	10	10
	pos	96698440	96701674	96701715	96702011	96702047	96707202	96708974	96731936	96734339	96740958	96740981	96741053	96741058	96742661	96748777
	rs	rs114071557	rs17847036	rs72558187	rs199523631	rs1799853	rs4086116	rs2256871	rs72558192	rs10509680	rs57505750	rs28371685	rs1057910	rs28371686	rs140310449	rs9332239
	ref	A	G	T	C	C	C	A	A	G	T	C	A	C	C	C
	alt	G	A	C	T	T	T	G	G	T	C	T	C	G	T	T
	161	A	G	T	C	C	C	A	A	G	T	C	A	C	C	C
	2	A	G	T	C	C	C	A	A	G	T	C	A	C	C	T
	18	A	G	T	C	C	T	A	A	T	T	C	C	C	C	C
	33	A	G	T	C	T	T	A	A	G	T	C	A	C	C	C
YRI	chr	10	10	10	10	10	10	10	10	10	10	10	10	10	10	10
	pos	96698440	96701674	96701715	96702011	96702047	96707202	96708974	96731936	96734339	96740958	96740981	96741053	96741058	96742661	96748777
	rs	rs114071557	rs17847036	rs72558187	rs199523631	rs1799853	rs4086116	rs2256871	rs72558192	rs10509680	rs57505750	rs28371685	rs1057910	rs28371686	rs140310449	rs9332239
	ref	A	G	T	C	C	C	A	A	G	T	C	A	C	C	C
	alt	G	A	C	T	T	T	G	G	T	C	T	C	G	T	T
	4	A	G	T	C	C	C	A	A	G	T	C	A	C	C	C
	133	A	G	T	C	C	C	A	A	G	T	C	A	C	C	C
	5	A	G	T	C	C	C	A	A	G	T	C	A	G	C	C
	11	A	G	T	C	C	C	A	A	G	T	T	A	C	C	C
	20	A	G	T	C	C	C	G	A	G	T	C	A	C	C	C
	40	A	G	T	C	C	T	A	A	G	T	C	A	C	C	C
	2	A	G	T	C	C	T	A	A	G	T	C	A	C	T	C
	1	G	G	T	C	C	C	A	A	G	T	C	A	G	C	C

## Sheet: F2
Supplementary Table S2. Haplotype phasing of F2 gene using populations in 1000 genomes as well as the Somali population.
SOM	chr	11	11	11	11	11	11	11
	pos	46743043	46743135	46743247	46744989	46747447	46758500	46761055
	rs	rs3136438	rs3136439	rs3136441	rs3136452	rs62623459	rs3136501	rs1799963
	ref	A	T	T	C	G	G	G
	alt	G	C	C	T	A	T	A
	4	A	C	T	C	G	G	G
	7	A	T	C	C	G	G	G
	163	A	T	T	C	G	G	G
	13	A	T	T	C	G	T	G
	5	A	T	T	T	G	G	G
ASW	chr	11	11	11	11	11	11	11
	pos	46743043	46743135	46743247	46744989	46747447	46758500	46761055
	rs	rs3136438	rs3136439	rs3136441	rs3136452	rs62623459	rs3136501	rs1799963
	ref	A	T	T	C	G	G	G
	alt	G	C	C	T	A	T	A
	3	A	C	T	C	G	G	G
	5	A	T	C	C	G	G	G
	86	A	T	T	C	G	G	G
	8	A	T	T	C	G	T	G
	19	A	T	T	T	G	G	G
	1	G	T	T	C	G	G	G
CEU	chr	11	11	11	11	11	11	11
	pos	46743043	46743135	46743247	46744989	46747447	46758500	46761055
	rs	rs3136438	rs3136439	rs3136441	rs3136452	rs62623459	rs3136501	rs1799963
	ref	A	T	T	C	G	G	G
	alt	G	C	C	T	A	T	A
	16	A	C	T	C	G	G	G
	20	A	T	C	C	G	G	G
	1	A	T	T	C	A	G	G
	161	A	T	T	C	G	G	G
CHB	chr	11	11	11	11	11	11	11
	pos	46743043	46743135	46743247	46744989	46747447	46758500	46761055
	rs	rs3136438	rs3136439	rs3136441	rs3136452	rs62623459	rs3136501	rs1799963
	ref	A	T	T	C	G	G	G
	alt	G	C	C	T	A	T	A
	1	A	C	T	C	G	G	G
	102	A	T	C	C	G	G	G
	103	A	T	T	C	G	G	G
GIH	chr	11	11	11	11	11	11	11
	pos	46743043	46743135	46743247	46744989	46747447	46758500	46761055
	rs	rs3136438	rs3136439	rs3136441	rs3136452	rs62623459	rs3136501	rs1799963
	ref	A	T	T	C	G	G	G
	alt	G	C	C	T	A	T	A
	16	A	C	T	C	G	G	G
	41	A	T	C	C	G	G	G
	149	A	T	T	C	G	G	G
JPT	chr	11	11	11	11	11	11	11
	pos	46743043	46743135	46743247	46744989	46747447	46758500	46761055
	rs	rs3136438	rs3136439	rs3136441	rs3136452	rs62623459	rs3136501	rs1799963
	ref	A	T	T	C	G	G	G
	alt	G	C	C	T	A	T	A
	128	A	T	C	C	G	G	G
	80	A	T	T	C	G	G	G
LWK	chr	11	11	11	11	11	11	11
	pos	46743043	46743135	46743247	46744989	46747447	46758500	46761055
	rs	rs3136438	rs3136439	rs3136441	rs3136452	rs62623459	rs3136501	rs1799963
	ref	A	T	T	C	G	G	G
	alt	G	C	C	T	A	T	A
	3	A	C	T	C	G	G	G
	141	A	T	T	C	G	G	G
	20	A	T	T	C	G	T	G
	34	A	T	T	T	G	G	G
MXL	chr	11	11	11	11	11	11	11
	pos	46743043	46743135	46743247	46744989	46747447	46758500	46761055
	rs	rs3136438	rs3136439	rs3136441	rs3136452	rs62623459	rs3136501	rs1799963
	ref	A	T	T	C	G	G	G
	alt	G	C	C	T	A	T	A
	5	A	C	T	C	G	G	G
	47	A	T	C	C	G	G	G
	1	A	T	T	C	G	G	A
	75	A	T	T	C	G	G	G
TSI	chr	11	11	11	11	11	11	11
	pos	46743043	46743135	46743247	46744989	46747447	46758500	46761055
	rs	rs3136438	rs3136439	rs3136441	rs3136452	rs62623459	rs3136501	rs1799963
	ref	A	T	T	C	G	G	G
	alt	G	C	C	T	A	T	A
	13	A	C	T	C	G	G	G
	24	A	T	C	C	G	G	G
	6	A	T	T	C	G	G	A
	171	A	T	T	C	G	G	G
YRI	chr	11	11	11	11	11	11	11
	pos	46743043	46743135	46743247	46744989	46747447	46758500	46761055
	rs	rs3136438	rs3136439	rs3136441	rs3136452	rs62623459	rs3136501	rs1799963
	ref	A	T	T	C	G	G	G
	alt	G	C	C	T	A	T	A
	1	A	C	T	C	G	G	G
	159	A	T	T	C	G	G	G
	17	A	T	T	C	G	T	G
	34	A	T	T	T	G	G	G
	5	G	T	T	C	G	G	G

## Sheet: F3
Supplementary Table S2. Haplotype phasing of F3 gene using populations in 1000 genomes as well as the Somali population.
SOM	chr	1	1	1	1
	pos	95002211	95004244	95004410	95006158
	rs	rs1144300	rs3917609	rs762484	rs3748017
	ref	G	C	T	T
	alt	A	A	C	C
	4	A	C	C	C
	22	A	C	T	C
	83	A	C	T	T
	35	G	C	C	T
	48	G	C	T	T
ASW	chr	1	1	1	1
	pos	95002211	95004244	95004410	95006158
	rs	rs1144300	rs3917609	rs762484	rs3748017
	ref	G	C	T	T
	alt	A	A	C	C
	3	A	C	C	C
	10	A	C	T	C
	44	A	C	T	T
	9	G	A	T	T
	15	G	C	C	T
	41	G	C	T	T
CEU	chr	1	1	1	1
	pos	95002211	95004244	95004410	95006158
	rs	rs1144300	rs3917609	rs762484	rs3748017
	ref	G	C	T	T
	alt	A	A	C	C
	92	A	C	T	T
	53	G	C	C	T
	53	G	C	T	T
CHB	chr	1	1	1	1
	pos	95002211	95004244	95004410	95006158
	rs	rs1144300	rs3917609	rs762484	rs3748017
	ref	G	C	T	T
	alt	A	A	C	C
	3	A	C	T	C
	46	A	C	T	T
	46	G	C	C	T
	111	G	C	T	T
GIH	chr	1	1	1	1
	pos	95002211	95004244	95004410	95006158
	rs	rs1144300	rs3917609	rs762484	rs3748017
	ref	G	C	T	T
	alt	A	A	C	C
	5	A	C	T	C
	64	A	C	T	T
	37	G	C	C	T
	100	G	C	T	T
JPT	chr	1	1	1	1
	pos	95002211	95004244	95004410	95006158
	rs	rs1144300	rs3917609	rs762484	rs3748017
	ref	G	C	T	T
	alt	A	A	C	C
	2	A	C	T	C
	32	A	C	T	T
	52	G	C	C	T
	122	G	C	T	T
LWK	chr	1	1	1	1
	pos	95002211	95004244	95004410	95006158
	rs	rs1144300	rs3917609	rs762484	rs3748017
	ref	G	C	T	T
	alt	A	A	C	C
	8	A	C	C	C
	39	A	C	T	C
	63	A	C	T	T
	2	G	A	T	T
	9	G	C	C	T
	77	G	C	T	T
MXL	chr	1	1	1	1
	pos	95002211	95004244	95004410	95006158
	rs	rs1144300	rs3917609	rs762484	rs3748017
	ref	G	C	T	T
	alt	A	A	C	C
	16	A	C	T	C
	35	A	C	T	T
	29	G	C	C	T
	48	G	C	T	T
TSI	chr	1	1	1	1
	pos	95002211	95004244	95004410	95006158
	rs	rs1144300	rs3917609	rs762484	rs3748017
	ref	G	C	T	T
	alt	A	A	C	C
	107	A	C	T	T
	47	G	C	C	T
	60	G	C	T	T
YRI	chr	1	1	1	1
	pos	95002211	95004244	95004410	95006158
	rs	rs1144300	rs3917609	rs762484	rs3748017
	ref	G	C	T	T
	alt	A	A	C	C
	6	A	C	C	C
	17	A	C	T	C
	79	A	C	T	T
	14	G	A	T	T
	23	G	C	C	T
	77	G	C	T	T

## Sheet: F5
Supplementary Table S2. Haplotype phasing of F5 gene using populations in 1000 genomes as well as the Somali population.
SOM	chr	1	1	1	1	1	1	1	1	1	1	1	1	1	1	1	1	1	1	1	1	1	1	1	1	1	1	1	1	1	1	1	1	1	1	1
	pos	169481223	169481731	169482063	169486128	169488664	169488927	169491555	169494996	169496882	169498835	169498975	169500056	169504829	169510483	169511390	169511755	169514006	169514930	169515307	169518322	169519049	169524537	169524538	169527226	169527620	169531085	169534514	169535838	169540422	169542681	169542750	169543131	169544796	169548053	169550963
	rs	rs6427196	rs72708013	rs75764442	rs2213865	rs9332663	rs3766103	rs2420371	rs9332637	rs3752583	rs6008	rs6030	rs202197877	rs4656187	rs143333036	rs201768061	rs4524	rs1018827	rs9332590	rs3766113	rs10919189	rs6025	rs118203906	rs118203905	rs1981491	rs139721547	rs3766121	rs2236870	rs16862361	rs2213871	rs144611013	rs115189482	rs12406092	rs141529437	rs77417616	rs6703865
	ref	C	T	A	G	T	C	G	G	C	G	T	G	C	T	G	T	A	A	A	T	T	C	T	A	A	C	G	A	A	A	C	G	G	A	G
	alt	G	G	G	A	C	T	A	A	T	A	C	A	T	C	A	C	G	G	G	G	C	G	C	G	G	A	A	G	G	G	A	A	A	G	A
	1	C	T	A	A	T	C	A	G	C	G	T	G	C	T	G	T	G	A	A	T	C	C	T	A	A	C	G	A	A	A	C	G	G	A	G
	6	C	T	A	G	C	C	A	G	C	G	T	G	C	T	G	T	G	A	A	T	C	C	T	A	A	C	G	A	A	A	C	G	G	A	G
	1	C	T	A	G	C	C	A	G	C	G	T	G	C	T	G	T	G	A	A	T	C	C	T	G	A	C	G	A	A	A	C	G	G	A	G
	1	C	T	A	G	T	C	A	G	C	G	T	G	C	T	G	C	G	A	A	T	C	C	T	A	A	C	G	A	A	A	C	G	G	A	G
	9	C	T	A	G	T	C	A	G	C	G	T	G	C	T	G	C	G	A	A	T	C	C	T	G	A	C	G	A	A	A	C	G	G	A	G
	1	C	T	A	G	T	C	A	G	C	G	T	G	C	T	G	T	A	A	A	T	C	C	T	A	A	C	G	A	A	A	C	G	G	A	G
	1	C	T	A	G	T	C	A	G	C	G	T	G	C	T	G	T	A	A	A	T	C	C	T	G	A	C	A	A	A	A	C	A	G	A	A
	1	C	T	A	G	T	C	A	G	C	G	T	G	C	T	G	T	A	A	A	T	C	C	T	G	A	C	G	A	A	A	C	G	G	A	G
	1	C	T	A	G	T	C	A	G	C	G	T	G	C	T	G	T	G	A	A	T	C	C	T	G	A	C	G	A	A	A	C	G	G	A	G
	1	C	T	A	G	T	C	G	G	C	G	T	G	C	T	G	T	A	A	A	T	C	C	T	A	A	C	G	A	A	A	C	G	G	A	G
	1	C	T	A	G	T	T	A	G	C	G	T	G	C	T	G	C	G	G	A	T	C	C	T	G	A	A	A	A	G	A	C	A	G	A	G
	2	G	G	A	G	T	C	A	G	C	G	C	G	C	T	G	T	G	A	A	G	C	C	T	A	A	C	G	A	A	A	C	G	G	A	G
	3	G	G	A	G	T	C	A	G	C	G	C	G	C	T	G	T	G	A	A	G	C	C	T	G	A	A	A	A	G	A	C	A	G	A	G
	3	G	G	A	G	T	C	A	G	C	G	C	G	C	T	G	T	G	A	A	G	C	C	T	G	A	C	A	A	A	A	C	A	G	A	A
	2	G	G	A	G	T	C	A	G	C	G	C	G	C	T	G	T	G	A	A	G	C	C	T	G	A	C	G	A	A	A	C	G	G	A	G
	1	G	G	A	G	T	C	A	G	C	G	T	G	C	T	G	C	A	A	A	T	C	C	T	A	A	C	G	A	A	A	C	G	G	A	G
	6	G	G	A	G	T	C	A	G	C	G	T	G	C	T	G	C	A	A	A	T	C	C	T	G	A	A	A	A	G	A	C	A	G	A	G
	2	G	G	A	G	T	C	A	G	C	G	T	G	C	T	G	C	A	A	A	T	C	C	T	G	A	C	G	A	A	A	C	G	G	A	G
	4	G	G	A	G	T	C	A	G	C	G	T	G	C	T	G	T	G	A	A	T	C	C	T	G	A	A	A	A	G	A	C	A	G	A	G
	5	G	G	A	G	T	C	A	G	C	G	T	G	C	T	G	T	G	A	A	T	C	C	T	G	A	C	G	A	A	A	C	G	G	A	G
	1	G	G	G	A	C	C	G	G	C	A	C	G	T	T	G	T	A	A	G	G	C	C	T	A	A	C	G	G	A	G	C	G	A	G	A
	1	G	T	A	A	T	C	A	G	C	A	T	G	C	T	G	T	G	A	A	T	C	C	T	A	A	C	G	A	A	A	C	G	G	A	G
	1	G	T	A	A	T	C	A	G	C	G	T	G	C	T	G	T	G	A	A	T	C	C	T	A	A	C	G	A	A	A	C	G	G	A	A
	14	G	T	A	A	T	C	A	G	C	G	T	G	C	T	G	T	G	A	A	T	C	C	T	A	A	C	G	A	A	A	C	G	G	A	G
	1	G	T	A	A	T	C	A	G	C	G	T	G	C	T	G	T	G	A	A	T	C	C	T	A	A	C	G	A	A	A	C	G	G	G	A
	1	G	T	A	A	T	C	A	G	C	G	T	G	C	T	G	T	G	A	A	T	C	C	T	A	A	C	G	A	A	G	C	G	G	A	G
	6	G	T	A	A	T	C	A	G	C	G	T	G	C	T	G	T	G	A	A	T	C	C	T	G	A	A	A	A	G	A	C	A	G	A	G
	1	G	T	A	A	T	C	A	G	C	G	T	G	C	T	G	T	G	A	A	T	C	C	T	G	A	C	A	A	A	A	C	A	G	A	A
	13	G	T	A	A	T	C	A	G	C	G	T	G	C	T	G	T	G	A	A	T	C	C	T	G	A	C	G	A	A	A	C	G	G	A	G
	1	G	T	A	A	T	T	A	G	C	G	T	G	C	T	G	T	G	G	A	T	C	C	T	A	A	C	G	A	A	A	C	G	G	G	A
	2	G	T	A	G	T	C	A	G	C	G	C	G	T	T	G	C	G	A	A	T	C	C	T	G	A	C	G	A	A	A	C	G	G	A	G
	3	G	T	A	G	T	C	A	G	C	G	C	G	T	T	G	C	G	A	G	T	C	C	T	A	A	C	G	A	A	A	C	G	G	A	G
	3	G	T	A	G	T	C	A	G	C	G	C	G	T	T	G	C	G	A	G	T	C	C	T	A	A	C	G	A	A	G	C	G	G	A	G
	11	G	T	A	G	T	C	A	G	C	G	C	G	T	T	G	C	G	A	G	T	C	C	T	G	A	C	G	A	A	A	C	G	G	A	G
	6	G	T	A	G	T	C	A	G	C	G	C	G	T	T	G	C	G	G	A	T	C	C	T	A	A	C	G	A	A	A	C	G	G	A	G
	5	G	T	A	G	T	C	A	G	C	G	C	G	T	T	G	C	G	G	A	T	C	C	T	A	A	C	G	A	A	A	C	G	G	G	A
	1	G	T	A	G	T	C	A	G	C	G	C	G	T	T	G	T	G	G	A	T	C	C	T	G	A	C	A	A	G	A	C	A	A	A	G
	1	G	T	A	G	T	C	A	G	C	G	T	G	C	T	G	T	A	A	A	T	C	C	T	G	A	C	A	A	A	A	C	A	G	A	A
	1	G	T	A	G	T	C	A	G	C	G	T	G	C	T	G	T	G	A	A	T	C	C	T	G	A	C	G	A	A	A	C	G	G	A	G
	1	G	T	A	G	T	T	A	G	C	A	T	G	C	T	G	T	A	A	A	T	C	C	T	G	A	C	A	A	A	A	C	A	G	A	A
	1	G	T	A	G	T	T	A	G	C	A	T	G	C	T	G	T	G	A	A	T	C	C	T	A	A	C	G	A	A	A	C	G	G	A	G
	1	G	T	A	G	T	T	A	G	C	A	T	G	C	T	G	T	G	A	A	T	C	C	T	G	A	C	G	A	A	A	C	G	G	A	G
	1	G	T	A	G	T	T	A	G	C	G	T	G	C	T	G	T	G	A	A	T	C	C	T	A	A	C	G	A	A	A	C	G	G	G	A
	3	G	T	A	G	T	T	A	G	C	G	T	G	C	T	G	T	G	A	A	T	C	C	T	G	A	A	A	A	G	A	C	A	G	A	G
	7	G	T	A	G	T	T	A	G	C	G	T	G	C	T	G	T	G	A	A	T	C	C	T	G	A	C	A	A	A	A	C	A	G	A	A
	6	G	T	A	G	T	T	A	G	C	G	T	G	C	T	G	T	G	A	A	T	C	C	T	G	A	C	G	A	A	A	C	G	G	A	G
	2	G	T	A	G	T	T	A	G	C	G	T	G	C	T	G	T	G	A	G	T	C	C	T	G	A	C	A	A	G	A	C	A	A	A	G
	13	G	T	A	G	T	T	A	G	C	G	T	G	C	T	G	T	G	G	A	T	C	C	T	A	A	C	G	A	A	A	C	G	G	A	G
	5	G	T	A	G	T	T	A	G	C	G	T	G	C	T	G	T	G	G	A	T	C	C	T	A	A	C	G	A	A	A	C	G	G	G	A
	1	G	T	A	G	T	T	A	G	C	G	T	G	C	T	G	T	G	G	A	T	C	C	T	A	A	C	G	A	A	G	C	G	G	A	G
	2	G	T	A	G	T	T	A	G	C	G	T	G	C	T	G	T	G	G	A	T	C	C	T	A	A	C	G	G	A	A	C	G	G	A	G
	12	G	T	A	G	T	T	A	G	C	G	T	G	C	T	G	T	G	G	A	T	C	C	T	G	A	A	A	A	G	A	C	A	G	A	G
	1	G	T	A	G	T	T	A	G	C	G	T	G	C	T	G	T	G	G	A	T	C	C	T	G	A	C	A	A	G	A	C	A	A	A	G
	8	G	T	A	G	T	T	A	G	C	G	T	G	C	T	G	T	G	G	A	T	C	C	T	G	A	C	G	A	A	A	C	G	G	A	G
	2	G	T	G	G	T	C	A	G	C	G	T	G	C	T	G	T	G	A	A	T	C	C	T	A	A	C	G	A	A	G	C	G	G	A	G
	2	G	T	G	G	T	C	A	G	C	G	T	G	C	T	G	T	G	A	A	T	C	C	T	A	A	C	G	G	A	A	C	G	G	A	G
	1	G	T	G	G	T	C	A	G	C	G	T	G	C	T	G	T	G	A	A	T	C	C	T	G	A	A	A	A	G	A	C	A	G	A	G
ASW	chr	1	1	1	1	1	1	1	1	1	1	1	1	1	1	1	1	1	1	1	1	1	1	1	1	1	1	1	1	1	1	1	1	1	1	1
	pos	169481223	169481731	169482063	169486128	169488664	169488927	169491555	169494996	169496882	169498835	169498975	169500056	169504829	169510483	169511390	169511755	169514006	169514930	169515307	169518322	169519049	169524537	169524538	169527226	169527620	169531085	169534514	169535838	169540422	169542681	169542750	169543131	169544796	169548053	169550963
	rs	rs6427196	rs72708013	rs75764442	rs2213865	rs9332663	rs3766103	rs2420371	rs9332637	rs3752583	rs6008	rs6030	rs202197877	rs4656187	rs143333036	rs201768061	rs4524	rs1018827	rs9332590	rs3766113	rs10919189	rs6025	rs118203906	rs118203905	rs1981491	rs139721547	rs3766121	rs2236870	rs16862361	rs2213871	rs144611013	rs115189482	rs12406092	rs141529437	rs77417616	rs6703865
	ref	C	T	A	G	T	C	G	G	C	G	T	G	C	T	G	T	A	A	A	T	T	C	T	A	A	C	G	A	A	A	C	G	G	A	G
	alt	G	G	G	A	C	T	A	A	T	A	C	A	T	C	A	C	G	G	G	G	C	G	C	G	G	A	A	G	G	G	A	A	A	G	A
	2	C	T	A	G	C	C	A	G	C	G	T	G	C	T	G	T	G	A	A	T	C	C	T	A	A	C	G	G	A	A	C	G	G	A	G
	6	C	T	A	G	C	C	A	G	C	G	T	G	C	T	G	T	G	A	A	T	C	C	T	G	A	C	G	A	A	A	C	G	G	A	G
	2	C	T	A	G	T	C	A	G	C	G	T	G	C	T	G	T	A	A	A	T	C	C	T	A	A	C	G	A	A	A	C	G	G	A	A
	5	C	T	A	G	T	C	A	G	C	G	T	G	C	T	G	T	A	A	A	T	C	C	T	G	A	C	A	A	A	A	C	A	G	A	A
	4	C	T	A	G	T	C	A	G	C	G	T	G	C	T	G	T	A	A	A	T	C	C	T	G	A	C	G	A	A	A	C	G	G	A	A
	2	C	T	A	G	T	C	A	G	C	G	T	G	C	T	G	T	A	A	A	T	C	C	T	G	A	C	G	A	A	A	C	G	G	A	G
	1	C	T	A	G	T	C	G	G	C	G	T	G	C	T	G	T	A	A	A	T	C	C	T	G	A	A	A	A	G	A	C	A	G	A	G
	1	G	G	A	G	T	C	A	G	C	G	C	G	C	T	G	T	G	A	A	G	C	C	T	A	A	C	G	A	A	A	C	G	G	A	G
	2	G	T	A	A	T	C	A	A	C	G	T	G	C	T	G	T	G	A	A	T	C	C	T	A	A	C	G	A	A	G	A	G	G	A	G
	2	G	T	A	A	T	C	A	A	C	G	T	G	C	T	G	T	G	A	A	T	C	C	T	G	A	C	G	A	A	A	C	G	G	A	G
	1	G	T	A	A	T	C	A	A	C	G	T	G	C	T	G	T	G	A	A	T	C	C	T	G	A	C	G	A	A	A	C	G	G	G	G
	3	G	T	A	A	T	C	A	G	C	G	T	G	C	T	G	T	G	A	A	T	C	C	T	A	A	C	G	A	A	A	C	G	G	A	G
	1	G	T	A	A	T	C	A	G	C	G	T	G	C	T	G	T	G	A	A	T	C	C	T	G	A	A	A	A	G	A	C	A	G	A	G
	1	G	T	A	A	T	C	A	G	C	G	T	G	C	T	G	T	G	A	A	T	C	C	T	G	A	C	A	A	A	A	C	A	G	A	A
	3	G	T	A	A	T	C	A	G	C	G	T	G	C	T	G	T	G	A	A	T	C	C	T	G	A	C	G	A	A	A	C	G	G	A	G
	1	G	T	A	A	T	C	A	G	C	G	T	G	C	T	G	T	G	G	A	T	C	C	T	A	A	C	G	G	A	A	C	G	G	A	G
	1	G	T	A	G	T	C	A	G	C	G	C	G	T	T	G	C	G	A	A	G	C	C	T	A	A	C	G	A	A	A	C	G	G	A	G
	1	G	T	A	G	T	C	A	G	C	G	C	G	T	T	G	C	G	A	A	T	C	C	T	A	A	C	G	A	A	G	C	G	G	A	G
	5	G	T	A	G	T	C	A	G	C	G	C	G	T	T	G	C	G	A	G	T	C	C	T	A	A	C	G	A	A	A	C	G	G	A	G
	1	G	T	A	G	T	C	A	G	C	G	C	G	T	T	G	C	G	A	G	T	C	C	T	A	A	C	G	A	A	A	C	G	G	G	A
	1	G	T	A	G	T	C	A	G	C	G	C	G	T	T	G	C	G	A	G	T	C	C	T	A	A	C	G	A	A	G	C	G	G	A	G
	1	G	T	A	G	T	C	A	G	C	G	C	G	T	T	G	C	G	A	G	T	C	C	T	G	A	A	A	A	G	A	C	A	G	A	G
	2	G	T	A	G	T	C	A	G	C	G	C	G	T	T	G	C	G	A	G	T	C	C	T	G	A	C	A	A	A	A	C	A	G	A	A
	12	G	T	A	G	T	C	A	G	C	G	C	G	T	T	G	C	G	A	G	T	C	C	T	G	A	C	G	A	A	A	C	G	G	A	G
	1	G	T	A	G	T	C	A	G	C	G	C	G	T	T	G	C	G	A	G	T	C	C	T	G	A	C	G	A	A	A	C	G	G	G	G
	1	G	T	A	G	T	C	A	G	C	G	C	G	T	T	G	C	G	G	A	T	C	C	T	A	A	C	G	A	A	A	C	G	G	A	G
	1	G	T	A	G	T	C	A	G	C	G	C	G	T	T	G	C	G	G	A	T	C	C	T	G	A	C	G	A	A	A	C	G	G	A	G
	2	G	T	A	G	T	C	A	G	C	G	T	G	C	T	G	C	G	A	G	T	C	C	T	G	A	C	G	A	A	A	C	G	G	A	G
	6	G	T	A	G	T	C	A	G	C	G	T	G	C	T	G	T	G	A	A	T	C	C	T	G	A	C	G	A	A	A	C	G	G	A	G
	1	G	T	A	G	T	C	A	G	C	G	T	G	C	T	G	T	G	G	A	T	C	C	T	A	A	C	G	G	A	A	C	G	G	A	G
	1	G	T	A	G	T	T	A	G	C	A	T	G	C	T	G	T	G	A	A	T	C	C	T	G	A	C	A	A	A	A	C	A	G	A	A
	1	G	T	A	G	T	T	A	G	C	A	T	G	C	T	G	T	G	A	A	T	C	C	T	G	A	C	G	A	A	A	C	G	G	A	A
	9	G	T	A	G	T	T	A	G	C	A	T	G	C	T	G	T	G	A	A	T	C	C	T	G	A	C	G	A	A	A	C	G	G	A	G
	1	G	T	A	G	T	T	A	G	C	G	C	G	T	T	G	C	G	G	A	T	C	C	T	G	A	C	G	A	A	A	C	G	G	A	G
	1	G	T	A	G	T	T	A	G	C	G	T	G	C	T	G	T	G	A	A	G	C	C	T	G	A	C	G	A	A	A	C	G	G	A	G
	1	G	T	A	G	T	T	A	G	C	G	T	G	C	T	G	T	G	A	A	T	C	C	T	A	A	C	G	A	A	A	C	G	G	A	G
	1	G	T	A	G	T	T	A	G	C	G	T	G	C	T	G	T	G	A	A	T	C	C	T	A	A	C	G	G	A	A	C	G	G	A	G
	1	G	T	A	G	T	T	A	G	C	G	T	G	C	T	G	T	G	A	A	T	C	C	T	G	A	A	A	A	G	A	C	A	G	A	G
	3	G	T	A	G	T	T	A	G	C	G	T	G	C	T	G	T	G	A	A	T	C	C	T	G	A	C	A	A	A	A	C	A	G	A	A
	3	G	T	A	G	T	T	A	G	C	G	T	G	C	T	G	T	G	A	A	T	C	C	T	G	A	C	G	A	A	A	C	G	G	A	G
	1	G	T	A	G	T	T	A	G	C	G	T	G	C	T	G	T	G	A	G	T	C	C	T	A	A	C	G	A	A	A	C	G	G	A	G
	1	G	T	A	G	T	T	A	G	C	G	T	G	C	T	G	T	G	A	G	T	C	C	T	A	A	C	G	G	A	A	C	G	G	A	G
	1	G	T	A	G	T	T	A	G	C	G	T	G	C	T	G	T	G	A	G	T	C	C	T	G	A	C	A	A	A	A	C	A	G	A	A
	1	G	T	A	G	T	T	A	G	C	G	T	G	C	T	G	T	G	A	G	T	C	C	T	G	A	C	G	A	A	A	C	G	G	A	G
	5	G	T	A	G	T	T	A	G	C	G	T	G	C	T	G	T	G	G	A	T	C	C	T	A	A	C	G	A	A	A	C	G	G	A	G
	1	G	T	A	G	T	T	A	G	C	G	T	G	C	T	G	T	G	G	A	T	C	C	T	A	A	C	G	A	A	G	A	G	G	A	G
	3	G	T	A	G	T	T	A	G	C	G	T	G	C	T	G	T	G	G	A	T	C	C	T	A	A	C	G	G	A	A	C	G	G	A	G
	4	G	T	A	G	T	T	A	G	C	G	T	G	C	T	G	T	G	G	A	T	C	C	T	G	A	A	A	A	G	A	C	A	G	A	G
	9	G	T	A	G	T	T	A	G	C	G	T	G	C	T	G	T	G	G	A	T	C	C	T	G	A	C	G	A	A	A	C	G	G	A	G
	1	G	T	G	G	T	C	A	G	C	G	T	G	C	T	G	T	G	A	A	T	C	C	T	G	A	C	G	A	A	A	C	G	G	G	G
		1	1	1	1	1	1	1	1	1	1	1	1	1	1	1	1	1	1	1	1	1	1	1	1	1	1	1	1	1	1	1	1	1	1	1
CEU	chr	169481223	169481731	169482063	169486128	169488664	169488927	169491555	169494996	169496882	169498835	169498975	169500056	169504829	169510483	169511390	169511755	169514006	169514930	169515307	169518322	169519049	169524537	169524538	169527226	169527620	169531085	169534514	169535838	169540422	169542681	169542750	169543131	169544796	169548053	169550963
	pos	rs6427196	rs72708013	rs75764442	rs2213865	rs9332663	rs3766103	rs2420371	rs9332637	rs3752583	rs6008	rs6030	rs202197877	rs4656187	rs143333036	rs201768061	rs4524	rs1018827	rs9332590	rs3766113	rs10919189	rs6025	rs118203906	rs118203905	rs1981491	rs139721547	rs3766121	rs2236870	rs16862361	rs2213871	rs144611013	rs115189482	rs12406092	rs141529437	rs77417616	rs6703865
	rs	C	T	A	G	T	C	G	G	C	G	T	G	C	T	G	T	A	A	A	T	T	C	T	A	A	C	G	A	A	A	C	G	G	A	G
	ref	G	G	G	A	C	T	A	A	T	A	C	A	T	C	A	C	G	G	G	G	C	G	C	G	G	A	A	G	G	G	A	A	A	G	A
	alt		1	C	T	A	G	T	C	A	G	C	G	T	G	C	T	G	T	A	A	A	T	C	C	T	A	A	C	G	A	A	A	C	G	G	G	A
	6	C	T	A	G	T	C	G	G	C	G	T	G	C	T	G	T	A	A	A	T	C	C	T	A	A	C	G	A	A	A	C	G	G	A	G
	1	C	T	A	G	T	C	G	G	C	G	T	G	C	T	G	T	A	A	A	T	C	C	T	G	A	A	A	A	G	A	C	A	G	A	G
	1	C	T	A	G	T	C	G	G	C	G	T	G	C	T	G	T	A	A	A	T	C	C	T	G	A	C	G	A	A	A	C	G	G	A	G
	5	C	T	A	G	T	C	G	G	C	G	T	G	C	T	G	T	A	A	A	T	T	C	T	A	A	C	G	A	A	A	C	G	G	A	G
	3	G	G	A	G	T	C	A	G	C	G	C	G	C	T	G	T	G	A	A	G	C	C	T	A	A	C	G	A	A	A	C	G	G	A	G
	1	G	G	A	G	T	C	A	G	C	G	C	G	C	T	G	T	G	A	A	G	C	C	T	A	A	C	G	A	A	A	C	G	G	G	A
	1	G	G	A	G	T	C	A	G	C	G	C	G	C	T	G	T	G	A	A	G	C	C	T	G	A	A	A	A	G	A	C	A	G	A	G
	1	G	G	A	G	T	C	A	G	C	G	C	G	C	T	G	T	G	A	A	G	C	C	T	G	A	C	G	A	A	A	C	G	G	A	G
	1	G	G	A	G	T	C	A	G	C	G	T	G	C	T	G	T	G	G	A	T	C	C	T	A	A	C	G	A	A	A	C	G	G	G	A
	10	G	T	A	A	T	C	A	G	C	G	T	G	C	T	G	T	G	A	A	T	C	C	T	A	A	C	G	A	A	A	C	G	G	A	G
	4	G	T	A	A	T	C	A	G	C	G	T	G	C	T	G	T	G	A	A	T	C	C	T	G	A	A	A	A	G	A	C	A	G	A	G
	2	G	T	A	A	T	C	A	G	C	G	T	G	C	T	G	T	G	A	A	T	C	C	T	G	A	C	G	A	A	A	C	G	G	A	G
	1	G	T	A	G	T	C	A	G	C	G	C	G	T	T	G	C	G	A	A	G	C	C	T	A	A	C	G	A	A	A	C	G	G	A	G
	1	G	T	A	G	T	C	A	G	C	G	C	G	T	T	G	C	G	A	A	G	C	C	T	G	A	A	A	A	G	A	C	A	G	A	G
	2	G	T	A	G	T	C	A	G	C	G	C	G	T	T	G	C	G	A	A	T	C	C	T	G	A	C	G	A	A	A	C	G	G	A	G
	21	G	T	A	G	T	C	A	G	C	G	C	G	T	T	G	C	G	A	G	T	C	C	T	A	A	C	G	A	A	A	C	G	G	A	G
	2	G	T	A	G	T	C	A	G	C	G	C	G	T	T	G	C	G	A	G	T	C	C	T	A	A	C	G	A	A	A	C	G	G	G	A
	18	G	T	A	G	T	C	A	G	C	G	C	G	T	T	G	C	G	A	G	T	C	C	T	G	A	A	A	A	G	A	C	A	G	A	G
	6	G	T	A	G	T	C	A	G	C	G	C	G	T	T	G	C	G	A	G	T	C	C	T	G	A	C	G	A	A	A	C	G	G	A	G
	2	G	T	A	G	T	C	A	G	C	G	C	G	T	T	G	C	G	G	A	T	C	C	T	A	A	C	G	A	A	A	C	G	G	A	G
	1	G	T	A	G	T	C	A	G	C	G	C	G	T	T	G	C	G	G	A	T	C	C	T	G	A	C	G	A	A	A	C	G	G	A	G
	1	G	T	A	G	T	C	A	G	C	G	T	G	C	T	G	T	G	A	A	T	C	C	T	G	A	C	G	A	A	A	C	G	G	A	G
	1	G	T	A	G	T	T	A	G	C	A	T	G	C	T	G	T	G	A	A	T	C	C	T	G	A	A	A	A	G	A	C	A	G	A	G
	1	G	T	A	G	T	T	A	G	C	G	T	G	C	T	G	T	A	A	A	T	C	C	T	A	A	C	G	A	A	A	C	G	G	A	G
	7	G	T	A	G	T	T	A	G	C	G	T	G	C	T	G	T	G	A	A	T	C	C	T	A	A	C	G	A	A	A	C	G	G	A	G
	2	G	T	A	G	T	T	A	G	C	G	T	G	C	T	G	T	G	A	A	T	C	C	T	A	A	C	G	A	A	A	C	G	G	G	A
	8	G	T	A	G	T	T	A	G	C	G	T	G	C	T	G	T	G	A	A	T	C	C	T	G	A	A	A	A	G	A	C	A	G	A	G
	5	G	T	A	G	T	T	A	G	C	G	T	G	C	T	G	T	G	A	A	T	C	C	T	G	A	C	G	A	A	A	C	G	G	A	G
	34	G	T	A	G	T	T	A	G	C	G	T	G	C	T	G	T	G	G	A	T	C	C	T	A	A	C	G	A	A	A	C	G	G	A	G
	2	G	T	A	G	T	T	A	G	C	G	T	G	C	T	G	T	G	G	A	T	C	C	T	A	A	C	G	A	A	A	C	G	G	G	A
	1	G	T	A	G	T	T	A	G	C	G	T	G	C	T	G	T	G	G	A	T	C	C	T	A	A	C	G	A	A	G	C	G	G	A	G
	2	G	T	A	G	T	T	A	G	C	G	T	G	C	T	G	T	G	G	A	T	C	C	T	A	A	C	G	G	A	A	C	G	G	A	G
	27	G	T	A	G	T	T	A	G	C	G	T	G	C	T	G	T	G	G	A	T	C	C	T	G	A	A	A	A	G	A	C	A	G	A	G
	15	G	T	A	G	T	T	A	G	C	G	T	G	C	T	G	T	G	G	A	T	C	C	T	G	A	C	G	A	A	A	C	G	G	A	G
	1	G	T	A	G	T	T	A	G	C	G	T	G	C	T	G	T	G	G	A	T	C	C	T	G	A	C	G	A	A	A	C	G	G	G	A
CHB	chr	1	1	1	1	1	1	1	1	1	1	1	1	1	1	1	1	1	1	1	1	1	1	1	1	1	1	1	1	1	1	1	1	1	1	1
	pos	169481223	169481731	169482063	169486128	169488664	169488927	169491555	169494996	169496882	169498835	169498975	169500056	169504829	169510483	169511390	169511755	169514006	169514930	169515307	169518322	169519049	169524537	169524538	169527226	169527620	169531085	169534514	169535838	169540422	169542681	169542750	169543131	169544796	169548053	169550963
	rs	rs6427196	rs72708013	rs75764442	rs2213865	rs9332663	rs3766103	rs2420371	rs9332637	rs3752583	rs6008	rs6030	rs202197877	rs4656187	rs143333036	rs201768061	rs4524	rs1018827	rs9332590	rs3766113	rs10919189	rs6025	rs118203906	rs118203905	rs1981491	rs139721547	rs3766121	rs2236870	rs16862361	rs2213871	rs144611013	rs115189482	rs12406092	rs141529437	rs77417616	rs6703865
	ref	C	T	A	G	T	C	G	G	C	G	T	G	C	T	G	T	A	A	A	T	T	C	T	A	A	C	G	A	A	A	C	G	G	A	G
	alt	G	G	G	A	C	T	A	A	T	A	C	A	T	C	A	C	G	G	G	G	C	G	C	G	G	A	A	G	G	G	A	A	A	G	A
	1	G	G	A	G	T	C	A	G	C	G	C	G	C	T	G	T	G	A	A	G	C	C	T	A	A	C	G	A	A	A	C	G	G	A	G
	3	G	G	A	G	T	C	A	G	C	G	C	G	C	T	G	T	G	A	A	G	C	C	T	G	A	C	G	A	A	A	C	G	G	A	G
	3	G	T	A	A	T	C	A	G	C	G	T	G	C	T	G	T	G	A	A	T	C	C	T	A	A	C	G	A	A	A	C	G	G	A	G
	1	G	T	A	A	T	C	A	G	C	G	T	G	C	T	G	T	G	A	A	T	C	C	T	G	A	A	A	A	G	A	C	A	G	A	G
	9	G	T	A	A	T	C	A	G	C	G	T	G	C	T	G	T	G	A	A	T	C	C	T	G	A	C	G	A	A	A	C	G	G	A	G
	1	G	T	A	G	T	C	A	G	C	G	C	G	T	T	G	C	G	A	A	T	C	C	T	G	A	A	A	A	G	A	C	A	G	A	G
	4	G	T	A	G	T	C	A	G	C	G	C	G	T	T	G	C	G	A	A	T	C	C	T	G	A	C	G	A	A	A	C	G	G	A	G
	6	G	T	A	G	T	C	A	G	C	G	C	G	T	T	G	C	G	A	G	T	C	C	T	A	A	C	G	A	A	A	C	G	G	A	G
	7	G	T	A	G	T	C	A	G	C	G	C	G	T	T	G	C	G	A	G	T	C	C	T	G	A	A	A	A	G	A	C	A	G	A	G
	15	G	T	A	G	T	C	A	G	C	G	C	G	T	T	G	C	G	A	G	T	C	C	T	G	A	C	G	A	A	A	C	G	G	A	G
	1	G	T	A	G	T	C	A	G	C	G	C	G	T	T	G	T	G	A	A	T	C	C	T	G	A	C	G	A	A	A	C	G	G	A	G
	2	G	T	A	G	T	T	A	G	C	A	T	G	C	T	G	T	G	A	A	T	C	C	C	G	A	C	G	A	A	A	C	G	G	A	G
	11	G	T	A	G	T	T	A	G	C	A	T	G	C	T	G	T	G	A	A	T	C	C	T	A	A	C	G	A	A	A	C	G	G	A	G
	25	G	T	A	G	T	T	A	G	C	A	T	G	C	T	G	T	G	A	A	T	C	C	T	G	A	A	A	A	G	A	C	A	G	A	G
	93	G	T	A	G	T	T	A	G	C	A	T	G	C	T	G	T	G	A	A	T	C	C	T	G	A	C	G	A	A	A	C	G	G	A	G
	4	G	T	A	G	T	T	A	G	C	A	T	G	C	T	G	T	G	A	A	T	C	C	T	G	G	C	G	A	A	A	C	G	G	A	G
	5	G	T	A	G	T	T	A	G	C	A	T	G	C	T	G	T	G	A	G	T	C	C	T	G	A	A	A	A	G	A	C	A	G	A	G
	1	G	T	A	G	T	T	A	G	C	A	T	G	C	T	G	T	G	A	G	T	C	C	T	G	A	C	G	A	A	A	C	G	G	A	G
	1	G	T	A	G	T	T	A	G	C	G	C	G	T	T	G	C	G	A	G	T	C	C	T	A	A	C	G	A	A	A	C	G	G	A	G
	1	G	T	A	G	T	T	A	G	C	G	T	G	C	T	G	T	G	A	A	T	C	C	T	A	A	C	G	A	A	A	C	G	G	A	G
	9	G	T	A	G	T	T	A	G	C	G	T	G	C	T	G	T	G	A	A	T	C	C	T	G	A	A	A	A	G	A	C	A	G	A	G
	3	G	T	A	G	T	T	A	G	C	G	T	G	C	T	G	T	G	A	A	T	C	C	T	G	A	C	G	A	A	A	C	G	G	A	G
GIH	chr	1	1	1	1	1	1	1	1	1	1	1	1	1	1	1	1	1	1	1	1	1	1	1	1	1	1	1	1	1	1	1	1	1	1	1
	pos	169481223	169481731	169482063	169486128	169488664	169488927	169491555	169494996	169496882	169498835	169498975	169500056	169504829	169510483	169511390	169511755	169514006	169514930	169515307	169518322	169519049	169524537	169524538	169527226	169527620	169531085	169534514	169535838	169540422	169542681	169542750	169543131	169544796	169548053	169550963
	rs	rs6427196	rs72708013	rs75764442	rs2213865	rs9332663	rs3766103	rs2420371	rs9332637	rs3752583	rs6008	rs6030	rs202197877	rs4656187	rs143333036	rs201768061	rs4524	rs1018827	rs9332590	rs3766113	rs10919189	rs6025	rs118203906	rs118203905	rs1981491	rs139721547	rs3766121	rs2236870	rs16862361	rs2213871	rs144611013	rs115189482	rs12406092	rs141529437	rs77417616	rs6703865
	ref	C	T	A	G	T	C	G	G	C	G	T	G	C	T	G	T	A	A	A	T	T	C	T	A	A	C	G	A	A	A	C	G	G	A	G
	alt	G	G	G	A	C	T	A	A	T	A	C	A	T	C	A	C	G	G	G	G	C	G	C	G	G	A	A	G	G	G	A	A	A	G	A
	9	C	T	A	G	T	C	G	G	C	G	T	G	C	T	G	T	A	A	A	T	C	C	T	A	A	C	G	A	A	A	C	G	G	A	G
	2	C	T	A	G	T	C	G	G	C	G	T	G	C	T	G	T	A	A	A	T	C	C	T	A	A	C	G	A	A	A	C	G	G	G	A
	6	C	T	A	G	T	C	G	G	C	G	T	G	C	T	G	T	A	A	A	T	C	C	T	G	A	A	A	A	G	A	C	A	G	A	G
	1	C	T	A	G	T	C	G	G	C	G	T	G	C	T	G	T	A	A	A	T	T	C	T	G	A	A	A	A	G	A	C	A	G	A	G
	2	G	G	A	G	T	C	A	G	C	G	C	G	C	T	G	T	G	A	A	G	C	C	T	A	A	C	G	A	A	A	C	G	G	A	G
	5	G	G	A	G	T	C	A	G	C	G	C	G	C	T	G	T	G	A	A	G	C	C	T	G	A	A	A	A	G	A	C	A	G	A	G
	1	G	G	A	G	T	C	A	G	C	G	C	G	C	T	G	T	G	A	A	G	C	C	T	G	A	C	G	A	A	A	C	G	G	A	G
	12	G	T	A	A	T	C	A	G	C	G	T	G	C	T	G	T	G	A	A	T	C	C	T	A	A	C	G	A	A	A	C	G	G	A	G
	4	G	T	A	A	T	C	A	G	C	G	T	G	C	T	G	T	G	A	A	T	C	C	T	G	A	A	A	A	G	A	C	A	G	A	G
	1	G	T	A	A	T	C	A	G	C	G	T	G	C	T	G	T	G	A	A	T	C	C	T	G	A	C	G	A	A	A	C	G	G	A	G
	6	G	T	A	A	T	C	A	G	C	G	T	G	C	T	G	T	G	G	A	T	C	C	T	A	A	C	G	A	A	A	C	G	G	A	G
	2	G	T	A	A	T	C	A	G	C	G	T	G	C	T	G	T	G	G	A	T	C	C	T	G	A	A	A	A	G	A	C	A	G	A	G
	1	G	T	A	G	T	C	A	G	C	G	C	G	C	T	G	T	G	A	A	G	C	C	T	G	A	C	G	A	A	A	C	G	G	A	G
	3	G	T	A	G	T	C	A	G	C	G	C	G	T	T	G	C	G	A	A	G	C	C	T	A	A	C	G	A	A	A	C	G	G	A	G
	2	G	T	A	G	T	C	A	G	C	G	C	G	T	T	G	C	G	A	A	T	C	C	T	A	A	C	G	A	A	A	C	G	G	A	G
	28	G	T	A	G	T	C	A	G	C	G	C	G	T	T	G	C	G	A	G	T	C	C	T	A	A	C	G	A	A	A	C	G	G	A	G
	3	G	T	A	G	T	C	A	G	C	G	C	G	T	T	G	C	G	A	G	T	C	C	T	A	A	C	G	A	A	A	C	G	G	G	A
	22	G	T	A	G	T	C	A	G	C	G	C	G	T	T	G	C	G	A	G	T	C	C	T	G	A	A	A	A	G	A	C	A	G	A	G
	8	G	T	A	G	T	C	A	G	C	G	C	G	T	T	G	C	G	A	G	T	C	C	T	G	A	C	G	A	A	A	C	G	G	A	G
	8	G	T	A	G	T	T	A	G	C	A	T	G	C	T	G	T	G	A	A	T	C	C	T	A	A	C	G	A	A	A	C	G	G	A	G
	1	G	T	A	G	T	T	A	G	C	A	T	G	C	T	G	T	G	A	A	T	C	C	T	A	A	C	G	A	A	A	C	G	G	G	A
	10	G	T	A	G	T	T	A	G	C	A	T	G	C	T	G	T	G	A	A	T	C	C	T	G	A	A	A	A	G	A	C	A	G	A	G
	11	G	T	A	G	T	T	A	G	C	A	T	G	C	T	G	T	G	A	A	T	C	C	T	G	A	C	G	A	A	A	C	G	G	A	G
	1	G	T	A	G	T	T	A	G	C	A	T	G	C	T	G	T	G	A	G	T	C	C	T	A	A	C	G	A	A	A	C	G	G	A	G
	2	G	T	A	G	T	T	A	G	C	G	T	G	C	T	G	C	G	A	A	T	C	C	T	G	A	A	A	A	G	A	C	A	G	A	G
	1	G	T	A	G	T	T	A	G	C	G	T	G	C	T	G	T	A	A	A	T	C	C	T	A	A	C	G	A	A	A	C	G	G	A	G
	6	G	T	A	G	T	T	A	G	C	G	T	G	C	T	G	T	G	A	A	T	C	C	T	A	A	C	G	A	A	A	C	G	G	A	G
	10	G	T	A	G	T	T	A	G	C	G	T	G	C	T	G	T	G	A	A	T	C	C	T	G	A	A	A	A	G	A	C	A	G	A	G
	2	G	T	A	G	T	T	A	G	C	G	T	G	C	T	G	T	G	A	A	T	C	C	T	G	A	C	G	A	A	A	C	G	G	A	G
	17	G	T	A	G	T	T	A	G	C	G	T	G	C	T	G	T	G	G	A	T	C	C	T	A	A	C	G	A	A	A	C	G	G	A	G
	3	G	T	A	G	T	T	A	G	C	G	T	G	C	T	G	T	G	G	A	T	C	C	T	A	A	C	G	A	A	A	C	G	G	G	A
	14	G	T	A	G	T	T	A	G	C	G	T	G	C	T	G	T	G	G	A	T	C	C	T	G	A	A	A	A	G	A	C	A	G	A	G
	2	G	T	A	G	T	T	A	G	C	G	T	G	C	T	G	T	G	G	A	T	C	C	T	G	A	C	G	A	A	A	C	G	G	A	G
JPT	chr	1	1	1	1	1	1	1	1	1	1	1	1	1	1	1	1	1	1	1	1	1	1	1	1	1	1	1	1	1	1	1	1	1	1	1
	pos	169481223	169481731	169482063	169486128	169488664	169488927	169491555	169494996	169496882	169498835	169498975	169500056	169504829	169510483	169511390	169511755	169514006	169514930	169515307	169518322	169519049	169524537	169524538	169527226	169527620	169531085	169534514	169535838	169540422	169542681	169542750	169543131	169544796	169548053	169550963
	rs	rs6427196	rs72708013	rs75764442	rs2213865	rs9332663	rs3766103	rs2420371	rs9332637	rs3752583	rs6008	rs6030	rs202197877	rs4656187	rs143333036	rs201768061	rs4524	rs1018827	rs9332590	rs3766113	rs10919189	rs6025	rs118203906	rs118203905	rs1981491	rs139721547	rs3766121	rs2236870	rs16862361	rs2213871	rs144611013	rs115189482	rs12406092	rs141529437	rs77417616	rs6703865
	ref	C	T	A	G	T	C	G	G	C	G	T	G	C	T	G	T	A	A	A	T	T	C	T	A	A	C	G	A	A	A	C	G	G	A	G
	alt	G	G	G	A	C	T	A	A	T	A	C	A	T	C	A	C	G	G	G	G	C	G	C	G	G	A	A	G	G	G	A	A	A	G	A
	1	G	G	A	G	T	C	A	G	C	A	T	G	C	T	G	T	G	A	A	T	C	C	T	G	A	C	G	A	A	A	C	G	G	A	G
	3	G	G	A	G	T	C	A	G	C	G	C	G	C	T	G	T	G	A	A	G	C	C	T	A	A	C	G	A	A	A	C	G	G	A	G
	2	G	G	A	G	T	C	A	G	C	G	C	G	C	T	G	T	G	A	A	G	C	C	T	G	A	A	A	A	G	A	C	A	G	A	G
	8	G	G	A	G	T	C	A	G	C	G	C	G	C	T	G	T	G	A	A	G	C	C	T	G	A	C	G	A	A	A	C	G	G	A	G
	2	G	G	A	G	T	C	A	G	C	G	C	G	C	T	G	T	G	A	A	T	C	C	T	G	A	A	A	A	G	A	C	A	G	A	G
	1	G	G	A	G	T	C	A	G	C	G	C	G	C	T	G	T	G	A	A	T	C	C	T	G	A	C	G	A	A	A	C	G	G	A	G
	3	G	T	A	A	T	C	A	G	C	G	T	G	C	T	G	T	G	A	A	T	C	C	T	A	A	C	G	A	A	A	C	G	G	A	G
	1	G	T	A	A	T	C	A	G	C	G	T	G	C	T	G	T	G	A	A	T	C	C	T	G	A	A	A	A	G	A	C	A	G	A	G
	2	G	T	A	A	T	C	A	G	C	G	T	G	C	T	G	T	G	A	A	T	C	C	T	G	A	C	G	A	A	A	C	G	G	A	G
	2	G	T	A	G	T	C	A	G	C	G	C	G	T	T	G	C	G	A	A	T	C	C	T	A	A	C	G	A	A	A	C	G	G	A	G
	2	G	T	A	G	T	C	A	G	C	G	C	G	T	T	G	C	G	A	A	T	C	C	T	G	A	A	A	A	G	A	C	A	G	A	G
	9	G	T	A	G	T	C	A	G	C	G	C	G	T	T	G	C	G	A	A	T	C	C	T	G	A	C	G	A	A	A	C	G	G	A	G
	16	G	T	A	G	T	C	A	G	C	G	C	G	T	T	G	C	G	A	G	T	C	C	T	G	A	A	A	A	G	A	C	A	G	A	G
	14	G	T	A	G	T	C	A	G	C	G	C	G	T	T	G	C	G	A	G	T	C	C	T	G	A	C	G	A	A	A	C	G	G	A	G
	1	G	T	A	G	T	T	A	G	C	A	C	G	C	T	G	T	G	A	A	T	C	C	T	A	A	C	G	A	A	A	C	G	G	A	G
	1	G	T	A	G	T	T	A	G	C	A	C	G	C	T	G	T	G	A	A	T	C	C	T	G	A	A	A	A	G	A	C	A	G	A	G
	19	G	T	A	G	T	T	A	G	C	A	T	G	C	T	G	T	G	A	A	T	C	C	T	A	A	C	G	A	A	A	C	G	G	A	G
	2	G	T	A	G	T	T	A	G	C	A	T	G	C	T	G	T	G	A	A	T	C	C	T	A	A	C	G	A	A	A	C	G	G	G	A
	32	G	T	A	G	T	T	A	G	C	A	T	G	C	T	G	T	G	A	A	T	C	C	T	G	A	A	A	A	G	A	C	A	G	A	G
	67	G	T	A	G	T	T	A	G	C	A	T	G	C	T	G	T	G	A	A	T	C	C	T	G	A	C	G	A	A	A	C	G	G	A	G
	1	G	T	A	G	T	T	A	G	C	A	T	G	C	T	G	T	G	A	A	T	C	C	T	G	G	C	G	A	A	A	C	G	G	A	G
	1	G	T	A	G	T	T	A	G	C	A	T	G	C	T	G	T	G	A	G	T	C	C	T	G	A	C	G	A	A	A	C	G	G	A	G
	2	G	T	A	G	T	T	A	G	T	A	T	G	C	T	G	T	G	A	A	T	C	C	T	A	A	C	G	A	A	A	C	G	G	A	G
	4	G	T	A	G	T	T	A	G	T	A	T	G	C	T	G	T	G	A	A	T	C	C	T	G	A	A	A	A	G	A	C	A	G	A	G
	2	G	T	A	G	T	T	A	G	T	A	T	G	C	T	G	T	G	A	A	T	C	C	T	G	A	C	G	A	A	A	C	G	G	A	G
	1	G	T	A	G	T	T	A	G	C	G	T	G	C	T	G	T	G	A	A	T	C	C	T	A	A	C	G	A	A	A	C	G	G	A	G
	7	G	T	A	G	T	T	A	G	C	G	T	G	C	T	G	T	G	A	A	T	C	C	T	G	A	A	A	A	G	A	C	A	G	A	G
	2	G	T	A	G	T	T	A	G	C	G	T	G	C	T	G	T	G	A	A	T	C	C	T	G	A	C	G	A	A	A	C	G	G	A	G
LWK	chr	1	1	1	1	1	1	1	1	1	1	1	1	1	1	1	1	1	1	1	1	1	1	1	1	1	1	1	1	1	1	1	1	1	1	1
	pos	169481223	169481731	169482063	169486128	169488664	169488927	169491555	169494996	169496882	169498835	169498975	169500056	169504829	169510483	169511390	169511755	169514006	169514930	169515307	169518322	169519049	169524537	169524538	169527226	169527620	169531085	169534514	169535838	169540422	169542681	169542750	169543131	169544796	169548053	169550963
	rs	rs6427196	rs72708013	rs75764442	rs2213865	rs9332663	rs3766103	rs2420371	rs9332637	rs3752583	rs6008	rs6030	rs202197877	rs4656187	rs143333036	rs201768061	rs4524	rs1018827	rs9332590	rs3766113	rs10919189	rs6025	rs118203906	rs118203905	rs1981491	rs139721547	rs3766121	rs2236870	rs16862361	rs2213871	rs144611013	rs115189482	rs12406092	rs141529437	rs77417616	rs6703865
	ref	C	T	A	G	T	C	G	G	C	G	T	G	C	T	G	T	A	A	A	T	T	C	T	A	A	C	G	A	A	A	C	G	G	A	G
	alt	G	G	G	A	C	T	A	A	T	A	C	A	T	C	A	C	G	G	G	G	C	G	C	G	G	A	A	G	G	G	A	A	A	G	A
	1	C	T	A	A	T	C	A	G	C	G	T	G	C	C	G	T	G	A	A	T	C	C	T	A	A	C	G	A	A	A	C	G	G	A	G
	2	C	T	A	G	C	C	A	G	C	G	T	G	C	T	G	T	G	A	A	T	C	C	T	A	A	C	G	A	A	A	C	G	G	A	G
	1	C	T	A	G	C	C	A	G	C	G	T	G	C	T	G	T	G	A	A	T	C	C	T	G	A	C	A	A	G	A	C	A	A	A	G
	12	C	T	A	G	C	C	A	G	C	G	T	G	C	T	G	T	G	A	A	T	C	C	T	G	A	C	G	A	A	A	C	G	G	A	G
	6	C	T	A	G	T	C	A	G	C	G	T	G	C	T	G	T	A	A	A	T	C	C	T	A	A	C	G	A	A	A	C	G	G	A	A
	12	C	T	A	G	T	C	A	G	C	G	T	G	C	T	G	T	A	A	A	T	C	C	T	G	A	C	A	A	A	A	C	A	G	A	A
	7	C	T	A	G	T	C	A	G	C	G	T	G	C	T	G	T	A	A	A	T	C	C	T	G	A	C	A	A	G	A	C	A	A	A	G
	4	C	T	A	G	T	C	A	G	C	G	T	G	C	T	G	T	A	A	A	T	C	C	T	G	A	C	G	A	A	A	C	G	G	A	A
	10	C	T	A	G	T	C	A	G	C	G	T	G	C	T	G	T	A	A	A	T	C	C	T	G	A	C	G	A	A	A	C	G	G	A	G
	1	C	T	A	G	T	C	G	G	C	G	T	G	C	T	G	T	A	A	A	T	C	C	T	A	A	C	G	A	A	A	C	G	G	A	G
	1	G	G	A	G	T	C	A	G	C	G	T	G	C	C	G	T	G	A	A	T	C	C	T	G	A	C	G	A	A	A	C	G	G	G	G
	1	G	G	A	G	T	C	A	G	C	G	T	G	C	T	G	C	A	A	A	T	C	C	T	A	A	C	G	A	A	A	C	G	G	A	G
	1	G	G	A	G	T	C	A	G	C	G	T	G	C	T	G	T	G	A	A	T	C	C	T	G	A	C	G	A	A	A	C	G	G	A	G
	1	G	G	A	G	T	C	A	G	C	G	T	G	T	T	G	C	G	A	G	T	C	C	T	G	A	C	G	A	A	A	C	G	G	A	A
	1	G	G	A	G	T	C	A	G	C	G	T	G	T	T	G	C	G	A	G	T	C	C	T	G	A	C	G	A	A	A	C	G	G	A	G
	1	G	T	A	A	T	C	A	A	C	G	T	G	C	T	G	T	G	A	A	T	C	C	T	G	A	C	G	A	A	A	C	G	G	A	G
	6	G	T	A	A	T	C	A	G	C	G	C	G	C	T	G	T	G	A	A	T	C	C	T	G	A	C	G	A	A	A	C	G	G	A	G
	2	G	T	A	A	T	C	A	G	C	G	T	G	C	C	G	T	G	A	A	T	C	C	T	A	A	C	G	A	A	A	C	G	G	A	G
	2	G	T	A	A	T	C	A	G	C	G	T	G	C	C	G	T	G	A	A	T	C	C	T	G	A	A	A	A	G	A	C	A	G	A	G
	1	G	T	A	A	T	C	A	G	C	G	T	G	C	C	G	T	G	A	A	T	C	C	T	G	A	C	G	A	A	A	C	G	G	A	G
	2	G	T	A	A	T	C	A	G	C	G	T	G	C	T	G	T	G	A	A	T	C	C	T	A	A	C	G	A	A	A	C	G	G	A	G
	8	G	T	A	A	T	C	A	G	C	G	T	G	C	T	G	T	G	A	A	T	C	C	T	G	A	C	G	A	A	A	C	G	G	A	G
	1	G	T	A	G	T	C	A	G	C	G	C	G	T	T	G	C	G	A	A	T	C	C	T	A	A	C	G	A	A	G	C	G	G	A	G
	2	G	T	A	G	T	C	A	G	C	G	C	G	T	T	G	C	G	A	G	T	C	C	T	A	A	C	G	A	A	A	C	G	G	A	A
	2	G	T	A	G	T	C	A	G	C	G	C	G	T	T	G	C	G	A	G	T	C	C	T	A	A	C	G	A	A	A	C	G	G	A	G
	1	G	T	A	G	T	C	A	G	C	G	C	G	T	T	G	C	G	A	G	T	C	C	T	A	A	C	G	A	A	G	C	G	G	A	G
	2	G	T	A	G	T	C	A	G	C	G	C	G	T	T	G	C	G	A	G	T	C	C	T	G	A	C	G	A	A	A	C	G	G	A	A
	15	G	T	A	G	T	C	A	G	C	G	C	G	T	T	G	C	G	A	G	T	C	C	T	G	A	C	G	A	A	A	C	G	G	A	G
	6	G	T	A	G	T	C	A	G	C	G	C	G	T	T	G	C	G	A	G	T	C	C	T	G	A	C	G	A	A	A	C	G	G	G	G
	1	G	T	A	G	T	C	A	G	C	G	C	G	T	T	G	C	G	G	A	T	C	C	T	A	A	C	G	A	A	A	C	G	G	G	A
	2	G	T	A	G	T	C	A	G	C	G	C	G	T	T	G	T	G	G	A	T	C	C	T	G	A	C	G	A	A	A	C	G	G	A	G
	1	G	T	A	G	T	C	A	G	C	G	T	G	C	T	G	C	G	A	G	T	C	C	T	A	A	C	G	G	A	A	C	G	G	A	G
	4	G	T	A	G	T	C	A	G	C	G	T	G	C	T	G	T	G	A	A	T	C	C	T	A	A	C	G	A	A	A	C	G	G	A	A
	1	G	T	A	G	T	C	A	G	C	G	T	G	C	T	G	T	G	A	A	T	C	C	T	A	A	C	G	G	A	A	C	G	G	A	G
	2	G	T	A	G	T	C	A	G	C	G	T	G	C	T	G	T	G	A	A	T	C	C	T	G	A	C	A	A	A	A	C	A	G	A	A
	6	G	T	A	G	T	C	A	G	C	G	T	G	C	T	G	T	G	A	A	T	C	C	T	G	A	C	G	A	A	A	C	G	G	A	G
	1	G	T	A	G	T	T	A	G	C	A	T	G	C	T	G	T	G	A	A	T	C	C	T	A	A	C	G	G	A	A	C	G	G	A	G
	24	G	T	A	G	T	T	A	G	C	A	T	G	C	T	G	T	G	A	A	T	C	C	T	G	A	C	G	A	A	A	C	G	G	A	G
	1	G	T	A	G	T	T	A	G	C	A	T	G	C	T	G	T	G	G	A	T	C	C	T	A	A	C	G	A	A	A	C	G	G	A	G
	3	G	T	A	G	T	T	A	G	C	A	T	G	C	T	G	T	G	G	A	T	C	C	T	G	A	C	G	A	A	A	C	G	G	A	G
	1	G	T	A	G	T	T	A	G	C	G	C	G	C	T	G	T	G	A	A	T	C	C	T	G	A	C	G	A	A	A	C	G	G	A	G
	1	G	T	A	G	T	T	A	G	C	G	T	G	C	T	G	T	G	A	A	G	C	C	T	G	A	A	A	A	G	A	C	A	G	A	G
	1	G	T	A	G	T	T	A	G	C	G	T	G	C	T	G	T	G	A	A	T	C	C	T	A	A	C	G	G	A	A	C	G	G	A	G
	3	G	T	A	G	T	T	A	G	C	G	T	G	C	T	G	T	G	A	A	T	C	C	T	G	A	C	A	A	A	A	C	A	G	A	A
	9	G	T	A	G	T	T	A	G	C	G	T	G	C	T	G	T	G	A	A	T	C	C	T	G	A	C	G	A	A	A	C	G	G	A	G
	3	G	T	A	G	T	T	A	G	C	G	T	G	C	T	G	T	G	A	G	T	C	C	T	A	A	C	G	G	A	A	C	G	G	A	G
	2	G	T	A	G	T	T	A	G	C	G	T	G	C	T	G	T	G	A	G	T	C	C	T	G	A	C	G	A	A	A	C	G	G	A	G
	2	G	T	A	G	T	T	A	G	C	G	T	G	C	T	G	T	G	G	A	T	C	C	T	A	A	C	G	A	A	A	C	G	G	A	G
	1	G	T	A	G	T	T	A	G	C	G	T	G	C	T	G	T	G	G	A	T	C	C	T	A	A	C	G	G	A	A	C	G	G	A	G
	3	G	T	A	G	T	T	A	G	C	G	T	G	C	T	G	T	G	G	A	T	C	C	T	G	A	A	A	A	G	A	C	A	G	A	G
	2	G	T	A	G	T	T	A	G	C	G	T	G	C	T	G	T	G	G	A	T	C	C	T	G	A	C	A	A	G	A	C	A	A	A	G
	9	G	T	A	G	T	T	A	G	C	G	T	G	C	T	G	T	G	G	A	T	C	C	T	G	A	C	G	A	A	A	C	G	G	A	G
	1	G	T	G	G	T	C	A	G	C	G	T	G	C	T	G	T	G	A	A	T	C	C	T	A	A	C	G	A	A	G	A	G	G	A	G
	2	G	T	G	G	T	C	A	G	C	G	T	G	C	T	G	T	G	A	A	T	C	C	T	G	A	C	G	A	A	A	C	G	G	G	G
MXL	chr	1	1	1	1	1	1	1	1	1	1	1	1	1	1	1	1	1	1	1	1	1	1	1	1	1	1	1	1	1	1	1	1	1	1	1
	pos	169481223	169481731	169482063	169486128	169488664	169488927	169491555	169494996	169496882	169498835	169498975	169500056	169504829	169510483	169511390	169511755	169514006	169514930	169515307	169518322	169519049	169524537	169524538	169527226	169527620	169531085	169534514	169535838	169540422	169542681	169542750	169543131	169544796	169548053	169550963
	rs	rs6427196	rs72708013	rs75764442	rs2213865	rs9332663	rs3766103	rs2420371	rs9332637	rs3752583	rs6008	rs6030	rs202197877	rs4656187	rs143333036	rs201768061	rs4524	rs1018827	rs9332590	rs3766113	rs10919189	rs6025	rs118203906	rs118203905	rs1981491	rs139721547	rs3766121	rs2236870	rs16862361	rs2213871	rs144611013	rs115189482	rs12406092	rs141529437	rs77417616	rs6703865
	ref	C	T	A	G	T	C	G	G	C	G	T	G	C	T	G	T	A	A	A	T	T	C	T	A	A	C	G	A	A	A	C	G	G	A	G
	alt	G	G	G	A	C	T	A	A	T	A	C	A	T	C	A	C	G	G	G	G	C	G	C	G	G	A	A	G	G	G	A	A	A	G	A
	2	C	T	A	G	T	C	G	G	C	G	T	G	C	T	G	T	A	A	A	T	C	C	T	A	A	C	G	A	A	A	C	G	G	A	G
	2	C	T	A	G	T	C	G	G	C	G	T	G	C	T	G	T	A	A	A	T	C	C	T	G	A	A	A	A	G	A	C	A	G	A	G
	1	C	T	A	G	T	C	G	G	C	G	T	G	C	T	G	T	A	A	A	T	T	C	T	A	A	C	G	A	A	A	C	G	G	A	G
	2	G	G	A	G	T	C	A	G	C	G	C	G	C	T	G	T	G	A	A	G	C	C	T	A	A	C	G	A	A	A	C	G	G	A	G
	1	G	G	A	G	T	C	A	G	C	G	C	G	C	T	G	T	G	A	A	G	C	C	T	A	A	C	G	A	A	A	C	G	G	G	A
	3	G	G	A	G	T	C	A	G	C	G	C	G	C	T	G	T	G	A	A	G	C	C	T	G	A	A	A	A	G	A	C	A	G	A	G
	4	G	G	A	G	T	C	A	G	C	G	C	G	C	T	G	T	G	A	A	G	C	C	T	G	A	C	G	A	A	A	C	G	G	A	G
	1	G	G	A	G	T	C	A	G	C	G	C	G	C	T	G	T	G	A	G	T	C	C	T	G	A	C	G	A	A	A	C	G	G	A	G
	1	G	T	A	A	T	C	A	G	C	G	T	G	C	T	G	T	G	A	A	G	C	C	T	G	A	C	G	A	A	A	C	G	G	A	G
	2	G	T	A	A	T	C	A	G	C	G	T	G	C	T	G	T	G	A	A	T	C	C	T	A	A	C	G	A	A	A	C	G	G	A	G
	1	G	T	A	A	T	C	A	G	C	G	T	G	C	T	G	T	G	A	A	T	C	C	T	A	A	C	G	A	A	G	C	G	G	A	G
	2	G	T	A	A	T	C	A	G	C	G	T	G	C	T	G	T	G	A	A	T	C	C	T	G	A	A	A	A	G	A	C	A	G	A	G
	6	G	T	A	A	T	C	A	G	C	G	T	G	C	T	G	T	G	A	A	T	C	C	T	G	A	C	G	A	A	A	C	G	G	A	G
	1	G	T	A	G	T	C	A	G	C	G	C	G	T	T	G	C	G	A	A	T	C	C	T	A	A	C	G	A	A	A	C	G	G	A	G
	1	G	T	A	G	T	C	A	G	C	G	C	G	T	T	G	C	G	A	A	T	C	C	T	G	A	A	A	A	G	A	C	A	G	A	G
	7	G	T	A	G	T	C	A	G	C	G	C	G	T	T	G	C	G	A	G	T	C	C	T	A	A	C	G	A	A	A	C	G	G	A	G
	31	G	T	A	G	T	C	A	G	C	G	C	G	T	T	G	C	G	A	G	T	C	C	T	G	A	A	A	A	G	A	C	A	G	A	G
	12	G	T	A	G	T	C	A	G	C	G	C	G	T	T	G	C	G	A	G	T	C	C	T	G	A	C	G	A	A	A	C	G	G	A	G
	1	G	T	A	G	T	C	A	G	C	G	C	G	T	T	G	C	G	G	A	T	C	C	T	A	A	C	G	A	A	A	C	G	G	A	G
	1	G	T	A	G	T	C	A	G	C	G	C	G	T	T	G	C	G	G	A	T	C	C	T	G	A	C	G	A	A	A	C	G	G	A	G
	1	G	T	A	G	T	C	A	G	C	G	T	G	C	T	G	T	G	G	A	T	C	C	T	G	A	A	A	A	G	A	C	A	G	A	G
	1	G	T	A	G	T	T	A	G	C	A	T	G	C	T	G	T	G	A	A	T	C	C	T	A	A	C	G	A	A	A	C	G	G	A	G
	1	G	T	A	G	T	T	A	G	C	A	T	G	C	T	G	T	G	A	A	T	C	C	T	A	A	C	G	A	A	A	C	G	G	G	A
	4	G	T	A	G	T	T	A	G	C	A	T	G	C	T	G	T	G	A	A	T	C	C	T	G	A	A	A	A	G	A	C	A	G	A	G
	1	G	T	A	G	T	T	A	G	C	A	T	G	C	T	G	T	G	A	A	T	C	C	T	G	A	C	A	A	A	A	C	A	G	A	A
	2	G	T	A	G	T	T	A	G	C	A	T	G	C	T	G	T	G	A	A	T	C	C	T	G	A	C	G	A	A	A	C	G	G	A	G
	1	G	T	A	G	T	T	A	G	C	A	T	G	C	T	G	T	G	A	G	T	C	C	T	G	A	A	A	A	G	A	C	A	G	A	G
	1	G	T	A	G	T	T	A	G	C	G	C	G	T	T	G	C	G	A	G	T	C	C	T	A	A	C	G	A	A	A	C	G	G	A	G
	1	G	T	A	G	T	T	A	G	C	G	T	G	C	T	G	T	G	A	A	T	C	C	T	A	A	C	G	A	A	A	C	G	G	A	G
	2	G	T	A	G	T	T	A	G	C	G	T	G	C	T	G	T	G	A	A	T	C	C	T	G	A	A	A	A	G	A	C	A	G	A	G
	4	G	T	A	G	T	T	A	G	C	G	T	G	C	T	G	T	G	A	A	T	C	C	T	G	A	C	G	A	A	A	C	G	G	A	G
	1	G	T	A	G	T	T	A	G	C	G	T	G	C	T	G	T	G	A	G	T	C	C	T	G	A	C	A	A	A	A	C	A	G	A	A
	12	G	T	A	G	T	T	A	G	C	G	T	G	C	T	G	T	G	G	A	T	C	C	T	A	A	C	G	A	A	A	C	G	G	A	G
	2	G	T	A	G	T	T	A	G	C	G	T	G	C	T	G	T	G	G	A	T	C	C	T	A	A	C	G	A	A	A	C	G	G	G	A
	7	G	T	A	G	T	T	A	G	C	G	T	G	C	T	G	T	G	G	A	T	C	C	T	G	A	A	A	A	G	A	C	A	G	A	G
	5	G	T	A	G	T	T	A	G	C	G	T	G	C	T	G	T	G	G	A	T	C	C	T	G	A	C	G	A	A	A	C	G	G	A	G
TSI	chr	1	1	1	1	1	1	1	1	1	1	1	1	1	1	1	1	1	1	1	1	1	1	1	1	1	1	1	1	1	1	1	1	1	1	1
	pos	169481223	169481731	169482063	169486128	169488664	169488927	169491555	169494996	169496882	169498835	169498975	169500056	169504829	169510483	169511390	169511755	169514006	169514930	169515307	169518322	169519049	169524537	169524538	169527226	169527620	169531085	169534514	169535838	169540422	169542681	169542750	169543131	169544796	169548053	169550963
	rs	rs6427196	rs72708013	rs75764442	rs2213865	rs9332663	rs3766103	rs2420371	rs9332637	rs3752583	rs6008	rs6030	rs202197877	rs4656187	rs143333036	rs201768061	rs4524	rs1018827	rs9332590	rs3766113	rs10919189	rs6025	rs118203906	rs118203905	rs1981491	rs139721547	rs3766121	rs2236870	rs16862361	rs2213871	rs144611013	rs115189482	rs12406092	rs141529437	rs77417616	rs6703865
	ref	C	T	A	G	T	C	G	G	C	G	T	G	C	T	G	T	A	A	A	T	T	C	T	A	A	C	G	A	A	A	C	G	G	A	G
	alt	G	G	G	A	C	T	A	A	T	A	C	A	T	C	A	C	G	G	G	G	C	G	C	G	G	A	A	G	G	G	A	A	A	G	A
	3	C	T	A	G	T	C	A	G	C	G	T	G	C	T	G	T	A	A	A	T	C	C	T	A	A	C	G	A	A	A	C	G	G	A	G
	1	C	T	A	G	T	C	G	G	C	G	T	G	C	T	G	C	G	A	G	T	C	C	T	A	A	C	G	A	A	A	C	G	G	A	G
	7	C	T	A	G	T	C	G	G	C	G	T	G	C	T	G	T	A	A	A	T	C	C	T	A	A	C	G	A	A	A	C	G	G	A	G
	4	C	T	A	G	T	C	G	G	C	G	T	G	C	T	G	T	A	A	A	T	C	C	T	G	A	A	A	A	G	A	C	A	G	A	G
	6	C	T	A	G	T	C	G	G	C	G	T	G	C	T	G	T	A	A	A	T	C	C	T	G	A	C	G	A	A	A	C	G	G	A	G
	1	C	T	A	G	T	C	G	G	C	G	T	G	C	T	G	T	A	A	A	T	T	C	T	G	A	C	G	A	A	A	C	G	G	A	G
	1	C	T	A	G	T	C	G	G	C	G	T	G	C	T	G	T	G	A	A	T	C	C	T	G	A	A	A	A	G	A	C	A	G	A	G
	1	C	T	A	G	T	C	G	G	C	G	T	G	C	T	G	T	G	A	G	T	C	C	T	A	A	C	G	A	A	A	C	G	G	A	G
	1	C	T	A	G	T	C	G	G	C	G	T	G	C	T	G	T	G	A	G	T	C	C	T	A	A	C	G	A	A	A	C	G	G	G	A
	1	C	T	A	G	T	C	G	G	C	G	T	G	C	T	G	T	G	G	A	T	C	C	T	G	A	A	A	A	G	A	C	A	G	A	G
	6	G	G	A	G	T	C	A	G	C	G	C	G	C	T	G	T	G	A	A	G	C	C	T	A	A	C	G	A	A	A	C	G	G	A	G
	2	G	G	A	G	T	C	A	G	C	G	C	G	C	T	G	T	G	A	A	G	C	C	T	A	A	C	G	A	A	A	C	G	G	G	A
	5	G	G	A	G	T	C	A	G	C	G	C	G	C	T	G	T	G	A	A	G	C	C	T	G	A	A	A	A	G	A	C	A	G	A	G
	4	G	G	A	G	T	C	A	G	C	G	C	G	C	T	G	T	G	A	A	G	C	C	T	G	A	C	G	A	A	A	C	G	G	A	G
	1	G	T	A	A	T	C	A	G	C	G	T	G	C	T	G	T	A	A	A	T	C	C	T	A	A	C	G	A	A	A	C	G	G	G	A
	6	G	T	A	A	T	C	A	G	C	G	T	G	C	T	G	T	G	A	A	T	C	C	T	A	A	C	G	A	A	A	C	G	G	A	G
	5	G	T	A	A	T	C	A	G	C	G	T	G	C	T	G	T	G	A	A	T	C	C	T	G	A	A	A	A	G	A	C	A	G	A	G
	1	G	T	A	A	T	C	A	G	C	G	T	G	C	T	G	T	G	A	A	T	C	C	T	G	A	C	G	A	A	A	C	G	G	A	G
	1	G	T	A	A	T	C	A	G	C	G	T	G	C	T	G	T	G	G	A	T	C	C	T	A	A	C	G	A	A	A	C	G	G	A	G
	1	G	T	A	A	T	C	A	G	C	G	T	G	C	T	G	T	G	G	A	T	C	C	T	G	A	A	A	A	G	A	C	A	G	A	G
	2	G	T	A	G	T	C	A	G	C	G	C	G	T	T	G	C	G	A	A	T	C	C	T	A	A	C	G	A	A	A	C	G	G	A	G
	2	G	T	A	G	T	C	A	G	C	G	C	G	T	T	G	C	G	A	A	T	C	C	T	G	A	C	G	A	A	A	C	G	G	A	G
	25	G	T	A	G	T	C	A	G	C	G	C	G	T	T	G	C	G	A	G	T	C	C	T	A	A	C	G	A	A	A	C	G	G	A	G
	4	G	T	A	G	T	C	A	G	C	G	C	G	T	T	G	C	G	A	G	T	C	C	T	A	A	C	G	A	A	A	C	G	G	G	A
	11	G	T	A	G	T	C	A	G	C	G	C	G	T	T	G	C	G	A	G	T	C	C	T	G	A	A	A	A	G	A	C	A	G	A	G
	2	G	T	A	G	T	C	A	G	C	G	C	G	T	T	G	C	G	A	G	T	C	C	T	G	A	C	G	A	A	A	C	G	G	A	G
	2	G	T	A	G	T	C	A	G	C	G	C	G	T	T	G	C	G	G	A	T	C	C	T	A	A	C	G	A	A	A	C	G	G	A	G
	3	G	T	A	G	T	C	A	G	C	G	C	G	T	T	G	C	G	G	A	T	C	C	T	A	A	C	G	A	A	A	C	G	G	G	A
	2	G	T	A	G	T	T	A	G	C	A	T	G	C	T	G	T	G	A	A	T	C	C	T	G	A	A	A	A	G	A	C	A	G	A	G
	8	G	T	A	G	T	T	A	G	C	G	T	G	C	T	G	T	G	A	A	T	C	C	T	A	A	C	G	A	A	A	C	G	G	A	G
	1	G	T	A	G	T	T	A	G	C	G	T	G	C	T	G	T	G	A	A	T	C	C	T	A	A	C	G	A	A	A	C	G	G	G	A
	7	G	T	A	G	T	T	A	G	C	G	T	G	C	T	G	T	G	A	A	T	C	C	T	G	A	A	A	A	G	A	C	A	G	A	G
	11	G	T	A	G	T	T	A	G	C	G	T	G	C	T	G	T	G	A	A	T	C	C	T	G	A	C	G	A	A	A	C	G	G	A	G
	1	G	T	A	G	T	T	A	G	C	G	T	G	C	T	G	T	G	A	G	T	C	C	T	A	A	C	G	A	A	A	C	G	G	A	G
	31	G	T	A	G	T	T	A	G	C	G	T	G	C	T	G	T	G	G	A	T	C	C	T	A	A	C	G	A	A	A	C	G	G	A	G
	12	G	T	A	G	T	T	A	G	C	G	T	G	C	T	G	T	G	G	A	T	C	C	T	A	A	C	G	A	A	A	C	G	G	G	A
	2	G	T	A	G	T	T	A	G	C	G	T	G	C	T	G	T	G	G	A	T	C	C	T	A	A	C	G	A	A	G	C	G	G	A	G
	21	G	T	A	G	T	T	A	G	C	G	T	G	C	T	G	T	G	G	A	T	C	C	T	G	A	A	A	A	G	A	C	A	G	A	G
	9	G	T	A	G	T	T	A	G	C	G	T	G	C	T	G	T	G	G	A	T	C	C	T	G	A	C	G	A	A	A	C	G	G	A	G
YRI	chr	1	1	1	1	1	1	1	1	1	1	1	1	1	1	1	1	1	1	1	1	1	1	1	1	1	1	1	1	1	1	1	1	1	1	1
	pos	169481223	169481731	169482063	169486128	169488664	169488927	169491555	169494996	169496882	169498835	169498975	169500056	169504829	169510483	169511390	169511755	169514006	169514930	169515307	169518322	169519049	169524537	169524538	169527226	169527620	169531085	169534514	169535838	169540422	169542681	169542750	169543131	169544796	169548053	169550963
	rs	rs6427196	rs72708013	rs75764442	rs2213865	rs9332663	rs3766103	rs2420371	rs9332637	rs3752583	rs6008	rs6030	rs202197877	rs4656187	rs143333036	rs201768061	rs4524	rs1018827	rs9332590	rs3766113	rs10919189	rs6025	rs118203906	rs118203905	rs1981491	rs139721547	rs3766121	rs2236870	rs16862361	rs2213871	rs144611013	rs115189482	rs12406092	rs141529437	rs77417616	rs6703865
	ref	C	T	A	G	T	C	G	G	C	G	T	G	C	T	G	T	A	A	A	T	T	C	T	A	A	C	G	A	A	A	C	G	G	A	G
	alt	G	G	G	A	C	T	A	A	T	A	C	A	T	C	A	C	G	G	G	G	C	G	C	G	G	A	A	G	G	G	A	A	A	G	A
	1	C	T	A	G	C	C	A	G	C	G	T	G	C	C	G	T	G	A	A	T	C	C	T	G	A	C	G	A	A	A	C	G	G	G	G
	2	C	T	A	G	C	C	A	G	C	G	T	G	C	T	G	T	G	A	A	T	C	C	T	A	A	C	G	A	A	A	C	G	G	A	G
	11	C	T	A	G	C	C	A	G	C	G	T	G	C	T	G	T	G	A	A	T	C	C	T	G	A	C	G	A	A	A	C	G	G	A	G
	4	C	T	A	G	T	C	A	G	C	G	T	G	C	T	G	T	A	A	A	T	C	C	T	A	A	C	G	A	A	A	C	G	G	A	A
	12	C	T	A	G	T	C	A	G	C	G	T	G	C	T	G	T	A	A	A	T	C	C	T	G	A	C	A	A	A	A	C	A	G	A	A
	1	C	T	A	G	T	C	A	G	C	G	T	G	C	T	G	T	A	A	A	T	C	C	T	G	A	C	G	A	A	A	C	G	G	A	A
	4	C	T	A	G	T	C	A	G	C	G	T	G	C	T	G	T	A	A	A	T	C	C	T	G	A	C	G	A	A	A	C	G	G	A	G
	1	G	G	A	G	T	C	A	G	C	G	T	G	T	T	G	C	G	A	G	T	C	C	T	G	A	C	A	A	A	A	C	A	G	A	A
	1	G	T	A	A	T	C	A	A	C	G	T	G	C	T	G	T	G	A	A	T	C	C	T	G	A	A	A	A	G	A	C	A	G	A	G
	4	G	T	A	A	T	C	A	A	C	G	T	G	C	T	G	T	G	A	A	T	C	C	T	G	A	C	A	A	A	A	C	A	G	A	A
	1	G	T	A	A	T	C	A	A	C	G	T	G	C	T	G	T	G	A	A	T	C	C	T	G	A	C	G	A	A	A	C	G	G	A	G
	1	G	T	A	A	T	C	A	G	C	G	C	G	C	T	G	T	G	A	A	T	C	C	T	G	A	C	G	A	A	A	C	G	G	A	G
	2	G	T	A	A	T	C	A	G	C	G	T	G	C	C	G	T	G	A	A	T	C	C	T	G	A	A	A	A	G	A	C	A	G	A	G
	1	G	T	A	A	T	C	A	G	C	G	T	G	C	T	G	T	A	A	A	T	C	C	T	G	A	C	G	A	A	A	C	G	G	A	G
	1	G	T	A	A	T	C	A	G	C	G	T	G	C	T	G	T	G	A	A	T	C	C	T	A	A	C	G	A	A	A	C	G	G	A	A
	1	G	T	A	A	T	C	A	G	C	G	T	G	C	T	G	T	G	A	A	T	C	C	T	A	A	C	G	A	A	A	C	G	G	A	G
	2	G	T	A	A	T	C	A	G	C	G	T	G	C	T	G	T	G	A	A	T	C	C	T	A	A	C	G	A	A	G	A	G	G	A	G
	1	G	T	A	A	T	C	A	G	C	G	T	G	C	T	G	T	G	A	A	T	C	C	T	G	A	C	A	A	A	A	C	A	G	A	A
	4	G	T	A	A	T	C	A	G	C	G	T	G	C	T	G	T	G	A	A	T	C	C	T	G	A	C	G	A	A	A	C	G	G	A	G
	1	G	T	A	G	T	C	A	G	C	G	C	G	T	T	G	C	G	A	G	T	C	C	T	A	A	C	G	A	A	A	C	G	G	A	A
	1	G	T	A	G	T	C	A	G	C	G	C	G	T	T	G	C	G	A	G	T	C	C	T	A	A	C	G	A	A	G	A	G	G	A	G
	1	G	T	A	G	T	C	A	G	C	G	C	G	T	T	G	C	G	A	G	T	C	C	T	A	A	C	G	G	A	A	C	G	G	A	G
	2	G	T	A	G	T	C	A	G	C	G	C	G	T	T	G	C	G	A	G	T	C	C	T	G	A	C	A	A	A	A	C	A	G	A	A
	1	G	T	A	G	T	C	A	G	C	G	C	G	T	T	G	C	G	A	G	T	C	C	T	G	A	C	G	A	A	A	C	G	G	A	A
	25	G	T	A	G	T	C	A	G	C	G	C	G	T	T	G	C	G	A	G	T	C	C	T	G	A	C	G	A	A	A	C	G	G	A	G
	1	G	T	A	G	T	C	A	G	C	G	C	G	T	T	G	C	G	A	G	T	C	C	T	G	A	C	G	A	A	A	C	G	G	G	G
	1	G	T	A	G	T	C	A	G	C	G	C	G	T	T	G	T	G	G	A	T	C	C	T	A	A	C	G	A	A	A	C	G	G	A	A
	1	G	T	A	G	T	C	A	G	C	G	C	G	T	T	G	T	G	G	A	T	C	C	T	G	A	C	A	A	A	A	C	A	G	A	A
	4	G	T	A	G	T	C	A	G	C	G	C	G	T	T	G	T	G	G	A	T	C	C	T	G	A	C	G	A	A	A	C	G	G	A	G
	3	G	T	A	G	T	C	A	G	C	G	T	G	C	T	G	C	G	A	G	T	C	C	T	G	A	C	G	A	A	A	C	G	G	A	G
	3	G	T	A	G	T	C	A	G	C	G	T	G	C	T	G	T	G	A	A	T	C	C	T	G	A	C	G	A	A	A	C	G	G	A	G
	3	G	T	A	G	T	C	A	G	C	G	T	G	C	T	G	T	G	G	A	T	C	C	T	G	A	C	A	A	A	A	C	A	G	A	A
	1	G	T	A	G	T	C	A	G	C	G	T	G	C	T	G	T	G	G	A	T	C	C	T	G	A	C	G	A	A	A	C	G	G	G	G
	1	G	T	A	G	T	T	A	G	C	A	T	G	C	T	G	T	A	A	A	T	C	C	T	A	A	C	G	A	A	A	C	G	G	A	G
	1	G	T	A	G	T	T	A	G	C	A	T	G	C	T	G	T	A	A	A	T	C	C	T	G	A	C	G	A	A	A	C	G	G	A	G
	1	G	T	A	G	T	T	A	G	C	A	T	G	C	T	G	T	G	A	A	T	C	C	T	A	A	C	G	A	A	A	C	G	G	A	G
	3	G	T	A	G	T	T	A	G	C	A	T	G	C	T	G	T	G	A	A	T	C	C	T	G	A	C	A	A	A	A	C	A	G	A	A
	23	G	T	A	G	T	T	A	G	C	A	T	G	C	T	G	T	G	A	A	T	C	C	T	G	A	C	G	A	A	A	C	G	G	A	G
	1	G	T	A	G	T	T	A	G	C	A	T	G	C	T	G	T	G	G	A	T	C	C	T	A	A	C	G	A	A	G	A	G	G	A	G
	9	G	T	A	G	T	T	A	G	C	A	T	G	C	T	G	T	G	G	A	T	C	C	T	G	A	C	G	A	A	A	C	G	G	A	G
	2	G	T	A	G	T	T	A	G	C	G	C	G	T	T	G	C	G	G	A	T	C	C	T	G	A	C	G	A	A	A	C	G	G	A	G
	2	G	T	A	G	T	T	A	G	C	G	T	G	C	T	G	T	G	A	A	T	C	C	T	A	A	C	G	A	A	A	C	G	G	A	G
	1	G	T	A	G	T	T	A	G	C	G	T	G	C	T	G	T	G	A	A	T	C	C	T	A	A	C	G	A	A	G	A	G	G	A	G
	1	G	T	A	G	T	T	A	G	C	G	T	G	C	T	G	T	G	A	A	T	C	C	T	A	A	C	G	G	A	A	C	G	G	A	G
	1	G	T	A	G	T	T	A	G	C	G	T	G	C	T	G	T	G	A	A	T	C	C	T	G	A	A	A	A	G	A	C	A	G	A	G
	7	G	T	A	G	T	T	A	G	C	G	T	G	C	T	G	T	G	A	A	T	C	C	T	G	A	C	A	A	A	A	C	A	G	A	A
	1	G	T	A	G	T	T	A	G	C	G	T	G	C	T	G	T	G	A	A	T	C	C	T	G	A	C	A	A	G	A	C	A	A	A	G
	1	G	T	A	G	T	T	A	G	C	G	T	G	C	T	G	T	G	A	A	T	C	C	T	G	A	C	G	A	A	A	C	G	G	A	A
	6	G	T	A	G	T	T	A	G	C	G	T	G	C	T	G	T	G	A	A	T	C	C	T	G	A	C	G	A	A	A	C	G	G	A	G
	1	G	T	A	G	T	T	A	G	C	G	T	G	C	T	G	T	G	A	G	T	C	C	T	A	A	C	G	A	A	A	C	G	G	A	G
	2	G	T	A	G	T	T	A	G	C	G	T	G	C	T	G	T	G	A	G	T	C	C	T	A	A	C	G	A	A	G	A	G	G	A	G
	1	G	T	A	G	T	T	A	G	C	G	T	G	C	T	G	T	G	A	G	T	C	C	T	A	A	C	G	G	A	A	C	G	G	A	G
	9	G	T	A	G	T	T	A	G	C	G	T	G	C	T	G	T	G	A	G	T	C	C	T	G	A	C	G	A	A	A	C	G	G	A	G
	1	G	T	A	G	T	T	A	G	C	G	T	G	C	T	G	T	G	G	A	T	C	C	T	A	A	C	G	A	A	A	C	G	G	A	G
	1	G	T	A	G	T	T	A	G	C	G	T	G	C	T	G	T	G	G	A	T	C	C	T	A	A	C	G	A	A	G	A	G	G	A	G
	8	G	T	A	G	T	T	A	G	C	G	T	G	C	T	G	T	G	G	A	T	C	C	T	A	A	C	G	G	A	A	C	G	G	A	G
	1	G	T	A	G	T	T	A	G	C	G	T	G	C	T	G	T	G	G	A	T	C	C	T	G	A	C	A	A	A	A	C	A	G	A	A
	1	G	T	A	G	T	T	A	G	C	G	T	G	C	T	G	T	G	G	A	T	C	C	T	G	A	C	A	A	G	A	C	A	A	A	G
	1	G	T	A	G	T	T	A	G	C	G	T	G	C	T	G	T	G	G	A	T	C	C	T	G	A	C	G	A	A	A	C	G	G	A	A
	19	G	T	A	G	T	T	A	G	C	G	T	G	C	T	G	T	G	G	A	T	C	C	T	G	A	C	G	A	A	A	C	G	G	A	G
	1	G	T	A	G	T	T	A	G	C	G	T	G	C	T	G	T	G	G	A	T	C	C	T	G	A	C	G	A	A	A	C	G	G	G	G
	1	G	T	G	G	T	C	A	G	C	G	T	G	C	T	G	T	G	A	A	T	C	C	T	A	A	C	G	A	A	A	C	G	G	A	A
	2	G	T	G	G	T	C	A	G	C	G	T	G	C	T	G	T	G	A	A	T	C	C	T	A	A	C	G	A	A	G	A	G	G	A	G
	3	G	T	G	G	T	C	A	G	C	G	T	G	C	T	G	T	G	A	A	T	C	C	T	G	A	C	G	A	A	A	C	G	G	A	G

## Sheet: F7
Supplementary Table S2. Haplotype phasing of F7 gene using populations in 1000 genomes as well as the Somali population.
SOM	chr	13	13	13	13	13	13	13	13	13								rs539578931	rs150525536	rs181538903	rs488703	rs141219108	rs3093266	rs121964936	rs116688254	rs3093253
	pos	113760126	113768260	113768274	113770876	113771107	113772717	113773145	113773855	113774092
	rs	rs539578931	rs150525536	rs181538903	rs488703	rs141219108	rs3093266	rs121964936	rs116688254	rs3093253
	ref	A	G	C	G	T	T	T	A	G
	alt	C	A	T	A	G	C	G	C	A
	23	A	G	C	A	T	T	T	A	A
	33	A	G	C	A	T	T	T	A	G
	126	A	G	C	G	T	T	T	A	G
	10	A	G	C	G	T	T	T	C	G
ASW	chr	13	13	13	13	13	13	13	13	13
	pos	113760126	113768260	113768274	113770876	113771107	113772717	113773145	113773855	113774092
	rs	rs539578931	rs150525536	rs181538903	rs488703	rs141219108	rs3093266	rs121964936	rs116688254	rs3093253
	ref	A	G	C	G	T	T	T	A	G
	alt	C	A	T	A	G	C	G	C	A
	2	A	A	C	G	T	T	T	A	G
	9	A	G	C	A	T	T	T	A	A
	8	A	G	C	A	T	T	T	A	G
	100	A	G	C	G	T	T	T	A	G
	3	A	G	C	G	T	T	T	C	G
CEU	chr	13	13	13	13	13	13	13	13	13
	pos	113760126	113768260	113768274	113770876	113771107	113772717	113773145	113773855	113774092
	rs	rs539578931	rs150525536	rs181538903	rs488703	rs141219108	rs3093266	rs121964936	rs116688254	rs3093253
	ref	A	G	C	G	T	T	T	A	G
	alt	C	A	T	A	G	C	G	C	A
	16	A	G	C	A	T	T	T	A	A
	1	A	G	C	A	T	T	T	A	G
	3	A	G	C	G	T	C	T	A	G
	177	A	G	C	G	T	T	T	A	G
	1	A	G	T	A	T	T	T	A	A
CHB	chr	13	13	13	13	13	13	13	13	13
	pos	113760126	113768260	113768274	113770876	113771107	113772717	113773145	113773855	113774092
	rs	rs539578931	rs150525536	rs181538903	rs488703	rs141219108	rs3093266	rs121964936	rs116688254	rs3093253
	ref	A	G	C	G	T	T	T	A	G
	alt	C	A	T	A	G	C	G	C	A
	11	A	G	C	A	T	T	T	A	A
	195	A	G	C	G	T	T	T	A	G
GIH	chr	13	13	13	13	13	13	13	13	13
	pos	113760126	113768260	113768274	113770876	113771107	113772717	113773145	113773855	113774092
	rs	rs539578931	rs150525536	rs181538903	rs488703	rs141219108	rs3093266	rs121964936	rs116688254	rs3093253
	ref	A	G	C	G	T	T	T	A	G
	alt	C	A	T	A	G	C	G	C	A
	52	A	G	C	A	T	T	T	A	A
	1	A	G	C	G	T	T	T	A	A
	153	A	G	C	G	T	T	T	A	G
JPT	chr	13	13	13	13	13	13	13	13	13
	pos	113760126	113768260	113768274	113770876	113771107	113772717	113773145	113773855	113774092
	rs	rs539578931	rs150525536	rs181538903	rs488703	rs141219108	rs3093266	rs121964936	rs116688254	rs3093253
	ref	A	G	C	G	T	T	T	A	G
	alt	C	A	T	A	G	C	G	C	A
	12	A	G	C	A	T	T	T	A	A
	196	A	G	C	G	T	T	T	A	G
LWK	chr	13	13	13	13	13	13	13	13	13
	pos	113760126	113768260	113768274	113770876	113771107	113772717	113773145	113773855	113774092
	rs	rs539578931	rs150525536	rs181538903	rs488703	rs141219108	rs3093266	rs121964936	rs116688254	rs3093253
	ref	A	G	C	G	T	T	T	A	G
	alt	C	A	T	A	G	C	G	C	A
	9	A	A	C	G	T	T	T	A	G
	31	A	G	C	A	T	T	T	A	A
	27	A	G	C	A	T	T	T	A	G
	124	A	G	C	G	T	T	T	A	G
	7	A	G	C	G	T	T	T	C	G
MXL	chr	13	13	13	13	13	13	13	13	13
	pos	113760126	113768260	113768274	113770876	113771107	113772717	113773145	113773855	113774092
	rs	rs539578931	rs150525536	rs181538903	rs488703	rs141219108	rs3093266	rs121964936	rs116688254	rs3093253
	ref	A	G	C	G	T	T	T	A	G
	alt	C	A	T	A	G	C	G	C	A
	14	A	G	C	A	T	T	T	A	A
	1	A	G	C	A	T	T	T	A	G
	1	A	G	C	G	T	T	T	A	A
	112	A	G	C	G	T	T	T	A	G
TSI	chr	13	13	13	13	13	13	13	13	13
	pos	113760126	113768260	113768274	113770876	113771107	113772717	113773145	113773855	113774092
	rs	rs539578931	rs150525536	rs181538903	rs488703	rs141219108	rs3093266	rs121964936	rs116688254	rs3093253
	ref	A	G	C	G	T	T	T	A	G
	alt	C	A	T	A	G	C	G	C	A
	40	A	G	C	A	T	T	T	A	A
	2	A	G	C	A	T	T	T	A	G
	2	A	G	C	G	T	C	T	A	G
	1	A	G	C	G	T	T	T	A	A
	169	A	G	C	G	T	T	T	A	G
YRI	chr	13	13	13	13	13	13	13	13	13
	pos	113760126	113768260	113768274	113770876	113771107	113772717	113773145	113773855	113774092
	rs	rs539578931	rs150525536	rs181538903	rs488703	rs141219108	rs3093266	rs121964936	rs116688254	rs3093253
	ref	A	G	C	G	T	T	T	A	G
	alt	C	A	T	A	G	C	G	C	A
	2	A	A	C	G	T	T	T	A	G
	2	A	G	C	A	G	T	T	A	G
	22	A	G	C	A	T	T	T	A	A
	23	A	G	C	A	T	T	T	A	G
	159	A	G	C	G	T	T	T	A	G
	8	A	G	C	G	T	T	T	C	G

## Sheet: F10
Supplementary Table S2. Haplotype phasing of F10 gene using populations in 1000 genomes as well as the Somali population.
SOM	chr	13	13	13	13	13	13	13	13	13	13	13	13	13
	pos	113778687	113778987	113779034	113781055	113781607	113787821	113792390	113793849	113795286	113795587	113800521	113801737	113803285
	rs	rs45449297	rs150612213	rs139670363	rs79108838	rs3211730	rs513101	rs3211764	rs3211770	rs61753266	rs144437533	rs146560188	rs5960	rs140955427
	ref	G	C	G	G	G	G	G	G	G	G	G	C	G
	alt	A	T	T	A	C	A	C	A	A	A	A	T	A
	8	G	C	G	G	C	A	C	G	G	G	G	C	G
	5	G	C	G	G	C	A	C	G	G	G	G	T	G
	1	G	C	G	G	G	A	C	A	G	G	G	C	G
	16	G	C	G	G	G	A	C	G	G	G	G	C	G
	38	G	C	G	G	G	A	C	G	G	G	G	T	G
	22	G	C	G	G	G	A	G	A	G	G	G	C	G
	11	G	C	G	G	G	A	G	A	G	G	G	T	G
	17	G	C	G	G	G	A	G	G	G	G	G	C	G
	25	G	C	G	G	G	A	G	G	G	G	G	T	G
	17	G	C	G	G	G	G	G	G	G	G	G	C	G
	32	G	C	G	G	G	G	G	G	G	G	G	T	G
ASW	chr	13	13	13	13	13	13	13	13	13	13	13	13	13
	pos	113778687	113778987	113779034	113781055	113781607	113787821	113792390	113793849	113795286	113795587	113800521	113801737	113803285
	rs	rs45449297	rs150612213	rs139670363	rs79108838	rs3211730	rs513101	rs3211764	rs3211770	rs61753266	rs144437533	rs146560188	rs5960	rs140955427
	ref	G	C	G	G	G	G	G	G	G	G	G	C	G
	alt	A	T	T	A	C	A	C	A	A	A	A	T	A
	9	G	C	G	G	G	A	C	G	G	G	G	C	G
	19	G	C	G	G	G	A	C	G	G	G	G	T	G
	1	G	C	G	G	G	A	G	A	G	G	A	C	G
	10	G	C	G	G	G	A	G	A	G	G	G	C	G
	5	G	C	G	G	G	A	G	A	G	G	G	T	G
	25	G	C	G	G	G	A	G	G	G	G	G	C	G
	12	G	C	G	G	G	A	G	G	G	G	G	T	G
	1	G	C	G	G	G	G	G	G	G	G	G	C	A
	17	G	C	G	G	G	G	G	G	G	G	G	C	G
	23	G	C	G	G	G	G	G	G	G	G	G	T	G
CEU	chr	13	13	13	13	13	13	13	13	13	13	13	13	13
	pos	113778687	113778987	113779034	113781055	113781607	113787821	113792390	113793849	113795286	113795587	113800521	113801737	113803285
	rs	rs45449297	rs150612213	rs139670363	rs79108838	rs3211730	rs513101	rs3211764	rs3211770	rs61753266	rs144437533	rs146560188	rs5960	rs140955427
	ref	G	C	G	G	G	G	G	G	G	G	G	C	G
	alt	A	T	T	A	C	A	C	A	A	A	A	T	A
	1	A	C	G	G	G	A	G	G	G	G	G	T	G
	1	G	C	G	G	C	A	C	G	G	G	G	T	G
	9	G	C	G	G	G	A	C	G	G	G	G	C	G
	88	G	C	G	G	G	A	C	G	G	G	G	T	G
	18	G	C	G	G	G	A	G	A	G	G	G	T	G
	6	G	C	G	G	G	A	G	G	G	G	G	C	G
	40	G	C	G	G	G	A	G	G	G	G	G	T	G
	8	G	C	G	G	G	G	G	G	G	G	G	C	G
	27	G	C	G	G	G	G	G	G	G	G	G	T	G
CHB	chr	13	13	13	13	13	13	13	13	13	13	13	13	13
	pos	113778687	113778987	113779034	113781055	113781607	113787821	113792390	113793849	113795286	113795587	113800521	113801737	113803285
	rs	rs45449297	rs150612213	rs139670363	rs79108838	rs3211730	rs513101	rs3211764	rs3211770	rs61753266	rs144437533	rs146560188	rs5960	rs140955427
	ref	G	C	G	G	G	G	G	G	G	G	G	C	G
	alt	A	T	T	A	C	A	C	A	A	A	A	T	A
	4	G	C	G	A	G	A	C	G	G	G	G	C	G
	1	G	C	G	A	G	A	C	G	G	G	G	T	G
	4	G	C	G	G	C	A	C	G	G	G	G	C	G
	5	G	C	G	G	C	A	C	G	G	G	G	T	G
	1	G	C	G	G	C	G	G	G	G	G	G	C	G
	1	G	C	G	G	C	G	G	G	G	G	G	T	G
	40	G	C	G	G	G	A	C	G	G	G	G	C	G
	24	G	C	G	G	G	A	C	G	G	G	G	T	G
	2	G	C	G	G	G	A	G	A	G	G	G	C	G
	3	G	C	G	G	G	A	G	A	G	G	G	T	G
	34	G	C	G	G	G	A	G	G	G	G	G	C	G
	53	G	C	G	G	G	A	G	G	G	G	G	T	G
	15	G	C	G	G	G	G	G	G	G	G	G	C	G
	12	G	C	G	G	G	G	G	G	G	G	G	T	G
	2	G	C	T	G	G	A	C	G	G	G	G	C	G
	1	G	C	T	G	G	G	G	G	G	G	G	C	G
	2	G	C	T	G	G	G	G	G	G	G	G	T	G
	2	G	T	G	G	G	A	C	G	G	G	G	T	G
GIH	chr	13	13	13	13	13	13	13	13	13	13	13	13	13
	pos	113778687	113778987	113779034	113781055	113781607	113787821	113792390	113793849	113795286	113795587	113800521	113801737	113803285
	rs	rs45449297	rs150612213	rs139670363	rs79108838	rs3211730	rs513101	rs3211764	rs3211770	rs61753266	rs144437533	rs146560188	rs5960	rs140955427
	ref	G	C	G	G	G	G	G	G	G	G	G	C	G
	alt	A	T	T	A	C	A	C	A	A	A	A	T	A
	1	A	C	G	G	G	A	G	G	G	G	G	C	G
	6	A	C	G	G	G	A	G	G	G	G	G	T	G
	2	G	C	G	G	C	A	C	G	G	G	G	C	G
	7	G	C	G	G	C	A	C	G	G	G	G	T	G
	20	G	C	G	G	G	A	C	G	G	G	G	C	G
	68	G	C	G	G	G	A	C	G	G	G	G	T	G
	10	G	C	G	G	G	A	G	A	G	G	G	C	G
	36	G	C	G	G	G	A	G	A	G	G	G	T	G
	1	G	C	G	G	G	A	G	G	A	G	G	T	G
	6	G	C	G	G	G	A	G	G	G	G	G	C	G
	22	G	C	G	G	G	A	G	G	G	G	G	T	G
	10	G	C	G	G	G	G	G	G	G	G	G	C	G
	17	G	C	G	G	G	G	G	G	G	G	G	T	G
JPT	chr	13	13	13	13	13	13	13	13	13	13	13	13	13
	pos	113778687	113778987	113779034	113781055	113781607	113787821	113792390	113793849	113795286	113795587	113800521	113801737	113803285
	rs	rs45449297	rs150612213	rs139670363	rs79108838	rs3211730	rs513101	rs3211764	rs3211770	rs61753266	rs144437533	rs146560188	rs5960	rs140955427
	ref	G	C	G	G	G	G	G	G	G	G	G	C	G
	alt	A	T	T	A	C	A	C	A	A	A	A	T	A
	3	G	C	G	A	G	A	C	G	G	G	G	C	G
	1	G	C	G	A	G	A	C	G	G	G	G	T	G
	5	G	C	G	G	C	A	C	G	G	G	G	C	G
	3	G	C	G	G	C	A	C	G	G	G	G	T	G
	1	G	C	G	G	G	A	C	G	G	A	G	C	G
	12	G	C	G	G	G	A	C	G	G	A	G	T	G
	41	G	C	G	G	G	A	C	G	G	G	G	C	G
	61	G	C	G	G	G	A	C	G	G	G	G	T	G
	1	G	C	G	G	G	A	G	A	G	G	G	C	G
	1	G	C	G	G	G	A	G	A	G	G	G	T	G
	18	G	C	G	G	G	A	G	G	G	G	G	C	G
	40	G	C	G	G	G	A	G	G	G	G	G	T	G
	5	G	C	G	G	G	G	G	G	G	G	G	C	G
	5	G	C	G	G	G	G	G	G	G	G	G	T	G
	2	G	C	T	G	G	G	G	G	G	G	G	C	G
	3	G	C	T	G	G	G	G	G	G	G	G	T	G
	6	G	T	G	G	G	A	C	G	G	G	G	T	G
LWK	chr	13	13	13	13	13	13	13	13	13	13	13	13	13
	pos	113778687	113778987	113779034	113781055	113781607	113787821	113792390	113793849	113795286	113795587	113800521	113801737	113803285
	rs	rs45449297	rs150612213	rs139670363	rs79108838	rs3211730	rs513101	rs3211764	rs3211770	rs61753266	rs144437533	rs146560188	rs5960	rs140955427
	ref	G	C	G	G	G	G	G	G	G	G	G	C	G
	alt	A	T	T	A	C	A	C	A	A	A	A	T	A
	4	G	C	G	G	C	A	C	G	G	G	G	C	G
	1	G	C	G	G	C	A	C	G	G	G	G	T	G
	1	G	C	G	G	C	G	G	G	A	G	G	T	G
	1	G	C	G	G	C	G	G	G	G	G	G	T	G
	9	G	C	G	G	G	A	C	G	G	G	G	C	G
	23	G	C	G	G	G	A	C	G	G	G	G	T	G
	11	G	C	G	G	G	A	G	A	G	G	G	C	G
	10	G	C	G	G	G	A	G	A	G	G	G	T	G
	52	G	C	G	G	G	A	G	G	G	G	G	C	G
	27	G	C	G	G	G	A	G	G	G	G	G	T	G
	4	G	C	G	G	G	G	G	G	G	G	A	C	G
	23	G	C	G	G	G	G	G	G	G	G	G	C	G
	32	G	C	G	G	G	G	G	G	G	G	G	T	G
MXL	chr	13	13	13	13	13	13	13	13	13	13	13	13	13
	pos	113778687	113778987	113779034	113781055	113781607	113787821	113792390	113793849	113795286	113795587	113800521	113801737	113803285
	rs	rs45449297	rs150612213	rs139670363	rs79108838	rs3211730	rs513101	rs3211764	rs3211770	rs61753266	rs144437533	rs146560188	rs5960	rs140955427
	ref	G	C	G	G	G	G	G	G	G	G	G	C	G
	alt	A	T	T	A	C	A	C	A	A	A	A	T	A
	1	A	C	G	G	G	A	C	G	G	G	G	T	G
	1	G	C	G	G	C	A	C	G	G	G	G	C	G
	2	G	C	G	G	C	A	C	G	G	G	G	T	G
	19	G	C	G	G	G	A	C	G	G	G	G	C	G
	33	G	C	G	G	G	A	C	G	G	G	G	T	G
	2	G	C	G	G	G	A	G	A	G	G	G	C	G
	11	G	C	G	G	G	A	G	A	G	G	G	T	G
	23	G	C	G	G	G	A	G	G	G	G	G	C	G
	23	G	C	G	G	G	A	G	G	G	G	G	T	G
	4	G	C	G	G	G	G	G	G	G	G	G	C	G
	9	G	C	G	G	G	G	G	G	G	G	G	T	G
TSI	chr	13	13	13	13	13	13	13	13	13	13	13	13	13
	pos	113778687	113778987	113779034	113781055	113781607	113787821	113792390	113793849	113795286	113795587	113800521	113801737	113803285
	rs	rs45449297	rs150612213	rs139670363	rs79108838	rs3211730	rs513101	rs3211764	rs3211770	rs61753266	rs144437533	rs146560188	rs5960	rs140955427
	ref	G	C	G	G	G	G	G	G	G	G	G	C	G
	alt	A	T	T	A	C	A	C	A	A	A	A	T	A
	7	A	C	G	G	G	A	G	G	G	G	G	T	G
	2	G	C	G	G	C	A	C	G	G	G	G	T	G
	1	G	C	G	G	C	G	G	G	G	G	G	T	G
	16	G	C	G	G	G	A	C	G	G	G	G	C	G
	83	G	C	G	G	G	A	C	G	G	G	G	T	G
	4	G	C	G	G	G	A	G	A	G	G	G	C	G
	45	G	C	G	G	G	A	G	A	G	G	G	T	G
	1	G	C	G	G	G	A	G	G	A	G	G	T	G
	5	G	C	G	G	G	A	G	G	G	G	G	C	G
	27	G	C	G	G	G	A	G	G	G	G	G	T	G
	4	G	C	G	G	G	G	G	G	G	G	G	C	G
	19	G	C	G	G	G	G	G	G	G	G	G	T	G
YRI	chr	13	13	13	13	13	13	13	13	13	13	13	13	13
	pos	113778687	113778987	113779034	113781055	113781607	113787821	113792390	113793849	113795286	113795587	113800521	113801737	113803285
	rs	rs45449297	rs150612213	rs139670363	rs79108838	rs3211730	rs513101	rs3211764	rs3211770	rs61753266	rs144437533	rs146560188	rs5960	rs140955427
	ref	G	C	G	G	G	G	G	G	G	G	G	C	G
	alt	A	T	T	A	C	A	C	A	A	A	A	T	A
	2	G	C	G	G	C	A	C	G	G	G	G	T	G
	4	G	C	G	G	G	A	C	G	G	G	G	C	G
	23	G	C	G	G	G	A	C	G	G	G	G	T	G
	20	G	C	G	G	G	A	G	A	G	G	G	C	G
	4	G	C	G	G	G	A	G	A	G	G	G	T	G
	58	G	C	G	G	G	A	G	G	G	G	G	C	G
	16	G	C	G	G	G	A	G	G	G	G	G	T	G
	3	G	C	G	G	G	G	G	G	G	G	A	C	G
	36	G	C	G	G	G	G	G	G	G	G	G	C	G
	50	G	C	G	G	G	G	G	G	G	G	G	T	G

## Sheet: F11
Supplementary Table S2. Haplotype phasing of F11 gene using populations in 1000 genomes as well as the Somali population.
SOM	chr	4	4	4	4	4	4	4
	pos	187188094	187190726	187190810	187191392	187192678	187195366	187195551
	rs	rs4253399	rs4253826	rs4253405	rs4253406	rs4253833	rs200593979	rs1593
	ref	T	A	A	G	T	C	T
	alt	G	G	G	T	C	T	A
	19	G	A	A	G	T	C	A
	61	T	A	A	G	T	C	A
	6	T	A	A	G	T	C	T
	63	T	A	G	G	T	C	A
	30	T	A	G	G	T	C	T
	1	T	A	G	T	T	C	A
	12	T	G	A	G	T	C	A
ASW	chr	4	4	4	4	4	4	4
	pos	187188094	187190726	187190810	187191392	187192678	187195366	187195551
	rs	rs4253399	rs4253826	rs4253405	rs4253406	rs4253833	rs200593979	rs1593
	ref	T	A	A	G	T	C	T
	alt	G	G	G	T	C	T	A
	18	G	A	A	G	T	C	A
	1	G	A	A	T	T	C	A
	12	T	A	A	G	C	C	A
	52	T	A	A	G	T	C	A
	17	T	A	A	G	T	C	T
	14	T	A	G	G	T	C	A
	1	T	A	G	G	T	C	T
	7	T	G	A	G	T	C	A
CEU	chr	4	4	4	4	4	4	4
	pos	187188094	187190726	187190810	187191392	187192678	187195366	187195551
	rs	rs4253399	rs4253826	rs4253405	rs4253406	rs4253833	rs200593979	rs1593
	ref	T	A	A	G	T	C	T
	alt	G	G	G	T	C	T	A
	59	G	A	A	G	T	C	A
	17	G	A	A	T	T	C	A
	27	T	A	A	G	T	C	A
	19	T	A	A	G	T	C	T
	76	T	A	G	G	T	C	A
CHB	chr	4	4	4	4	4	4	4
	pos	187188094	187190726	187190810	187191392	187192678	187195366	187195551
	rs	rs4253399	rs4253826	rs4253405	rs4253406	rs4253833	rs200593979	rs1593
	ref	T	A	A	G	T	C	T
	alt	G	G	G	T	C	T	A
	61	G	A	A	G	T	C	A
	1	G	A	A	T	T	C	A
	61	T	A	A	G	T	C	A
	24	T	A	A	G	T	C	T
	59	T	A	G	G	T	C	A
GIH	chr	4	4	4	4	4	4	4
	pos	187188094	187190726	187190810	187191392	187192678	187195366	187195551
	rs	rs4253399	rs4253826	rs4253405	rs4253406	rs4253833	rs200593979	rs1593
	ref	T	A	A	G	T	C	T
	alt	G	G	G	T	C	T	A
	18	G	A	A	G	T	C	A
	3	G	A	A	G	T	C	T
	49	G	A	A	T	T	C	A
	40	T	A	A	G	T	C	A
	24	T	A	A	G	T	C	T
	69	T	A	G	G	T	C	A
	3	T	A	G	G	T	C	T
JPT	chr	4	4	4	4	4	4	4
	pos	187188094	187190726	187190810	187191392	187192678	187195366	187195551
	rs	rs4253399	rs4253826	rs4253405	rs4253406	rs4253833	rs200593979	rs1593
	ref	T	A	A	G	T	C	T
	alt	G	G	G	T	C	T	A
	60	G	A	A	G	T	C	A
	1	G	A	A	G	T	C	T
	1	G	A	A	T	T	C	A
	59	T	A	A	G	T	C	A
	10	T	A	A	G	T	C	T
	77	T	A	G	G	T	C	A
LWK	chr	4	4	4	4	4	4	4
	pos	187188094	187190726	187190810	187191392	187192678	187195366	187195551
	rs	rs4253399	rs4253826	rs4253405	rs4253406	rs4253833	rs200593979	rs1593
	ref	T	A	A	G	T	C	T
	alt	G	G	G	T	C	T	A
	15	G	A	A	G	T	C	A
	7	T	A	A	G	C	C	A
	120	T	A	A	G	T	C	A
	20	T	A	A	G	T	C	T
	22	T	A	G	G	T	C	A
	1	T	A	G	G	T	C	T
	13	T	G	A	G	T	C	A
MXL	chr	4	4	4	4	4	4	4
	pos	187188094	187190726	187190810	187191392	187192678	187195366	187195551
	rs	rs4253399	rs4253826	rs4253405	rs4253406	rs4253833	rs200593979	rs1593
	ref	T	A	A	G	T	C	T
	alt	G	G	G	T	C	T	A
	45	G	A	A	G	T	C	A
	1	G	A	A	G	T	C	T
	4	G	A	A	T	T	C	A
	23	T	A	A	G	T	C	A
	12	T	A	A	G	T	C	T
	42	T	A	G	G	T	C	A
	1	T	G	A	G	T	C	A
TSI	chr	4	4	4	4	4	4	4
	pos	187188094	187190726	187190810	187191392	187192678	187195366	187195551
	rs	rs4253399	rs4253826	rs4253405	rs4253406	rs4253833	rs200593979	rs1593
	ref	T	A	A	G	T	C	T
	alt	G	G	G	T	C	T	A
	59	G	A	A	G	T	C	A
	1	G	A	A	G	T	C	T
	26	G	A	A	T	T	C	A
	1	G	A	G	G	T	C	A
	22	T	A	A	G	T	C	A
	17	T	A	A	G	T	C	T
	87	T	A	G	G	T	C	A
	1	T	A	G	G	T	C	T
YRI	chr	4	4	4	4	4	4	4
	pos	187188094	187190726	187190810	187191392	187192678	187195366	187195551
	rs	rs4253399	rs4253826	rs4253405	rs4253406	rs4253833	rs200593979	rs1593
	ref	T	A	A	G	T	C	T
	alt	G	G	G	T	C	T	A
	12	G	A	A	G	T	C	A
	24	T	A	A	G	C	C	A
	118	T	A	A	G	T	C	A
	31	T	A	A	G	T	C	T
	17	T	A	G	G	T	C	A
	3	T	A	G	G	T	C	T
	11	T	G	A	G	T	C	A

## Sheet: F12
Supplementary Table S2. Haplotype phasing of F12 gene using populations in 1000 genomes as well as the Somali population.
SOM	chr	5	5	5	5
	pos	176830527	176831083	176836047	176836532
	rs	rs115119084	rs183643295	rs141342777	rs1801020
	ref	G	C	C	A
	alt	A	G	T	G
	90	G	C	C	A
	102	G	C	C	G
ASW	chr	5	5	5	5
	pos	176830527	176831083	176836047	176836532
	rs	rs115119084	rs183643295	rs141342777	rs1801020
	ref	G	C	C	A
	alt	A	G	T	G
	4	A	C	C	G
	44	G	C	C	A
	68	G	C	C	G
	6	G	C	T	G
CEU	chr	5	5	5	5
	pos	176830527	176831083	176836047	176836532
	rs	rs115119084	rs183643295	rs141342777	rs1801020
	ref	G	C	C	A
	alt	A	G	T	G
	38	G	C	C	A
	160	G	C	C	G
CHB	chr	5	5	5	5
	pos	176830527	176831083	176836047	176836532
	rs	rs115119084	rs183643295	rs141342777	rs1801020
	ref	G	C	C	A
	alt	A	G	T	G
	144	G	C	C	A
	60	G	C	C	G
	2	G	G	C	A
GIH	chr	5	5	5	5
	pos	176830527	176831083	176836047	176836532
	rs	rs115119084	rs183643295	rs141342777	rs1801020
	ref	G	C	C	A
	alt	A	G	T	G
	108	G	C	C	A
	98	G	C	C	G
JPT	chr	5	5	5	5
	pos	176830527	176831083	176836047	176836532
	rs	rs115119084	rs183643295	rs141342777	rs1801020
	ref	G	C	C	A
	alt	A	G	T	G
	136	G	C	C	A
	62	G	C	C	G
	10	G	G	C	A
LWK	chr	5	5	5	5
	pos	176830527	176831083	176836047	176836532
	rs	rs115119084	rs183643295	rs141342777	rs1801020
	ref	G	C	C	A
	alt	A	G	T	G
	10	A	C	C	G
	75	G	C	C	A
	109	G	C	C	G
	4	G	C	T	G
MXL	chr	5	5	5	5
	pos	176830527	176831083	176836047	176836532
	rs	rs115119084	rs183643295	rs141342777	rs1801020
	ref	G	C	C	A
	alt	A	G	T	G
	1	A	C	C	G
	54	G	C	C	A
	73	G	C	C	G
TSI	chr	5	5	5	5
	pos	176830527	176831083	176836047	176836532
	rs	rs115119084	rs183643295	rs141342777	rs1801020
	ref	G	C	C	A
	alt	A	G	T	G
	37	G	C	C	A
	177	G	C	C	G
YRI	chr	5	5	5	5
	pos	176830527	176831083	176836047	176836532
	rs	rs115119084	rs183643295	rs141342777	rs1801020
	ref	G	C	C	A
	alt	A	G	T	G
	9	A	C	C	G
	120	G	C	C	A
	86	G	C	C	G
	1	G	C	T	A

## Sheet: F13A1
Supplementary Table S2. Haplotype phasing of F13A1 gene using populations in 1000 genomes as well as the Somali population.
SOM	chr	6	6	6	6	6	6	6	6	6	6	6	6	6	6	6	6	6	6	6	6	6	6	6	6	6	6	6	6	6	6	6	6	6	6	6	6	6	6	6	6	6	6	6	6	6	6	6	6
	pos	6146303	6148446	6150332	6150365	6152140	6153412	6154058	6157430	6163088	6163492	6165782	6165834	6167822	6168540	6168657	6169218	6169656	6169890	6172302	6174786	6174830	6174856	6175675	6177028	6179882	6180247	6180445	6184352	6192749	6193010	6193666	6194967	6195060	6195906	6195926	6197488	6200000	6200310	6201515	6201812	6205694	6207704	6208558	6211530	6217990	6223147	6227942	6228406
	rs	3024461	115158386	140380139	3778360	5987	6913645	6899562	4142293	6911594	13202850	440330	922866	138754417	9504699	118038688	3823193	7769202	6934608	406238	380058	143711562	5986	366889	3778355	3778353	3823192	77367848	373695	2031646	9379015	149396531	3823191	11964160	41302861	2274391	76451285	77597920	185157893	7746985	115071024	149300702	149174338	114154311	3024421	1325691	3024412	79199740	1742930
	ref	A	C	G	G	C	G	A	G	G	A	T	T	C	G	C	A	T	T	A	G	G	T	C	G	T	G	A	A	A	C	C	T	A	C	C	G	T	G	A	C	A	C	T	G	G	C	G	G
	alt	G	T	T	A	T	T	G	A	A	G	C	C	T	A	A	G	C	G	C	C	A	C	T	C	C	A	G	G	G	T	A	C	G	T	T	A	C	T	C	T	G	T	G	A	A	T	A	A
	1	A	C	G	A	C	G	A	A	A	A	T	C	C	G	C	A	T	T	C	C	G	T	C	G	T	A	A	A	A	C	C	T	A	C	C	G	T	G	A	C	A	C	T	G	A	C	G	G
	4	A	C	G	A	C	G	A	A	A	A	T	T	C	A	C	A	T	T	A	C	G	T	C	C	T	G	A	A	A	C	C	C	A	C	T	G	T	G	A	C	A	C	T	G	A	C	G	G
	1	A	C	G	A	C	G	A	A	A	A	T	T	C	A	C	A	T	T	C	C	G	T	C	C	T	G	A	A	A	C	C	T	A	C	C	G	T	G	A	C	A	C	T	G	G	C	G	G
	1	A	C	G	A	C	G	A	A	A	A	T	T	C	A	C	A	T	T	C	C	G	T	C	C	T	G	G	A	A	C	C	C	A	C	T	G	T	G	A	T	A	C	T	G	A	C	G	A
	2	A	C	G	A	C	G	A	A	A	A	T	T	C	A	C	A	T	T	C	C	G	T	C	G	T	A	A	A	G	C	C	T	A	C	C	G	T	G	C	C	A	C	T	G	A	T	G	G
	1	A	C	G	A	C	G	A	A	A	A	T	T	C	G	C	A	T	G	A	C	G	T	C	C	T	G	A	A	A	C	C	C	A	C	C	G	T	G	A	C	G	C	T	G	A	C	G	G
	1	A	C	G	A	C	G	A	A	A	G	T	T	C	G	C	G	T	T	C	C	G	T	C	C	C	G	A	A	A	T	C	T	A	C	C	G	T	G	A	C	A	C	T	A	A	C	G	G
	1	A	C	G	A	C	G	A	A	A	G	T	T	C	G	C	G	T	T	C	C	G	T	C	G	T	A	A	A	A	C	C	C	A	C	T	G	T	G	A	C	A	C	T	G	A	C	G	G
	3	A	C	G	A	C	G	A	A	A	G	T	T	C	G	C	G	T	T	C	C	G	T	C	G	T	A	A	A	A	C	C	C	G	C	T	G	T	G	A	C	A	C	T	G	A	C	G	G
	1	A	C	G	A	C	G	A	A	A	G	T	T	C	G	C	G	T	T	C	C	G	T	C	G	T	A	A	A	A	C	C	T	A	C	C	G	T	G	A	C	A	C	G	G	A	C	G	G
	1	A	C	G	A	C	G	A	A	A	G	T	T	C	G	C	G	T	T	C	C	G	T	C	G	T	A	A	A	G	C	C	T	A	C	C	G	T	G	C	C	A	C	T	G	A	C	G	G
	1	A	C	G	A	C	G	A	A	A	G	T	T	C	G	C	G	T	T	C	C	G	T	T	C	T	G	A	A	A	C	C	C	G	C	T	G	T	G	A	C	A	C	T	G	A	C	G	G
	2	A	C	G	A	C	G	A	A	A	G	T	T	C	G	C	G	T	T	C	C	G	T	T	C	T	G	A	A	A	C	C	T	A	C	C	G	T	G	A	C	A	C	T	G	A	C	G	G
	3	A	C	G	A	C	G	A	A	A	G	T	T	C	G	C	G	T	T	C	C	G	T	T	C	T	G	A	A	A	C	C	T	A	C	C	G	T	G	A	C	A	C	T	G	A	C	G	G
	1	A	C	G	A	C	G	A	A	A	G	T	T	C	G	C	G	T	T	C	C	G	T	T	G	C	G	A	A	A	C	C	C	A	C	C	G	T	G	A	C	G	C	T	G	A	C	G	G
	1	A	C	G	A	C	G	A	A	A	G	T	T	C	G	C	G	T	T	C	C	G	T	T	G	C	G	A	A	A	C	C	C	A	C	C	G	T	G	A	C	G	C	T	G	A	C	G	G
	2	A	C	G	A	C	G	A	A	A	G	T	T	C	G	C	G	T	T	C	C	G	T	T	G	C	G	A	A	A	C	C	C	A	C	T	G	T	G	A	T	A	C	G	G	A	C	G	A
	1	A	C	G	A	C	G	A	A	A	G	T	T	C	G	C	G	T	T	C	C	G	T	T	G	C	G	A	A	A	C	C	T	A	C	C	G	T	G	A	C	A	C	T	G	A	C	G	G
	1	A	C	G	A	C	G	A	A	A	G	T	T	C	G	C	G	T	T	C	C	G	T	T	G	T	G	A	A	A	C	C	T	A	C	C	G	T	G	A	C	A	C	T	G	G	C	G	G
	1	A	C	G	A	C	G	A	A	G	A	T	C	C	G	C	A	T	G	C	C	G	T	T	G	T	A	A	A	A	C	C	C	G	C	T	G	T	G	A	C	A	C	T	G	A	C	G	G
	2	A	C	G	A	C	G	A	A	G	A	T	C	C	G	C	A	T	G	C	C	G	T	T	G	T	A	A	A	A	C	C	C	G	C	T	G	T	G	A	C	A	C	T	G	A	C	G	G
	1	A	C	G	A	C	G	A	A	G	A	T	C	C	G	C	G	T	T	C	C	G	T	T	G	C	G	A	A	A	C	C	T	A	C	C	G	T	G	A	C	A	C	T	A	A	C	G	G
	1	A	C	G	A	C	G	A	A	G	A	T	C	C	G	C	G	T	T	C	C	G	T	T	G	C	G	A	A	A	C	C	T	A	C	C	G	T	G	A	C	A	C	T	G	A	C	G	G
	1	A	C	G	A	C	G	A	A	G	A	T	T	C	G	C	A	T	T	C	C	G	T	T	C	T	G	A	A	A	C	C	T	A	T	C	G	T	G	A	C	A	C	T	G	A	C	G	G
	3	A	C	G	A	C	G	A	A	G	A	T	T	C	G	C	G	C	T	C	C	G	C	T	G	C	G	A	A	A	C	C	T	A	C	C	G	T	G	A	C	A	C	T	G	G	C	G	G
	1	A	C	G	A	C	G	A	A	G	A	T	T	C	G	C	G	C	T	C	C	G	T	C	G	C	G	A	A	A	C	C	T	A	T	C	G	T	G	A	C	A	C	T	G	A	C	G	G
	1	A	C	G	A	C	G	A	G	A	G	T	T	C	G	C	G	T	T	C	C	G	T	T	C	T	G	A	A	A	C	C	C	G	C	T	G	T	G	A	C	A	C	T	G	A	C	G	G
	1	A	C	G	A	C	G	A	G	G	A	T	T	C	G	C	A	T	G	C	C	G	T	T	C	C	G	A	A	G	C	C	T	A	C	C	G	T	G	C	C	A	C	T	G	A	T	G	G
	1	A	C	G	A	C	G	A	G	G	A	T	T	C	G	C	A	T	G	C	C	G	T	T	G	C	G	A	A	G	C	C	T	A	C	C	G	T	G	C	C	A	C	T	G	A	T	G	G
	1	A	C	G	A	C	G	A	G	G	A	T	T	C	G	C	A	T	T	C	C	G	T	T	C	T	G	A	A	A	C	C	T	A	C	C	G	T	G	A	C	A	C	T	G	A	C	G	G
	1	A	C	G	A	C	G	A	G	G	A	T	T	C	G	C	A	T	T	C	C	G	T	T	C	T	G	A	A	G	C	C	C	A	C	C	G	T	G	A	C	A	C	T	A	A	C	G	A
	1	A	C	G	A	C	T	G	A	A	A	T	T	C	A	C	A	T	T	C	C	G	T	T	G	T	A	A	A	A	C	C	T	A	C	C	G	T	G	A	C	A	C	T	G	G	C	G	A
	1	A	C	G	A	C	T	G	A	G	A	T	C	C	G	C	A	T	G	C	C	G	T	T	C	T	G	A	A	A	C	C	C	A	C	T	G	T	G	A	C	A	C	T	G	A	C	G	G
	1	A	C	G	A	C	T	G	A	G	A	T	C	C	G	C	A	T	T	C	C	G	C	T	G	C	G	A	A	G	C	C	C	A	C	C	G	T	G	C	C	A	C	T	G	A	C	G	G
	1	A	C	G	A	C	T	G	A	G	A	T	C	C	G	C	A	T	T	C	C	G	C	T	G	T	G	A	A	A	C	C	T	A	C	C	G	T	G	A	C	A	C	G	G	A	C	G	G
	1	A	C	G	A	C	T	G	A	G	A	T	C	C	G	C	A	T	T	C	C	G	C	T	G	T	G	A	A	A	C	C	T	A	C	C	G	T	G	A	C	A	C	G	G	A	C	G	G
	1	A	C	G	A	C	T	G	A	G	A	T	C	C	G	C	A	T	T	C	C	G	T	C	C	T	G	A	A	A	C	C	T	A	C	C	G	T	G	A	C	A	C	T	G	A	C	G	G
	1	A	C	G	A	C	T	G	A	G	A	T	C	C	G	C	A	T	T	C	C	G	T	C	C	T	G	G	A	A	C	C	C	A	C	C	G	T	G	A	C	G	C	T	G	A	C	G	G
	1	A	C	G	A	C	T	G	A	G	A	T	C	C	G	C	A	T	T	C	C	G	T	C	G	C	G	A	A	A	C	C	C	G	C	T	G	T	G	A	C	A	C	T	G	A	C	A	G
	2	A	C	G	A	C	T	G	A	G	A	T	T	C	G	C	G	C	T	C	C	G	T	T	C	T	G	A	A	A	C	C	T	A	C	C	G	T	G	A	C	A	C	T	G	G	C	G	A
	2	A	C	G	A	C	T	G	A	G	A	T	T	C	G	C	G	T	T	A	C	G	T	C	G	T	G	A	A	A	C	C	T	A	C	C	G	T	G	A	C	A	C	T	A	A	C	A	G
	1	A	C	G	A	C	T	G	A	G	A	T	T	C	G	C	G	T	T	A	C	G	T	C	G	T	G	A	A	A	C	C	T	A	C	C	G	T	G	A	C	A	C	T	A	A	C	A	G
	1	A	C	G	A	C	T	G	A	G	A	T	T	C	G	C	G	T	T	A	C	G	T	C	G	T	G	A	A	A	C	C	T	A	C	C	G	T	G	A	C	A	C	T	G	G	C	G	A
	2	A	C	G	A	C	T	G	A	G	A	T	T	C	G	C	G	T	T	A	C	G	T	C	G	T	G	A	A	A	C	C	T	A	C	C	G	T	G	A	C	A	C	T	G	G	C	G	A
	2	A	C	G	A	C	T	G	A	G	A	T	T	C	G	C	G	T	T	C	C	G	T	C	G	C	G	A	A	G	C	C	T	A	C	C	G	T	G	C	C	A	C	T	G	G	C	G	G
	2	A	C	G	A	T	T	G	A	A	G	T	T	C	G	C	G	T	T	C	C	G	T	C	G	T	A	A	A	A	C	C	C	A	C	T	G	T	G	A	C	A	C	T	G	G	C	G	G
	1	A	C	G	A	T	T	G	A	G	A	T	T	C	G	C	A	C	T	C	C	G	T	C	C	T	G	A	A	A	C	C	T	A	C	C	G	T	G	A	C	A	C	T	G	G	C	G	G
	1	A	C	G	A	T	T	G	A	G	A	T	T	C	G	C	G	C	T	C	C	G	T	C	C	T	G	A	A	A	C	C	T	A	C	C	G	T	G	A	C	A	C	T	G	G	C	G	G
	1	A	C	G	A	T	T	G	A	G	A	T	T	C	G	C	G	C	T	C	C	G	T	T	C	T	G	A	A	A	C	C	T	A	C	C	G	T	G	A	C	A	C	T	G	G	C	G	G
	1	A	C	G	A	T	T	G	A	G	A	T	T	C	G	C	G	C	T	C	C	G	T	T	C	T	G	A	A	A	C	C	T	A	C	C	G	T	G	A	C	A	C	T	G	G	C	G	G
	1	A	C	G	A	T	T	G	A	G	A	T	T	C	G	C	G	C	T	C	C	G	T	T	C	T	G	A	A	A	C	C	T	A	C	C	G	T	G	A	C	A	T	T	G	G	C	A	G
	1	A	C	G	A	T	T	G	A	G	A	T	T	C	G	C	G	C	T	C	C	G	T	T	G	C	G	A	A	G	C	C	C	A	C	C	G	T	G	A	C	A	C	T	A	A	C	G	A
	1	A	C	G	A	T	T	G	A	G	A	T	T	C	G	C	G	C	T	C	C	G	T	T	G	C	G	A	A	G	C	C	T	A	C	C	G	T	G	C	C	A	C	T	G	A	T	G	G
	1	A	C	G	A	T	T	G	A	G	A	T	T	C	G	C	G	C	T	C	C	G	T	T	G	T	G	A	A	A	C	C	T	A	C	C	G	T	G	A	C	A	C	G	G	A	C	G	G
	1	A	C	G	A	T	T	G	A	G	A	T	T	C	G	C	G	C	T	C	C	G	T	T	G	T	G	A	A	A	C	C	T	A	C	C	G	T	G	A	C	A	C	G	G	A	C	G	G
	1	A	C	G	A	T	T	G	A	G	A	T	T	C	G	C	G	C	T	C	C	G	T	T	G	T	G	A	A	A	C	C	T	A	C	C	G	T	G	A	C	A	C	T	G	A	T	G	G
	1	A	C	G	A	T	T	G	A	G	A	T	T	C	G	C	G	C	T	C	C	G	T	T	G	T	G	A	A	A	C	C	T	A	C	C	G	T	G	A	C	A	C	T	G	G	C	G	G
	1	A	C	G	G	C	G	A	A	A	A	T	C	C	G	C	A	C	T	A	C	G	T	C	G	C	G	A	A	G	C	C	T	A	C	C	G	T	G	C	C	A	C	T	G	A	C	G	G
	1	A	C	G	G	C	G	A	A	A	A	T	T	C	G	C	A	C	T	C	C	G	T	T	G	C	G	A	A	A	C	C	C	A	C	T	G	T	G	A	T	A	C	T	G	A	C	G	G
	1	A	C	G	G	C	G	A	A	G	A	T	T	C	G	C	G	T	T	C	C	G	T	C	C	T	G	A	A	A	C	C	C	A	C	T	G	T	G	A	C	A	C	T	G	A	C	G	G
	1	A	C	G	G	C	G	A	G	A	A	T	T	C	G	C	A	C	T	A	C	G	T	C	C	T	G	A	A	A	C	C	T	A	C	C	G	T	G	A	C	A	C	T	G	G	C	G	G
	1	A	C	G	G	C	G	A	G	A	A	T	T	C	G	C	A	C	T	C	C	G	C	T	C	T	G	A	A	A	C	C	T	A	C	C	G	T	G	A	C	A	C	G	G	A	C	G	G
	1	A	C	G	G	C	G	A	G	A	A	T	T	C	G	C	A	C	T	C	C	G	C	T	G	C	G	A	A	G	C	C	C	A	C	C	G	T	G	C	C	A	C	T	G	A	C	G	G
	1	A	C	G	G	C	G	A	G	A	A	T	T	C	G	C	A	C	T	C	C	G	T	C	C	C	G	A	A	G	C	C	T	A	C	C	G	T	G	C	C	A	C	T	G	G	C	G	G
	1	A	C	G	G	C	G	A	G	A	A	T	T	C	G	C	A	C	T	C	C	G	T	C	G	C	G	A	G	A	C	C	T	A	C	C	G	T	G	A	C	A	C	T	G	G	C	G	G
	1	A	C	G	G	C	G	A	G	A	A	T	T	C	G	C	A	C	T	C	C	G	T	C	G	T	A	A	A	A	C	C	C	G	C	T	G	T	G	A	C	A	C	T	G	A	C	G	G
	1	A	C	G	G	C	G	A	G	A	A	T	T	C	G	C	A	C	T	C	C	G	T	C	G	T	A	A	A	G	C	C	T	A	C	C	G	T	G	C	C	A	C	T	G	A	T	G	G
	3	A	C	G	G	C	G	A	G	A	A	T	T	C	G	C	A	C	T	C	C	G	T	T	C	T	G	A	A	A	C	C	C	A	C	T	G	T	G	A	C	A	C	T	G	A	C	G	G
	2	A	C	G	G	C	G	A	G	A	A	T	T	C	G	C	A	C	T	C	C	G	T	T	C	T	G	A	A	A	C	C	C	A	C	T	G	T	G	A	C	A	C	T	G	A	C	G	G
	1	A	C	G	G	C	G	A	G	A	A	T	T	C	G	C	A	C	T	C	C	G	T	T	C	T	G	A	A	A	C	C	C	A	C	T	G	T	G	A	C	A	C	T	G	A	C	G	G
	1	A	C	G	G	C	G	A	G	A	A	T	T	C	G	C	A	C	T	C	C	G	T	T	C	T	G	A	A	A	C	C	C	G	C	T	G	T	G	A	C	A	C	T	G	A	C	G	G
	2	A	C	G	G	C	G	A	G	A	A	T	T	C	G	C	A	C	T	C	C	G	T	T	C	T	G	A	A	A	C	C	T	A	C	C	G	T	G	A	C	A	C	T	G	G	C	G	G
	1	A	C	G	G	C	G	A	G	A	A	T	T	C	G	C	A	C	T	C	C	G	T	T	G	C	G	A	A	A	C	C	C	A	C	C	G	T	G	A	C	G	C	T	G	A	C	G	G
	1	A	C	G	G	C	G	A	G	A	A	T	T	C	G	C	A	C	T	C	C	G	T	T	G	C	G	A	A	A	C	C	C	G	C	T	G	T	G	A	C	A	C	T	G	A	C	G	A
	3	A	C	G	G	C	G	A	G	A	A	T	T	C	G	C	A	C	T	C	C	G	T	T	G	C	G	A	A	A	C	C	T	A	T	C	G	T	G	A	C	A	C	T	G	A	C	G	A
	2	A	C	G	G	C	G	A	G	A	A	T	T	C	G	C	A	C	T	C	C	G	T	T	G	C	G	A	A	G	C	C	T	A	C	C	G	T	G	C	C	A	C	T	G	A	C	G	G
	1	A	C	G	G	C	G	A	G	A	A	T	T	C	G	C	A	C	T	C	C	G	T	T	G	C	G	A	A	G	C	C	T	A	C	C	G	T	G	C	C	A	C	T	G	A	C	G	G
	1	A	C	G	G	C	G	A	G	A	A	T	T	C	G	C	A	C	T	C	C	G	T	T	G	C	G	A	A	G	C	C	T	A	C	C	G	T	G	C	C	A	C	T	G	A	C	G	G
	2	A	C	G	G	C	G	A	G	A	A	T	T	C	G	C	A	C	T	C	C	G	T	T	G	C	G	A	A	G	C	C	T	A	C	C	G	T	G	C	C	A	C	T	G	A	C	G	G
	1	A	C	G	G	C	G	A	G	A	A	T	T	C	G	C	A	C	T	C	C	G	T	T	G	T	A	A	A	A	C	C	C	G	C	T	G	T	G	A	C	A	C	T	G	A	C	G	G
	1	A	C	G	G	C	G	A	G	A	A	T	T	C	G	C	A	C	T	C	C	G	T	T	G	T	A	A	A	A	C	C	T	A	C	C	G	T	G	A	C	A	C	T	G	A	C	G	G
	1	A	C	G	G	C	G	A	G	A	A	T	T	C	G	C	A	C	T	C	C	G	T	T	G	T	A	A	A	A	C	C	T	A	C	C	G	T	G	A	C	A	C	T	G	G	C	G	G
	1	A	C	G	G	C	G	A	G	A	A	T	T	C	G	C	A	T	G	C	C	G	T	T	G	T	G	A	A	A	C	C	T	A	C	C	G	T	G	A	C	A	C	G	G	A	C	G	G
	1	A	C	G	G	C	G	A	G	A	G	T	T	C	G	C	G	T	T	C	C	G	T	T	C	T	G	A	A	A	C	C	C	A	C	T	G	T	G	A	C	A	C	T	G	A	C	G	G
	1	A	C	G	G	C	G	A	G	A	G	T	T	C	G	C	G	T	T	C	C	G	T	T	C	T	G	A	A	A	C	C	T	A	C	C	G	T	G	A	C	A	C	T	G	G	C	G	A
	1	A	C	G	G	C	G	A	G	G	A	T	C	C	G	A	A	T	T	C	C	G	T	C	C	C	G	A	A	A	T	C	T	A	C	C	G	T	G	A	C	A	C	T	A	A	C	G	G
	1	A	C	G	G	C	G	A	G	G	A	T	C	C	G	C	A	T	T	C	C	G	T	C	C	T	G	A	A	A	C	C	T	A	C	C	G	T	G	A	C	A	C	G	G	A	C	G	G
	1	A	C	G	G	C	G	A	G	G	A	T	C	C	G	C	A	T	T	C	C	G	T	C	C	T	G	A	A	A	C	C	T	A	C	C	G	T	G	A	C	A	C	G	G	A	C	G	G
	5	A	C	G	G	C	G	A	G	G	A	T	C	C	G	C	A	T	T	C	C	G	T	C	C	T	G	A	A	G	C	C	C	A	C	C	G	T	G	C	C	A	C	T	G	A	C	G	A
	1	A	C	G	G	C	G	A	G	G	A	T	C	C	G	C	A	T	T	C	C	G	T	C	G	C	G	A	A	G	C	C	T	A	C	C	G	T	G	A	C	A	C	T	G	A	C	G	A
	1	A	C	G	G	C	G	A	G	G	A	T	C	C	G	C	A	T	T	C	C	G	T	C	G	T	A	A	A	A	C	C	C	G	C	T	G	T	G	A	C	A	C	T	G	A	C	G	A
	3	A	C	G	G	C	G	A	G	G	A	T	C	C	G	C	A	T	T	C	C	G	T	C	G	T	A	A	A	A	C	C	C	G	C	T	G	T	G	A	C	A	C	T	G	A	C	G	A
	1	A	C	G	G	C	G	A	G	G	A	T	C	C	G	C	A	T	T	C	C	G	T	C	G	T	A	A	A	A	C	C	C	G	C	T	G	T	G	A	C	A	C	T	G	A	C	G	G
	1	A	C	G	G	C	G	A	G	G	A	T	C	C	G	C	A	T	T	C	C	G	T	C	G	T	A	A	A	A	C	C	C	G	C	T	G	T	G	A	C	A	C	T	G	A	C	G	G
	1	A	C	G	G	C	G	A	G	G	A	T	C	C	G	C	A	T	T	C	C	G	T	T	G	T	A	A	A	A	C	C	T	A	C	C	G	T	G	A	C	A	C	T	G	A	C	G	G
	1	A	C	G	G	C	G	A	G	G	A	T	T	C	G	C	A	T	G	A	C	G	T	C	G	C	G	A	A	G	C	C	T	A	C	C	G	T	G	C	C	A	C	T	G	G	C	G	G
	3	A	C	G	G	C	G	A	G	G	A	T	T	C	G	C	A	T	G	C	C	G	T	T	G	T	A	A	A	A	C	C	T	A	C	C	G	T	G	A	C	A	C	T	G	A	C	G	G
	1	A	C	G	G	C	G	A	G	G	A	T	T	C	G	C	A	T	T	A	C	G	T	C	C	T	G	A	A	A	C	C	C	A	C	T	G	T	G	A	C	A	C	T	G	A	C	G	G
	1	A	C	G	G	C	G	A	G	G	A	T	T	C	G	C	A	T	T	A	C	G	T	C	C	T	G	A	A	A	C	C	T	A	C	C	G	T	G	A	C	A	C	T	G	G	C	G	G
	1	A	C	G	G	C	G	A	G	G	A	T	T	C	G	C	A	T	T	A	C	G	T	C	C	T	G	A	A	G	C	C	C	A	C	C	G	T	G	A	C	A	C	T	A	A	C	G	A
	1	A	C	G	G	C	G	A	G	G	A	T	T	C	G	C	A	T	T	C	C	G	C	T	C	T	G	A	A	A	C	C	T	A	C	C	G	T	G	A	C	A	C	G	G	A	C	G	G
	3	A	C	G	G	C	G	A	G	G	A	T	T	C	G	C	A	T	T	C	C	G	C	T	C	T	G	A	A	A	C	C	T	A	C	C	G	T	G	A	C	A	C	G	G	A	C	G	G
	1	A	C	G	G	C	G	A	G	G	A	T	T	C	G	C	A	T	T	C	C	G	C	T	C	T	G	A	A	A	C	C	T	A	C	C	G	T	G	A	C	A	C	G	G	A	C	G	G
	1	A	C	G	G	C	G	A	G	G	A	T	T	C	G	C	A	T	T	C	C	G	T	C	C	T	G	A	A	A	C	C	T	A	C	C	G	T	G	A	C	A	C	T	G	A	C	G	G
	1	A	C	G	G	C	G	A	G	G	A	T	T	C	G	C	A	T	T	C	C	G	T	C	C	T	G	A	A	A	C	C	T	A	C	C	G	T	G	A	C	A	C	T	G	G	C	G	G
	1	A	C	G	G	C	G	A	G	G	A	T	T	C	G	C	A	T	T	C	C	G	T	C	G	T	G	A	A	A	C	C	T	A	C	C	G	T	G	A	C	A	C	T	G	G	C	G	A
	1	A	C	G	G	C	G	A	G	G	A	T	T	C	G	C	A	T	T	C	C	G	T	T	C	T	G	A	A	A	C	C	C	A	C	C	G	T	G	A	C	A	C	T	G	A	C	G	G
	1	A	C	G	G	C	G	A	G	G	A	T	T	C	G	C	A	T	T	C	C	G	T	T	C	T	G	A	A	A	C	C	C	G	C	T	G	T	G	A	C	A	C	T	G	A	C	G	A
	2	A	C	G	G	C	G	A	G	G	A	T	T	C	G	C	A	T	T	C	C	G	T	T	C	T	G	A	A	A	C	C	C	G	C	T	G	T	G	A	C	A	C	T	G	A	C	G	A
	1	A	C	G	G	C	G	A	G	G	A	T	T	C	G	C	A	T	T	C	C	G	T	T	C	T	G	A	A	A	C	C	C	G	C	T	G	T	G	A	C	A	C	T	G	A	C	G	A
	1	A	C	G	G	C	G	A	G	G	A	T	T	C	G	C	A	T	T	C	C	G	T	T	C	T	G	A	A	A	C	C	T	A	C	C	G	T	G	A	C	A	C	T	G	G	C	G	G
	7	A	C	G	G	C	G	A	G	G	A	T	T	C	G	C	G	C	T	C	C	G	C	T	G	T	A	A	A	A	C	C	T	A	C	C	G	T	G	A	C	A	C	T	G	G	C	G	G
	8	A	C	G	G	C	G	A	G	G	A	T	T	C	G	C	G	C	T	C	C	G	C	T	G	T	A	A	A	A	C	C	T	A	C	C	G	T	G	A	C	A	C	T	G	G	C	G	G
	3	A	C	G	G	C	G	A	G	G	A	T	T	C	G	C	G	C	T	C	C	G	C	T	G	T	A	A	A	A	T	C	T	A	C	C	G	T	G	A	C	A	C	T	A	A	C	G	A
	1	A	C	G	G	C	G	A	G	G	A	T	T	C	G	C	G	C	T	C	C	G	T	T	C	T	G	A	A	A	C	C	T	A	C	C	G	T	G	A	C	A	C	G	G	A	C	G	G
	1	A	C	G	G	C	T	A	G	G	A	T	C	C	G	C	A	T	T	C	C	G	T	C	G	T	A	A	A	A	C	C	C	G	C	T	G	T	G	A	C	A	C	T	G	A	C	G	A
	1	G	C	G	A	C	G	A	G	A	A	T	T	C	G	C	A	C	T	C	C	G	T	C	G	C	G	A	A	G	C	C	T	A	C	C	G	T	G	A	C	A	C	T	G	A	C	G	G
	1	G	C	G	A	C	G	A	G	A	A	T	T	C	G	C	A	C	T	C	C	G	T	T	G	C	G	A	A	A	C	C	C	G	C	T	G	T	G	A	C	A	C	T	G	A	C	G	G
	1	G	C	G	A	C	G	A	G	A	G	T	T	C	G	C	G	T	T	C	C	G	T	T	C	T	G	A	A	A	C	C	T	A	C	C	G	T	G	A	C	A	C	T	G	G	C	G	G
	1	G	C	G	A	C	G	A	G	A	G	T	T	C	G	C	G	T	T	C	C	G	T	T	G	C	G	A	A	A	T	C	T	A	C	C	G	T	G	A	C	A	C	T	A	A	C	G	A
	7	G	C	G	A	C	G	A	G	A	G	T	T	C	G	C	G	T	T	C	C	G	T	T	G	C	G	A	A	A	T	C	T	A	C	C	G	T	G	A	C	A	C	T	A	A	C	G	G
	1	G	C	G	A	C	T	G	A	A	A	T	T	C	G	C	A	T	G	C	C	G	T	T	G	C	G	A	A	G	C	C	C	A	C	C	G	T	G	C	C	A	C	T	G	A	C	G	G
	7	G	C	G	A	C	T	G	A	G	A	T	C	C	G	C	A	T	G	A	C	G	T	C	G	T	G	A	A	A	C	C	T	A	C	C	G	T	G	A	C	A	C	T	G	G	C	G	A
	1	G	C	G	A	C	T	G	A	G	A	T	C	C	G	C	A	T	G	A	C	G	T	C	G	T	G	A	A	A	C	C	T	A	C	C	G	T	G	A	C	A	C	T	G	G	C	G	A
	3	G	C	G	A	C	T	G	A	G	A	T	T	C	G	C	G	C	T	C	C	G	T	C	G	T	A	A	A	A	C	C	C	G	C	T	G	T	G	A	C	A	C	T	G	G	C	G	G
	1	G	C	G	A	C	T	G	A	G	A	T	T	C	G	C	G	C	T	C	C	G	T	C	G	T	A	A	A	A	C	C	C	G	C	T	G	T	G	A	C	A	C	T	G	G	C	G	G
ASW	chr	6	6	6	6	6	6	6	6	6	6	6	6	6	6	6	6	6	6	6	6	6	6	6	6	6	6	6	6	6	6	6	6	6	6	6	6	6	6	6	6	6	6	6	6	6	6	6	6
	pos	6146303	6148446	6150332	6150365	6152140	6153412	6154058	6157430	6163088	6163492	6165782	6165834	6167822	6168540	6168657	6169218	6169656	6169890	6172302	6174786	6174830	6174856	6175675	6177028	6179882	6180247	6180445	6184352	6192749	6193010	6193666	6194967	6195060	6195906	6195926	6197488	6200000	6200310	6201515	6201812	6205694	6207704	6208558	6211530	6217990	6223147	6227942	6228406
	rs	3024461	115158386	140380139	3778360	5987	6913645	6899562	4142293	6911594	13202850	440330	922866	138754417	9504699	118038688	3823193	7769202	6934608	406238	380058	143711562	5986	366889	3778355	3778353	3823192	77367848	373695	2031646	9379015	149396531	3823191	11964160	41302861	2274391	76451285	77597920	185157893	7746985	115071024	149300702	149174338	114154311	3024421	1325691	3024412	79199740	1742930
	ref	A	C	G	G	C	G	A	G	G	A	T	T	C	G	C	A	T	T	A	G	G	T	C	G	T	G	A	A	A	C	C	T	A	C	C	G	T	G	A	C	A	C	T	G	G	C	G	G
	alt	G	T	T	A	T	T	G	A	A	G	C	C	T	A	A	G	C	G	C	C	A	C	T	C	C	A	G	G	G	T	A	C	G	T	T	A	C	T	C	T	G	T	G	A	A	T	A	A
	1	A	C	G	A	C	G	A	A	A	A	T	C	C	G	C	A	C	T	A	C	G	T	C	G	C	G	A	A	A	C	C	T	A	C	C	G	T	G	A	C	A	C	T	G	G	C	G	G
	1	A	C	G	A	C	G	A	A	A	A	T	C	C	G	C	A	C	T	A	C	G	T	C	G	T	A	A	A	A	C	C	T	A	C	C	G	T	G	A	C	A	C	T	G	A	C	G	G
	1	A	C	G	A	C	G	A	A	A	A	T	C	C	G	C	A	C	T	A	C	G	T	T	C	T	G	A	A	A	C	C	T	A	C	C	G	T	G	A	C	A	C	T	A	A	C	A	G
	1	A	C	G	A	C	G	A	A	A	A	T	C	C	G	C	A	C	T	C	C	G	T	C	C	T	G	A	A	A	C	C	T	A	C	C	G	T	G	A	C	A	C	T	G	A	C	G	G
	1	A	C	G	A	C	G	A	A	A	A	T	T	C	A	C	A	T	T	A	C	G	T	C	G	T	A	A	A	G	C	C	T	A	C	C	G	T	G	C	C	A	C	T	G	A	T	G	A
	2	A	C	G	A	C	G	A	A	A	A	T	T	C	A	C	A	T	T	C	C	G	T	C	C	T	G	A	A	A	C	C	T	A	C	C	G	T	G	A	C	A	C	T	G	A	T	A	G
	1	A	C	G	A	C	G	A	A	A	A	T	T	C	G	C	A	C	T	A	C	G	T	C	C	T	G	A	G	A	C	C	T	A	C	C	G	T	G	A	C	A	C	T	G	G	C	G	G
	1	A	C	G	A	C	G	A	A	A	A	T	T	C	G	C	A	C	T	C	C	G	T	T	C	T	G	A	A	A	C	C	T	A	C	C	G	T	G	A	C	A	C	T	G	G	C	G	G
	1	A	C	G	A	C	G	A	A	A	A	T	T	C	G	C	A	C	T	C	C	G	T	T	G	C	G	A	A	A	C	A	T	A	C	C	G	T	G	A	C	A	C	T	G	A	C	G	G
	1	A	C	G	A	C	G	A	A	A	A	T	T	C	G	C	A	T	G	A	C	G	T	C	C	T	G	A	A	A	C	C	T	A	C	C	G	T	G	A	C	A	C	T	G	G	C	G	G
	1	A	C	G	A	C	G	A	A	A	G	T	T	C	G	C	G	T	T	C	C	G	C	T	C	T	G	A	A	A	C	C	C	A	C	C	G	T	G	A	C	A	C	T	G	A	C	G	A
	1	A	C	G	A	C	G	A	A	A	G	T	T	C	G	C	G	T	T	C	C	G	C	T	C	T	G	A	A	A	C	C	C	A	C	C	G	T	G	A	C	A	C	T	G	A	C	G	G
	1	A	C	G	A	C	G	A	A	A	G	T	T	C	G	C	G	T	T	C	C	G	C	T	C	T	G	A	A	A	C	C	T	A	C	C	G	T	G	A	C	A	C	T	G	G	C	G	G
	2	A	C	G	A	C	G	A	A	A	G	T	T	C	G	C	G	T	T	C	C	G	T	T	C	T	A	A	A	A	C	C	T	A	C	C	G	T	G	A	C	A	C	T	A	A	C	A	G
	1	A	C	G	A	C	G	A	A	A	G	T	T	C	G	C	G	T	T	C	C	G	T	T	C	T	A	A	A	G	C	C	C	A	C	C	G	T	G	C	C	A	C	T	G	A	C	G	G
	2	A	C	G	A	C	G	A	A	A	G	T	T	C	G	C	G	T	T	C	C	G	T	T	G	T	G	A	A	A	C	C	T	A	C	C	G	T	G	A	C	A	C	T	G	G	C	G	G
	1	A	C	G	A	C	G	A	A	G	A	T	C	C	G	C	A	T	G	C	C	G	T	T	C	T	G	A	A	A	C	C	C	A	C	C	G	T	G	A	C	A	C	T	G	A	C	G	G
	1	A	C	G	A	C	G	A	A	G	A	T	C	C	G	C	A	T	G	C	C	G	T	T	C	T	G	A	A	A	C	C	C	A	C	C	G	T	G	A	C	A	C	T	G	A	C	G	G
	1	A	C	G	A	C	G	A	A	G	A	T	C	C	G	C	A	T	G	C	C	G	T	T	G	T	A	A	A	A	C	C	T	A	C	C	G	T	G	A	C	A	C	T	A	A	C	A	G
	1	A	C	G	A	C	G	A	A	G	A	T	C	C	G	C	A	T	G	C	C	G	T	T	G	T	A	A	A	A	C	C	T	A	C	C	G	T	G	A	C	A	C	T	A	A	C	A	G
	1	A	C	G	A	C	G	A	A	G	A	T	C	C	G	C	A	T	G	C	C	G	T	T	G	T	A	A	A	A	T	C	T	A	C	C	G	T	G	A	C	A	C	T	A	A	C	G	G
	1	A	C	G	A	C	G	A	A	G	A	T	C	C	G	C	A	T	G	C	C	G	T	T	G	T	A	A	A	A	T	C	T	A	C	C	G	T	G	A	C	A	C	T	A	A	C	G	G
	1	A	C	G	A	C	G	A	A	G	A	T	C	C	G	C	G	T	T	C	C	G	T	T	C	T	A	A	A	A	C	C	C	A	C	C	G	T	G	A	C	A	C	T	G	A	C	G	G
	1	A	C	G	A	C	G	A	A	G	A	T	C	C	G	C	G	T	T	C	C	G	T	T	C	T	G	A	A	A	C	C	C	A	C	C	G	T	G	A	C	A	C	T	G	A	C	G	G
	1	A	C	G	A	C	G	A	A	G	A	T	C	C	G	C	G	T	T	C	C	G	T	T	C	T	G	A	A	A	C	C	T	A	C	C	G	T	G	A	C	A	T	T	G	A	C	G	G
	1	A	C	G	A	C	G	A	A	G	A	T	C	C	G	C	G	T	T	C	C	G	T	T	G	C	G	A	A	A	C	C	T	A	C	C	G	T	G	A	C	A	C	T	A	A	C	A	G
	2	A	C	G	A	C	G	A	A	G	A	T	C	C	G	C	G	T	T	C	C	G	T	T	G	C	G	A	A	A	C	C	T	A	C	C	G	T	G	A	C	A	C	T	A	A	C	G	G
	1	A	C	G	A	C	G	A	A	G	A	T	C	C	G	C	G	T	T	C	C	G	T	T	G	C	G	A	A	A	T	C	T	A	C	C	G	T	G	A	C	A	C	T	A	A	C	G	G
	1	A	C	G	A	C	G	A	A	G	A	T	C	C	G	C	G	T	T	C	C	G	T	T	G	T	A	A	A	A	C	C	T	A	C	C	G	T	G	A	C	A	C	T	G	A	T	G	G
	1	A	C	G	A	C	G	A	A	G	A	T	T	C	G	C	A	T	G	C	C	G	T	T	G	C	G	A	A	A	C	A	T	A	C	C	G	T	G	A	C	A	C	T	G	A	C	G	G
	1	A	C	G	A	C	G	A	A	G	A	T	T	C	G	C	A	T	G	C	C	G	T	T	G	C	G	A	A	A	C	A	T	A	C	C	G	T	G	A	C	A	C	T	G	A	C	G	G
	1	A	C	G	A	C	G	A	A	G	A	T	T	C	G	C	G	C	T	C	C	G	T	T	G	T	A	A	A	A	C	C	T	A	C	C	G	T	G	A	C	A	C	T	G	A	C	G	G
	1	A	C	G	A	C	G	A	G	A	A	T	T	C	G	C	A	C	T	A	C	G	T	C	C	T	G	G	A	A	C	A	T	A	C	C	G	T	G	A	C	A	C	T	G	A	C	G	G
	1	A	C	G	A	C	T	A	A	A	A	T	C	C	G	C	A	C	T	A	C	G	T	C	C	T	G	G	A	A	C	C	T	A	C	C	G	T	G	A	C	A	C	T	G	A	T	G	G
	1	A	C	G	A	C	T	A	A	A	G	T	T	C	G	C	G	T	T	C	C	G	C	T	G	T	A	A	A	G	C	C	C	A	C	C	G	T	G	C	C	A	C	T	G	A	C	G	G
	1	A	C	G	A	C	T	A	A	A	G	T	T	C	G	C	G	T	T	C	C	G	T	C	C	T	G	A	A	A	C	C	C	A	C	C	G	T	G	A	C	G	C	T	G	A	C	G	G
	1	A	C	G	A	C	T	A	A	A	G	T	T	C	G	C	G	T	T	C	C	G	T	C	G	T	G	A	A	A	C	C	C	A	C	C	G	T	G	A	C	A	C	T	G	A	C	G	G
	2	A	C	G	A	C	T	G	A	A	A	T	T	C	A	C	A	T	T	C	C	G	C	T	G	T	A	A	A	A	C	C	C	A	C	C	G	T	G	A	C	A	C	T	G	A	C	G	G
	1	A	C	G	A	C	T	G	A	G	A	C	T	C	G	C	A	T	T	C	C	G	T	C	G	C	G	A	A	G	C	C	C	A	C	C	G	T	G	C	C	A	C	T	G	A	C	G	G
	1	A	C	G	A	C	T	G	A	G	A	T	C	C	G	C	A	T	T	A	C	G	T	C	G	T	A	A	A	G	C	C	C	A	C	C	G	T	G	C	C	A	C	T	G	A	C	G	G
	2	A	C	G	A	C	T	G	A	G	A	T	C	C	G	C	A	T	T	A	C	G	T	C	G	T	G	A	A	A	C	C	T	A	C	C	G	T	G	A	C	A	C	T	G	G	C	G	G
	1	A	C	G	A	C	T	G	A	G	A	T	C	C	G	C	G	T	T	C	C	G	T	C	G	C	G	A	A	G	C	C	T	A	C	C	G	T	G	A	C	A	C	T	G	A	C	G	G
	1	A	C	G	A	C	T	G	A	G	A	T	T	C	G	C	A	C	T	A	C	G	T	C	C	C	G	A	A	G	C	C	T	A	C	C	G	T	G	C	C	A	C	T	G	A	T	G	A
	1	A	C	G	A	C	T	G	A	G	A	T	T	C	G	C	A	C	T	C	C	G	C	T	C	T	A	A	A	G	C	C	C	A	C	C	G	T	G	C	C	A	C	T	G	A	C	G	G
	1	A	C	G	A	C	T	G	A	G	A	T	T	C	G	C	A	C	T	C	C	G	T	C	G	T	A	A	A	A	C	C	C	A	C	C	G	T	G	A	C	G	C	T	G	A	C	G	G
	1	A	C	G	A	C	T	G	A	G	A	T	T	C	G	C	A	C	T	C	C	G	T	C	G	T	A	A	A	G	C	C	C	A	C	C	G	T	G	C	C	A	C	T	G	A	C	G	G
	1	A	C	G	A	C	T	G	A	G	A	T	T	C	G	C	A	T	G	C	C	G	T	T	G	C	G	A	A	A	C	C	C	A	C	C	G	T	G	A	C	A	C	T	G	A	C	G	G
	1	A	C	G	A	C	T	G	A	G	A	T	T	C	G	C	G	C	T	C	C	G	T	C	C	T	G	G	A	A	C	A	T	A	C	C	G	T	G	A	C	A	C	T	G	A	C	G	G
	1	A	C	G	A	C	T	G	A	G	A	T	T	C	G	C	G	C	T	C	C	G	T	T	G	C	G	A	A	A	C	A	T	A	C	C	G	T	G	A	C	A	C	T	G	A	C	G	G
	1	A	C	G	A	C	T	G	A	G	A	T	T	C	G	C	G	C	T	C	C	G	T	T	G	T	A	A	A	A	C	C	T	A	C	C	G	T	G	A	C	A	C	T	G	A	C	G	G
	1	A	C	G	A	T	T	G	A	A	A	T	C	C	G	C	A	C	T	A	C	G	T	C	G	T	A	A	A	A	T	C	T	A	C	C	G	T	G	A	C	A	C	T	A	A	C	G	G
	1	A	C	G	A	T	T	G	A	A	G	T	T	C	G	C	G	T	T	C	C	G	C	T	G	C	G	A	A	G	C	C	C	A	C	C	G	T	G	C	C	A	C	T	G	A	C	G	A
	1	A	C	G	A	T	T	G	A	G	A	T	T	C	G	C	A	T	T	A	C	G	T	C	G	C	G	A	G	A	C	C	T	A	C	C	G	T	G	A	C	A	C	T	G	G	C	G	G
	1	A	C	G	A	T	T	G	A	G	A	T	T	C	G	C	A	T	T	A	C	G	T	C	G	T	A	A	A	A	C	C	C	G	C	T	G	T	G	A	C	A	C	T	G	A	C	G	G
	1	A	C	G	G	C	G	A	A	G	A	T	T	C	G	C	G	T	T	C	C	G	T	C	C	T	G	A	A	A	C	C	C	A	C	C	G	T	G	A	C	A	C	T	G	A	C	G	G
	1	A	C	G	G	C	G	A	A	G	A	T	T	C	G	C	G	T	T	C	C	G	T	T	C	C	G	A	A	A	C	C	T	A	C	C	G	T	G	A	C	A	C	T	G	A	C	G	A
	1	A	C	G	G	C	G	A	A	G	A	T	T	C	G	C	G	T	T	C	C	G	T	T	C	T	G	A	A	A	C	C	C	A	C	C	G	T	G	A	C	A	C	T	G	A	C	G	G
	1	A	C	G	G	C	G	A	G	A	A	T	C	C	G	C	A	T	T	C	C	G	T	C	C	T	G	G	A	A	C	C	C	A	C	C	G	T	G	A	C	A	C	T	G	A	C	G	G
	1	A	C	G	G	C	G	A	G	A	A	T	T	C	A	C	A	T	T	C	C	G	T	C	C	T	A	A	A	A	C	C	T	A	C	C	G	T	G	A	C	A	C	T	G	A	C	G	G
	1	A	C	G	G	C	G	A	G	A	A	T	T	C	A	C	A	T	T	C	C	G	T	C	G	T	A	A	A	A	C	C	T	A	C	C	G	T	G	A	C	A	C	T	G	A	C	G	G
	1	A	C	G	G	C	G	A	G	A	A	T	T	C	A	C	A	T	T	C	C	G	T	C	G	T	A	A	A	G	C	C	C	A	C	C	G	T	G	C	C	A	C	T	G	A	C	G	A
	1	A	C	G	G	C	G	A	G	A	A	T	T	C	G	C	A	C	T	A	C	G	T	C	C	T	G	A	A	A	C	C	T	A	C	C	G	T	G	A	C	A	C	T	G	G	C	G	A
	1	A	C	G	G	C	G	A	G	A	A	T	T	C	G	C	A	C	T	A	C	G	T	T	G	C	G	A	A	G	C	C	C	A	C	C	G	T	G	C	C	A	C	T	G	A	C	G	G
	1	A	C	G	G	C	G	A	G	A	A	T	T	C	G	C	A	C	T	C	C	G	T	C	C	T	G	A	A	A	C	C	T	A	C	C	G	T	G	A	C	A	C	T	G	G	C	G	A
	1	A	C	G	G	C	G	A	G	A	A	T	T	C	G	C	A	C	T	C	C	G	C	T	G	C	G	A	A	A	C	C	T	A	T	C	G	T	G	A	C	A	C	T	G	A	C	G	G
	1	A	C	G	G	C	G	A	G	A	A	T	T	C	G	C	A	C	T	C	C	G	C	T	G	C	G	A	A	G	C	C	C	A	C	C	G	T	G	C	C	A	C	T	G	A	C	G	G
	1	A	C	G	G	C	G	A	G	A	A	T	T	C	G	C	A	C	T	C	C	G	T	C	C	T	G	A	A	A	C	C	T	A	C	C	G	T	G	A	C	A	C	T	G	G	C	G	G
	1	A	C	G	G	C	G	A	G	A	A	T	T	C	G	C	A	C	T	C	C	G	T	T	C	T	G	A	A	A	C	C	C	G	C	T	G	T	G	A	C	A	C	T	G	A	C	G	G
	1	A	C	G	G	C	G	A	G	A	A	T	T	C	G	C	A	C	T	C	C	G	T	T	C	T	G	A	A	A	C	C	T	A	C	C	G	T	G	A	C	A	C	T	G	A	C	G	G
	1	A	C	G	G	C	G	A	G	A	A	T	T	C	G	C	A	C	T	C	C	G	T	T	G	C	G	A	A	A	C	C	C	G	C	T	G	T	G	A	C	A	C	T	G	A	C	G	G
	1	A	C	G	G	C	G	A	G	A	A	T	T	C	G	C	A	C	T	C	C	G	T	T	G	T	A	A	A	A	C	C	T	A	C	C	G	T	G	C	C	A	C	T	G	G	C	G	G
	1	A	C	G	G	C	G	A	G	A	A	T	T	C	G	C	A	C	T	C	C	G	T	T	G	T	G	A	A	A	C	C	T	A	C	C	G	T	G	A	C	A	C	T	G	A	C	G	G
	1	A	C	G	G	C	G	A	G	A	A	T	T	C	G	C	A	T	G	C	C	G	T	T	G	C	G	A	A	A	C	C	C	G	C	T	G	T	G	A	C	A	C	T	G	A	C	G	G
	1	A	C	G	G	C	G	A	G	A	A	T	T	C	G	C	A	T	G	C	C	G	T	T	G	T	A	A	A	A	C	C	C	A	C	C	G	T	G	A	C	A	C	T	G	A	C	G	G
	1	A	C	G	G	C	G	A	G	A	A	T	T	C	G	C	A	T	G	C	C	G	T	T	G	T	A	A	A	A	C	C	T	A	C	C	G	T	G	A	C	A	C	T	G	A	T	A	G
	1	A	C	G	G	C	G	A	G	A	A	T	T	C	G	C	A	T	T	A	C	G	T	C	C	C	G	A	A	A	C	C	T	A	C	C	G	T	G	A	C	A	C	T	G	G	C	G	G
	1	A	C	G	G	C	G	A	G	A	G	T	T	C	G	C	G	T	T	C	C	G	T	T	C	T	G	A	A	G	C	C	C	A	C	C	G	T	G	C	C	A	C	T	G	A	C	G	G
	1	A	C	G	G	C	G	A	G	A	G	T	T	C	G	C	G	T	T	C	C	G	T	T	G	C	G	A	A	A	C	C	T	A	C	C	G	T	G	A	C	A	C	T	G	G	C	G	A
	1	A	C	G	G	C	G	A	G	A	G	T	T	C	G	C	G	T	T	C	C	G	T	T	G	T	A	A	A	G	C	C	T	A	C	C	G	T	G	C	C	A	C	T	G	A	T	A	G
	1	A	C	G	G	C	G	A	G	A	G	T	T	C	G	C	G	T	T	C	C	G	T	T	G	T	G	G	A	A	C	C	C	A	C	T	G	T	G	A	C	A	C	T	G	A	C	G	G
	1	A	C	G	G	C	G	A	G	G	A	T	C	C	G	C	G	T	T	C	C	G	T	T	C	C	G	A	A	A	C	C	T	A	C	C	G	T	G	A	C	A	C	T	G	A	C	G	G
	1	A	C	G	G	C	G	A	G	G	A	T	C	C	G	C	G	T	T	C	C	G	T	T	C	T	G	A	A	A	C	C	T	A	C	C	G	T	G	A	C	A	C	T	G	A	T	A	G
	1	A	C	G	G	C	G	A	G	G	A	T	T	C	G	C	A	C	T	C	C	G	T	C	C	C	G	A	A	A	C	C	C	G	C	C	G	T	G	A	C	A	C	T	G	A	C	G	A
	1	A	C	G	G	C	G	A	G	G	A	T	T	C	G	C	A	T	G	A	C	G	T	C	C	T	A	A	A	A	C	C	C	A	C	C	G	T	G	A	C	A	C	T	G	A	C	G	G
	1	A	C	G	G	C	G	A	G	G	A	T	T	C	G	C	A	T	G	C	C	G	T	T	C	T	G	A	A	A	C	C	C	A	C	T	G	T	G	A	C	A	C	T	G	A	C	G	G
	1	A	C	G	G	C	G	A	G	G	A	T	T	C	G	C	A	T	T	A	C	G	T	C	C	T	G	A	A	G	C	C	C	A	C	C	G	T	G	A	C	A	C	T	A	A	C	G	G
	1	A	C	G	G	C	G	A	G	G	A	T	T	C	G	C	A	T	T	A	C	G	T	C	G	T	A	A	A	A	C	C	C	G	C	T	G	T	G	A	C	A	C	T	G	A	C	G	G
	1	A	C	G	G	C	G	A	G	G	A	T	T	C	G	C	A	T	T	A	C	G	T	C	G	T	A	A	A	A	C	C	C	G	C	T	G	T	G	A	C	A	C	T	G	A	C	G	G
	1	A	C	G	G	C	G	A	G	G	A	T	T	C	G	C	A	T	T	A	G	G	T	C	G	T	G	G	A	A	T	C	T	A	C	C	G	T	G	A	C	A	C	T	A	A	C	G	G
	1	A	C	G	G	C	G	A	G	G	A	T	T	C	G	C	A	T	T	C	C	G	T	T	C	T	G	A	A	A	C	C	T	A	C	C	G	T	G	A	C	A	C	T	G	A	C	G	G
	1	A	C	G	G	C	G	A	G	G	A	T	T	C	G	C	A	T	T	C	C	G	T	T	C	T	G	A	A	A	C	C	T	A	C	C	G	T	G	A	C	A	C	T	G	G	C	G	G
	1	A	C	G	G	C	G	A	G	G	A	T	T	C	G	C	G	T	T	C	C	G	T	C	C	T	G	A	A	A	C	C	T	A	C	C	G	T	G	A	C	A	T	T	G	A	C	G	G
	1	A	C	G	G	C	T	G	A	G	A	T	T	C	G	C	G	C	T	C	C	G	T	T	C	T	G	A	A	A	C	C	C	A	C	T	G	T	G	A	C	A	C	T	G	A	C	G	G
	1	A	C	G	G	C	T	G	A	G	A	T	T	C	G	C	G	C	T	C	C	G	T	T	G	T	G	G	A	A	T	C	T	A	C	C	G	T	G	A	C	A	C	T	A	A	C	G	G
	1	A	T	G	A	C	G	A	A	A	A	T	T	C	G	C	A	C	T	C	C	G	T	C	C	T	G	A	A	A	C	C	C	G	C	T	G	T	G	A	C	A	C	T	G	A	C	G	G
	1	A	T	G	A	C	G	A	A	A	A	T	T	C	G	C	A	C	T	C	C	G	T	T	C	T	A	A	A	G	C	C	C	A	C	C	G	T	G	C	C	A	C	T	G	A	C	G	G
	1	G	C	G	A	C	G	A	G	A	A	T	C	C	G	C	A	C	T	A	C	G	T	C	G	T	A	A	A	A	T	C	T	A	C	C	G	T	G	A	C	A	C	T	A	A	C	A	G
	1	G	C	G	A	C	G	A	G	A	A	T	C	C	G	C	A	C	T	A	C	G	T	C	G	T	A	A	A	A	T	C	T	A	C	C	G	T	G	A	C	A	C	T	A	A	C	G	G
	1	G	C	G	A	C	G	A	G	A	A	T	C	C	G	C	A	C	T	A	C	G	T	C	G	T	A	A	A	A	T	C	T	A	C	C	G	T	G	A	C	A	C	T	A	A	C	G	G
	1	G	C	G	A	C	G	A	G	A	A	T	C	C	G	C	A	C	T	C	C	G	T	C	C	T	G	A	A	A	C	C	T	A	C	C	G	T	G	A	C	A	C	T	G	A	C	G	G
	1	G	C	G	A	C	G	A	G	A	A	T	C	C	G	C	A	C	T	C	C	G	T	C	G	C	G	A	A	G	C	C	T	A	C	C	G	T	G	C	C	A	C	T	G	A	C	G	G
	1	G	C	G	A	C	G	A	G	A	A	T	C	C	G	C	A	C	T	C	C	G	T	C	G	T	A	A	A	A	T	C	T	A	C	C	G	T	G	A	C	A	C	T	A	A	C	G	G
	2	G	C	G	A	C	G	A	G	A	A	T	C	C	G	C	A	C	T	C	C	G	T	T	C	T	G	A	A	A	C	C	T	A	C	C	G	T	G	A	C	A	C	T	G	G	C	G	G
	1	G	C	G	A	C	G	A	G	A	A	T	T	C	G	C	A	C	T	A	C	G	T	C	C	T	G	A	A	A	C	C	T	A	C	C	G	T	G	A	C	A	T	T	G	A	C	G	G
	1	G	C	G	A	C	G	A	G	A	A	T	T	C	G	C	A	C	T	A	C	G	T	C	C	T	G	A	A	A	C	C	T	A	C	C	G	T	G	A	C	A	T	T	G	A	C	G	G
	1	G	C	G	A	C	G	A	G	A	A	T	T	C	G	C	A	C	T	C	C	G	T	C	C	T	G	A	A	A	C	C	C	A	C	C	G	T	G	A	C	A	C	T	G	A	C	A	G
	2	G	C	G	A	C	G	A	G	A	A	T	T	C	G	C	A	C	T	C	C	G	T	C	C	T	G	A	A	A	C	C	C	A	C	C	G	T	G	A	C	A	C	T	G	A	C	G	G
	1	G	C	G	A	C	G	A	G	A	A	T	T	C	G	C	A	C	T	C	C	G	T	C	C	T	G	A	A	A	C	C	T	A	C	C	G	T	G	A	C	A	C	T	G	G	C	G	G
	1	G	C	G	A	C	G	A	G	A	A	T	T	C	G	C	A	C	T	C	C	G	T	C	G	C	G	A	A	G	C	C	T	A	C	C	G	T	G	C	C	A	C	T	G	A	C	G	G
	1	G	C	G	A	C	G	A	G	A	A	T	T	C	G	C	A	C	T	C	C	G	T	C	G	C	G	A	A	G	C	C	T	A	C	C	G	T	G	C	C	A	C	T	G	A	C	G	G
	1	G	C	G	A	C	G	A	G	A	A	T	T	C	G	C	A	C	T	C	C	G	T	T	C	T	G	A	A	A	C	C	T	A	C	C	G	T	G	A	C	A	C	G	G	A	C	G	A
	1	G	C	G	A	C	G	A	G	G	A	T	T	C	G	C	A	T	G	C	C	G	T	T	C	T	G	A	A	A	C	C	C	A	C	C	G	T	G	A	C	A	C	T	G	A	C	G	G
	1	G	C	G	A	C	G	A	G	G	A	T	T	C	G	C	A	T	T	A	C	G	T	C	C	T	G	A	A	A	C	C	C	A	C	T	G	T	G	A	C	A	C	T	G	A	C	G	G
	1	G	C	G	A	C	T	G	A	A	A	T	T	C	G	C	A	T	T	C	C	G	T	T	G	C	G	A	A	A	C	C	T	A	C	C	G	T	G	A	C	A	C	T	A	A	C	G	G
CEU	chr	6	6	6	6	6	6	6	6	6	6	6	6	6	6	6	6	6	6	6	6	6	6	6	6	6	6	6	6	6	6	6	6	6	6	6	6	6	6	6	6	6	6	6	6	6	6	6	6
	pos	6146303	6148446	6150332	6150365	6152140	6153412	6154058	6157430	6163088	6163492	6165782	6165834	6167822	6168540	6168657	6169218	6169656	6169890	6172302	6174786	6174830	6174856	6175675	6177028	6179882	6180247	6180445	6184352	6192749	6193010	6193666	6194967	6195060	6195906	6195926	6197488	6200000	6200310	6201515	6201812	6205694	6207704	6208558	6211530	6217990	6223147	6227942	6228406
	rs	3024461	115158386	140380139	3778360	5987	6913645	6899562	4142293	6911594	13202850	440330	922866	138754417	9504699	118038688	3823193	7769202	6934608	406238	380058	143711562	5986	366889	3778355	3778353	3823192	77367848	373695	2031646	9379015	149396531	3823191	11964160	41302861	2274391	76451285	77597920	185157893	7746985	115071024	149300702	149174338	114154311	3024421	1325691	3024412	79199740	1742930
	ref	A	C	G	G	C	G	A	G	G	A	T	T	C	G	C	A	T	T	A	G	G	T	C	G	T	G	A	A	A	C	C	T	A	C	C	G	T	G	A	C	A	C	T	G	G	C	G	G
	alt	G	T	T	A	T	T	G	A	A	G	C	C	T	A	A	G	C	G	C	C	A	C	T	C	C	A	G	G	G	T	A	C	G	T	T	A	C	T	C	T	G	T	G	A	A	T	A	A
	1	A	C	G	A	C	G	A	A	A	A	T	T	C	A	C	A	T	T	A	C	G	T	C	C	T	G	A	A	A	C	C	T	A	C	C	G	T	G	A	C	A	C	T	G	G	C	G	G
	1	A	C	G	A	C	G	A	A	A	A	T	T	C	A	C	A	T	T	A	C	G	T	C	C	T	G	A	A	A	C	C	T	A	C	C	G	T	G	A	C	A	C	T	G	G	C	G	G
	1	A	C	G	A	C	G	A	A	A	A	T	T	C	G	C	A	C	T	A	C	G	T	C	C	T	A	A	A	G	C	C	C	A	C	C	G	T	G	C	C	A	C	T	G	A	C	G	A
	1	A	C	G	A	C	G	A	A	A	A	T	T	C	G	C	A	C	T	A	C	G	T	C	C	T	G	A	A	A	C	C	T	A	C	C	G	T	G	A	C	A	C	T	G	G	C	G	A
	1	A	C	G	A	C	G	A	A	A	A	T	T	C	G	C	A	C	T	A	C	G	T	C	C	T	G	A	A	A	C	C	T	A	C	C	G	T	G	A	C	A	C	T	G	G	C	G	A
	1	A	C	G	A	C	G	A	A	A	A	T	T	C	G	C	A	C	T	C	C	G	T	C	G	T	A	A	A	A	C	C	C	G	C	T	G	T	G	A	C	A	C	T	G	A	C	G	G
	1	A	C	G	A	C	G	A	A	A	A	T	T	C	G	C	A	C	T	C	C	G	T	T	C	T	G	A	A	A	C	C	T	A	C	C	G	T	G	A	C	A	C	T	G	G	C	G	G
	1	A	C	G	A	C	G	A	A	A	A	T	T	C	G	C	A	C	T	C	C	G	T	T	G	C	G	A	A	A	C	C	C	G	C	T	G	T	G	A	C	A	C	T	G	A	C	G	G
	2	A	C	G	A	C	G	A	A	A	A	T	T	C	G	C	A	T	G	A	C	G	T	C	C	T	G	A	A	A	C	C	C	A	C	T	G	T	G	A	C	A	C	T	G	A	C	G	G
	1	A	C	G	A	C	G	A	A	A	A	T	T	C	G	C	A	T	G	A	C	G	T	C	C	T	G	A	A	A	C	C	T	A	C	C	G	T	G	A	C	A	C	T	G	G	C	G	G
	1	A	C	G	A	C	G	A	A	A	A	T	T	C	G	C	A	T	G	A	C	G	T	C	C	T	G	A	A	A	C	C	T	A	C	C	G	T	G	A	C	A	C	T	G	G	C	G	G
	1	A	C	G	A	C	G	A	A	A	A	T	T	C	G	C	A	T	G	A	C	G	T	C	C	T	G	A	A	A	C	C	T	A	C	C	G	T	G	A	C	A	C	T	G	G	C	G	G
	1	A	C	G	A	C	G	A	A	A	A	T	T	C	G	C	A	T	G	A	C	G	T	C	C	T	G	A	A	A	C	C	T	A	C	C	G	T	G	A	C	A	C	T	G	G	C	G	G
	1	A	C	G	A	C	G	A	A	A	A	T	T	C	G	C	A	T	G	C	C	G	T	C	G	T	A	A	A	G	C	C	C	A	C	C	G	T	G	C	C	A	C	T	G	A	C	G	G
	1	A	C	G	A	C	G	A	A	A	A	T	T	C	G	C	A	T	G	C	C	G	C	T	G	T	G	A	A	A	C	C	C	A	C	T	G	T	G	A	C	A	C	T	G	A	C	G	G
	1	A	C	G	A	C	G	A	A	A	A	T	T	C	G	C	A	T	G	C	C	G	T	T	C	C	G	A	A	A	C	C	C	A	C	T	G	T	G	A	C	A	C	T	G	A	C	G	G
	1	A	C	G	A	C	G	A	A	A	A	T	T	C	G	C	A	T	G	C	C	G	T	T	C	C	G	A	A	A	C	C	C	G	C	T	G	T	G	A	C	A	C	T	G	A	C	G	G
	1	A	C	G	A	C	G	A	A	A	A	T	T	C	G	C	A	T	G	C	C	G	T	T	C	T	G	A	A	A	C	C	T	A	C	C	G	T	G	A	C	A	C	T	G	G	C	G	G
	1	A	C	G	A	C	G	A	A	A	G	T	T	C	G	C	G	T	T	C	C	G	T	C	C	T	G	G	A	A	C	C	C	A	C	C	G	T	G	A	C	G	C	T	G	A	C	G	G
	1	A	C	G	A	C	G	A	A	A	G	T	T	C	G	C	G	T	T	C	C	G	T	C	G	T	A	A	A	G	C	C	C	A	C	C	G	T	G	C	C	A	C	T	G	A	C	G	G
	1	A	C	G	A	C	G	A	A	A	G	T	T	C	G	C	G	T	T	C	C	G	T	C	G	T	A	A	G	A	C	C	T	A	C	C	G	T	G	A	C	A	C	T	G	G	C	G	G
	1	A	C	G	A	C	G	A	A	A	G	T	T	C	G	C	G	T	T	C	C	G	T	C	G	T	A	A	G	A	C	C	T	A	C	C	G	T	G	A	C	A	C	T	G	G	C	G	G
	1	A	C	G	A	C	G	A	A	A	G	T	T	C	G	C	G	T	T	C	C	G	C	T	C	T	G	A	A	A	C	C	T	A	C	C	G	T	G	A	C	A	C	T	G	G	C	G	A
	1	A	C	G	A	C	G	A	A	A	G	T	T	C	G	C	G	T	T	C	C	G	C	T	G	C	G	A	A	A	C	C	T	A	C	C	G	T	G	A	C	A	C	T	G	G	C	G	G
	1	A	C	G	A	C	G	A	A	A	G	T	T	C	G	C	G	T	T	C	C	G	C	T	G	C	G	A	A	G	C	C	C	A	C	C	G	T	G	C	C	A	C	T	G	A	C	G	A
	1	A	C	G	A	C	G	A	A	A	G	T	T	C	G	C	G	T	T	C	C	G	C	T	G	C	G	A	A	G	C	C	C	A	C	C	G	T	G	C	C	A	C	T	G	A	C	G	G
	1	A	C	G	A	C	G	A	A	A	G	T	T	C	G	C	G	T	T	C	C	G	C	T	G	C	G	A	A	G	C	C	C	A	C	C	G	T	G	C	C	A	C	T	G	A	C	G	G
	1	A	C	G	A	C	G	A	A	A	G	T	T	C	G	C	G	T	T	C	C	G	T	T	G	C	G	A	A	A	C	C	C	G	C	T	G	T	G	A	C	A	C	T	G	A	C	G	G
	1	A	C	G	A	C	G	A	A	A	G	T	T	C	G	C	G	T	T	C	C	G	T	T	G	C	G	A	A	A	C	C	C	G	C	T	G	T	G	A	C	A	C	T	G	A	C	G	G
	1	A	C	G	A	C	G	A	A	A	G	T	T	C	G	C	G	T	T	C	C	G	T	T	G	C	G	A	A	A	C	C	T	A	C	C	G	T	G	A	C	A	C	T	G	G	C	G	G
	1	A	C	G	A	C	G	A	A	A	G	T	T	C	G	C	G	T	T	C	C	G	T	T	G	C	G	A	A	A	C	C	T	A	C	C	G	T	G	A	C	A	C	T	G	G	C	G	G
	1	A	C	G	A	C	G	A	A	A	G	T	T	C	G	C	G	T	T	C	C	G	T	T	G	C	G	A	A	G	C	C	C	A	C	C	G	T	G	C	C	A	C	T	G	A	C	G	G
	1	A	C	G	A	C	G	A	A	A	G	T	T	C	G	C	G	T	T	C	C	G	T	T	G	C	G	A	A	G	C	C	C	A	C	C	G	T	G	C	C	A	C	T	G	A	C	G	G
	1	A	C	G	A	C	G	A	A	G	A	C	T	C	G	C	A	T	T	A	C	G	T	C	C	T	G	A	A	A	C	C	T	A	C	C	G	T	G	A	C	A	C	T	G	G	C	G	A
	1	A	C	G	A	C	G	A	A	G	A	C	T	C	G	C	A	T	T	C	C	G	T	T	C	T	G	A	A	A	C	C	C	A	C	T	G	T	G	A	C	A	C	T	G	A	C	G	G
	1	A	C	G	A	C	G	A	A	G	A	C	T	C	G	C	A	T	T	C	C	G	T	T	C	T	G	A	A	A	C	C	T	A	C	C	G	T	G	A	C	A	C	T	G	G	C	G	G
	1	A	C	G	A	C	G	A	A	G	A	T	C	C	G	C	A	T	T	A	C	G	T	C	C	T	G	A	A	A	C	C	C	A	C	T	G	T	G	A	C	A	C	T	G	A	C	G	G
	1	A	C	G	A	C	G	A	A	G	A	T	T	C	G	C	G	C	T	C	C	G	C	T	C	T	G	A	A	A	C	C	T	A	C	C	G	T	G	A	C	A	C	G	G	A	C	G	G
	1	A	C	G	A	C	G	A	G	A	A	T	T	C	G	C	A	C	T	A	C	G	T	C	G	C	G	A	A	A	C	C	T	A	C	C	G	T	G	A	C	A	C	T	G	G	C	G	G
	1	A	C	G	A	C	T	G	A	A	A	T	T	C	G	C	A	C	T	C	C	G	T	C	G	T	A	A	A	A	C	C	C	A	C	T	G	T	G	A	C	A	C	T	G	A	C	G	G
	1	A	C	G	A	C	T	G	A	A	A	T	T	C	G	C	A	C	T	C	C	G	T	C	G	T	G	A	A	A	C	C	T	A	C	C	G	T	G	A	C	A	C	T	G	G	C	G	A
	1	A	C	G	A	C	T	G	A	A	A	T	T	C	G	C	A	C	T	C	C	G	C	T	C	T	G	G	A	A	C	C	T	A	C	C	G	T	G	A	C	A	C	T	G	G	C	G	G
	1	A	C	G	A	C	T	G	A	A	A	T	T	C	G	C	A	T	G	A	C	G	T	C	C	T	G	A	A	A	C	C	C	A	C	T	G	T	G	A	C	A	C	T	G	A	C	G	A
	1	A	C	G	A	C	T	G	A	A	G	T	C	C	G	C	A	T	T	A	C	G	T	C	C	T	G	A	A	A	C	C	T	A	C	C	G	T	G	A	C	A	C	T	G	A	C	G	G
	1	A	C	G	A	C	T	G	A	A	G	T	T	C	G	C	G	T	T	A	C	G	T	C	G	C	G	A	A	A	C	C	C	G	C	T	G	T	G	A	C	A	C	T	G	A	C	G	G
	1	A	C	G	A	C	T	G	A	A	G	T	T	C	G	C	G	T	T	C	C	G	T	C	C	T	G	A	A	A	C	C	T	A	C	C	G	T	G	A	C	A	C	T	G	G	C	G	A
	1	A	C	G	A	C	T	G	A	A	G	T	T	C	G	C	G	T	T	C	C	G	T	C	G	T	A	A	A	A	C	C	C	A	C	T	G	T	G	A	C	A	C	T	G	A	C	G	A
	1	A	C	G	A	C	T	G	A	A	G	T	T	C	G	C	G	T	T	C	C	G	T	C	G	T	A	A	A	A	C	C	C	A	C	T	G	T	G	A	C	A	C	T	G	A	C	G	A
	1	A	C	G	A	C	T	G	A	A	G	T	T	C	G	C	G	T	T	C	C	G	T	C	G	T	G	A	A	A	C	C	T	A	C	C	G	T	G	A	C	A	C	T	G	G	C	G	G
	1	A	C	G	A	C	T	G	A	A	G	T	T	C	G	C	G	T	T	C	C	G	T	T	C	T	G	A	A	A	C	C	T	A	C	C	G	T	G	A	C	A	C	T	G	G	C	G	G
	1	A	C	G	A	C	T	G	A	G	A	C	T	C	G	C	A	C	T	C	C	G	T	C	C	T	G	A	A	A	C	C	T	A	C	C	G	T	G	A	C	A	C	T	G	G	C	G	G
	1	A	C	G	A	C	T	G	A	G	A	T	C	C	G	C	A	T	T	A	C	G	T	C	C	T	A	A	A	G	C	C	C	A	C	C	G	T	G	C	C	A	C	T	G	A	C	G	G
	1	A	C	G	A	C	T	G	A	G	A	T	C	C	G	C	A	T	T	A	C	G	T	C	C	T	A	A	A	G	C	C	C	A	C	C	G	T	G	C	C	A	C	T	G	A	C	G	G
	1	A	C	G	A	C	T	G	A	G	A	T	C	C	G	C	A	T	T	A	C	G	T	C	C	T	G	A	A	A	C	C	C	A	C	T	G	T	G	A	C	A	C	T	G	A	C	G	G
	1	A	C	G	A	C	T	G	A	G	A	T	C	C	G	C	A	T	T	A	C	G	T	C	C	T	G	A	A	A	C	C	T	A	C	C	G	T	G	A	C	A	C	T	G	A	C	G	G
	1	A	C	G	A	C	T	G	A	G	A	T	C	C	G	C	A	T	T	A	C	G	T	C	C	T	G	A	A	A	C	C	T	A	C	C	G	T	G	A	C	A	C	T	G	G	C	G	G
	1	A	C	G	A	C	T	G	A	G	A	T	C	C	G	C	A	T	T	A	C	G	T	C	C	T	G	A	A	A	C	C	T	A	C	C	G	T	G	A	C	A	C	T	G	G	C	G	G
	1	A	C	G	A	C	T	G	A	G	A	T	C	C	G	C	A	T	T	A	C	G	T	C	C	T	G	A	A	A	C	C	T	A	C	C	G	T	G	A	C	A	C	T	G	G	C	G	G
	1	A	C	G	A	C	T	G	A	G	A	T	C	C	G	C	A	T	T	A	C	G	T	C	C	T	G	A	A	G	C	C	C	A	C	C	G	T	G	C	C	A	C	T	G	A	C	G	G
	1	A	C	G	A	C	T	G	A	G	A	T	C	C	G	C	A	T	T	A	C	G	T	C	G	C	G	A	A	G	C	C	C	A	C	C	G	T	G	C	C	A	C	T	G	A	C	G	G
	1	A	C	G	A	C	T	G	A	G	A	T	C	C	G	C	A	T	T	A	C	G	T	C	G	C	G	A	A	G	C	C	C	A	C	C	G	T	G	C	C	A	C	T	G	A	C	G	G
	1	A	C	G	A	C	T	G	A	G	A	T	C	C	G	C	A	T	T	A	C	G	T	C	G	C	G	A	G	A	C	C	T	A	C	C	G	T	G	A	C	A	C	T	G	G	C	G	G
	1	A	C	G	A	C	T	G	A	G	A	T	C	C	G	C	A	T	T	A	C	G	T	C	G	C	G	A	G	A	C	C	T	A	C	C	G	T	G	A	C	A	C	T	G	G	C	G	G
	1	A	C	G	A	C	T	G	A	G	A	T	C	C	G	C	A	T	T	C	C	G	T	C	G	T	A	A	A	A	C	C	T	A	C	C	G	T	G	A	C	A	C	T	G	G	C	G	A
	1	A	C	G	A	C	T	G	A	G	A	T	C	C	G	C	A	T	T	C	C	G	T	C	G	T	G	A	A	G	C	C	C	A	C	C	G	T	G	C	C	A	C	T	G	A	C	G	G
	1	A	C	G	A	C	T	G	A	G	A	T	C	C	G	C	A	T	T	C	C	G	C	T	G	C	G	A	A	A	C	C	T	A	C	C	G	T	G	A	C	A	C	T	G	G	C	G	G
	1	A	C	G	A	C	T	G	A	G	A	T	C	C	G	C	A	T	T	C	C	G	C	T	G	T	A	A	A	A	C	C	C	G	C	T	G	T	G	A	C	A	C	T	G	A	C	G	G
	1	A	C	G	A	C	T	G	A	G	A	T	C	C	G	C	A	T	T	C	C	G	T	T	C	T	G	A	A	A	C	C	C	A	C	T	G	T	G	A	C	A	C	T	G	A	C	G	G
	1	A	C	G	A	C	T	G	A	G	A	T	C	C	G	C	A	T	T	C	C	G	T	T	G	C	G	A	G	A	C	C	T	A	C	C	G	T	G	A	C	A	C	T	G	G	C	G	G
	1	A	C	G	A	C	T	G	A	G	A	T	T	C	G	C	A	C	T	C	C	G	T	C	G	T	A	A	A	G	C	C	C	A	C	C	G	T	G	C	C	A	C	T	G	A	C	G	G
	1	A	C	G	A	C	T	G	A	G	A	T	T	C	G	C	A	T	T	A	C	G	T	C	G	C	G	A	A	A	C	C	T	A	C	C	G	T	G	A	C	A	C	T	G	G	C	G	G
	1	A	C	G	A	C	T	G	A	G	A	T	T	C	G	C	A	T	T	C	C	G	T	C	G	C	G	A	G	A	C	C	T	A	C	C	G	T	G	A	C	A	C	T	G	G	C	G	G
	1	A	C	G	A	C	T	G	A	G	A	T	T	C	G	C	G	C	T	C	C	G	C	T	C	T	G	A	A	A	C	C	T	A	C	C	G	T	G	A	C	A	C	T	G	G	C	G	G
	1	A	C	G	A	C	T	G	A	G	A	T	T	C	G	C	G	C	T	C	C	G	C	T	G	C	G	A	A	A	C	C	C	A	C	T	G	T	G	A	C	A	C	T	G	A	C	G	A
	1	A	C	G	A	C	T	G	A	G	A	T	T	C	G	C	G	C	T	C	C	G	C	T	G	C	G	A	G	A	C	C	T	A	C	C	G	T	G	A	C	A	C	T	G	G	C	G	G
	1	A	C	G	A	C	T	G	A	G	A	T	T	C	G	C	G	C	T	C	C	G	T	T	C	T	G	A	A	A	C	C	T	A	C	C	G	T	G	A	C	A	C	T	G	G	C	G	A
	1	A	C	G	A	C	T	G	A	G	A	T	T	C	G	C	G	C	T	C	C	G	T	T	G	T	A	A	A	A	C	C	C	G	C	T	G	T	G	A	C	A	C	T	G	A	C	G	G
	1	A	C	G	A	T	T	G	A	G	A	C	T	C	G	C	A	T	T	C	C	G	T	C	G	C	G	A	A	G	C	C	C	A	C	C	G	T	G	C	C	A	C	T	G	A	C	G	G
	1	A	C	G	A	T	T	G	A	G	A	T	C	C	G	C	A	T	T	C	C	G	C	T	C	T	G	A	A	A	C	C	T	A	C	C	G	T	G	A	C	A	C	T	G	G	C	G	G
	1	A	C	G	A	T	T	G	A	G	A	T	C	C	G	C	A	T	T	C	C	G	C	T	G	C	G	A	A	G	C	C	C	A	C	C	G	T	G	C	C	A	C	T	G	A	C	G	G
	1	A	C	G	A	T	T	G	A	G	A	T	C	C	G	C	A	T	T	C	C	G	C	T	G	T	A	A	A	A	C	C	C	G	C	C	G	T	G	C	C	A	C	T	G	A	C	G	G
	1	A	C	G	A	T	T	G	A	G	A	T	C	C	G	C	A	T	T	C	C	G	T	T	C	T	A	A	A	G	C	C	C	A	C	C	G	T	G	C	C	A	C	T	G	A	C	G	G
	1	A	C	G	A	T	T	G	A	G	A	T	T	C	G	C	A	T	T	A	C	G	T	C	G	T	G	G	A	A	C	C	C	A	C	T	G	T	G	A	C	A	C	T	G	A	C	G	A
	1	A	C	G	A	T	T	G	A	G	A	T	T	C	G	C	A	T	T	C	C	G	T	C	C	T	G	A	A	A	C	C	T	A	C	C	G	T	G	A	C	A	C	T	G	G	C	G	G
	1	A	C	G	A	T	T	G	A	G	A	T	T	C	G	C	A	T	T	C	C	G	T	T	C	T	G	A	A	A	C	C	T	A	C	C	G	T	G	A	C	A	C	G	G	A	C	G	G
	1	A	C	G	A	T	T	G	A	G	A	T	T	C	G	C	G	C	T	C	C	G	C	T	C	T	A	A	A	G	C	C	C	A	C	C	G	T	G	C	C	A	C	T	G	A	C	G	G
	1	A	C	G	A	T	T	G	A	G	A	T	T	C	G	C	G	C	T	C	C	G	T	T	C	T	G	A	A	A	C	C	C	A	C	C	G	T	G	A	C	G	C	T	G	A	C	G	G
	1	A	C	G	G	C	G	A	A	G	A	C	T	C	G	C	A	T	T	C	C	G	T	C	G	C	G	A	A	G	C	C	C	A	C	C	G	T	G	C	C	A	C	T	G	A	C	G	G
	1	A	C	G	G	C	G	A	G	A	A	T	C	C	G	C	A	T	G	C	C	G	C	T	C	T	G	A	A	A	C	C	C	A	C	T	G	T	G	A	C	A	C	T	G	A	C	G	A
	1	A	C	G	G	C	G	A	G	A	A	T	T	C	A	C	A	T	T	A	C	G	T	C	C	T	G	G	A	A	C	C	C	A	C	C	G	T	G	A	C	G	C	T	G	A	C	G	G
	1	A	C	G	G	C	G	A	G	A	A	T	T	C	G	C	A	C	T	A	C	G	T	C	C	T	G	A	A	A	C	C	T	A	C	C	G	T	G	A	C	A	C	T	G	G	C	G	A
	1	A	C	G	G	C	G	A	G	A	A	T	T	C	G	C	A	C	T	A	C	G	T	C	G	C	G	A	A	A	C	C	C	G	C	T	G	T	G	A	C	A	C	T	G	A	C	G	G
	1	A	C	G	G	C	G	A	G	A	A	T	T	C	G	C	A	C	T	A	C	G	T	C	G	C	G	A	A	A	C	C	C	G	C	T	G	T	G	A	C	A	C	T	G	A	C	G	G
	1	A	C	G	G	C	G	A	G	A	A	T	T	C	G	C	A	C	T	A	C	G	T	C	G	C	G	A	A	A	C	C	T	A	C	C	G	T	G	A	C	A	C	T	G	A	C	G	G
	1	A	C	G	G	C	G	A	G	A	A	T	T	C	G	C	A	C	T	A	C	G	T	C	G	C	G	A	A	A	C	C	T	A	C	C	G	T	G	A	C	A	C	T	G	G	C	G	G
	1	A	C	G	G	C	G	A	G	A	A	T	T	C	G	C	A	C	T	C	C	G	T	C	C	T	G	A	A	A	C	C	C	A	C	T	G	T	G	A	C	A	C	T	G	A	C	G	G
	2	A	C	G	G	C	G	A	G	A	A	T	T	C	G	C	A	C	T	C	C	G	T	C	C	T	G	A	A	A	C	C	T	A	C	C	G	T	G	A	C	A	C	T	G	G	C	G	A
	1	A	C	G	G	C	G	A	G	A	A	T	T	C	G	C	A	C	T	C	C	G	T	C	C	T	G	A	A	A	C	C	T	A	C	C	G	T	G	A	C	A	C	T	G	G	C	G	G
	1	A	C	G	G	C	G	A	G	A	A	T	T	C	G	C	A	C	T	C	C	G	T	C	C	T	G	A	A	A	C	C	T	A	C	C	G	T	G	A	C	A	C	T	G	G	C	G	G
	1	A	C	G	G	C	G	A	G	A	A	T	T	C	G	C	A	C	T	C	C	G	T	C	C	T	G	A	A	A	C	C	T	A	C	C	G	T	G	A	C	A	C	T	G	G	C	G	G
	1	A	C	G	G	C	G	A	G	A	A	T	T	C	G	C	A	C	T	C	C	G	T	C	C	T	G	A	G	A	C	C	T	A	C	C	G	T	G	A	C	A	C	T	G	G	C	G	G
	1	A	C	G	G	C	G	A	G	A	A	T	T	C	G	C	A	C	T	C	C	G	T	C	C	T	G	A	G	A	C	C	T	A	C	C	G	T	G	A	C	A	C	T	G	G	C	G	G
	1	A	C	G	G	C	G	A	G	A	A	T	T	C	G	C	A	C	T	C	C	G	T	C	G	C	G	A	A	A	C	C	C	G	C	T	G	T	G	A	C	A	C	T	G	A	C	G	A
	1	A	C	G	G	C	G	A	G	A	A	T	T	C	G	C	A	C	T	C	C	G	T	C	G	C	G	A	A	A	C	C	C	G	C	T	G	T	G	A	C	A	C	T	G	G	C	G	G
	1	A	C	G	G	C	G	A	G	A	A	T	T	C	G	C	A	C	T	C	C	G	T	C	G	C	G	A	A	G	C	C	C	A	C	C	G	T	G	C	C	A	C	T	G	A	C	G	G
	1	A	C	G	G	C	G	A	G	A	A	T	T	C	G	C	A	C	T	C	C	G	T	C	G	T	A	A	A	G	C	C	C	A	C	C	G	T	G	C	C	A	C	T	G	A	C	G	G
	1	A	C	G	G	C	G	A	G	A	A	T	T	C	G	C	A	C	T	C	C	G	T	C	G	T	G	A	A	A	C	C	C	A	C	T	G	T	G	A	C	A	C	T	G	A	C	G	A
	1	A	C	G	G	C	G	A	G	A	A	T	T	C	G	C	A	C	T	C	C	G	T	C	G	T	G	A	A	A	C	C	C	A	C	T	G	T	G	A	C	A	C	T	G	A	C	G	G
	1	A	C	G	G	C	G	A	G	A	A	T	T	C	G	C	A	C	T	C	C	G	T	C	G	T	G	A	A	A	C	C	T	A	C	C	G	T	G	A	C	A	C	G	G	A	C	G	G
	1	A	C	G	G	C	G	A	G	A	A	T	T	C	G	C	A	C	T	C	C	G	T	C	G	T	G	A	A	A	C	C	T	A	C	C	G	T	G	A	C	A	C	T	G	G	C	G	G
	1	A	C	G	G	C	G	A	G	A	A	T	T	C	G	C	A	C	T	C	C	G	T	C	G	T	G	A	A	A	C	C	T	A	C	C	G	T	G	A	C	A	C	T	G	G	C	G	G
	1	A	C	G	G	C	G	A	G	A	A	T	T	C	G	C	A	C	T	C	C	G	C	T	C	T	G	A	A	A	C	C	C	A	C	T	G	T	G	A	C	A	C	T	G	A	C	G	G
	1	A	C	G	G	C	G	A	G	A	A	T	T	C	G	C	A	C	T	C	C	G	C	T	G	C	G	A	A	A	C	C	T	A	C	C	G	T	G	A	C	A	C	T	G	G	C	G	G
	1	A	C	G	G	C	G	A	G	A	A	T	T	C	G	C	A	C	T	C	C	G	C	T	G	C	G	A	A	G	C	C	C	A	C	C	G	T	G	C	C	A	C	T	G	A	C	G	G
	2	A	C	G	G	C	G	A	G	A	A	T	T	C	G	C	A	C	T	C	C	G	T	T	C	C	G	A	A	A	C	C	C	G	C	T	G	T	G	A	C	A	C	T	G	A	C	G	G
	1	A	C	G	G	C	G	A	G	A	A	T	T	C	G	C	A	C	T	C	C	G	T	T	C	T	G	A	A	A	C	C	C	A	C	T	G	T	G	A	C	A	C	T	G	A	C	G	G
	1	A	C	G	G	C	G	A	G	A	A	T	T	C	G	C	A	C	T	C	C	G	T	T	C	T	G	A	A	A	C	C	C	A	C	T	G	T	G	A	C	A	C	T	G	A	C	G	G
	1	A	C	G	G	C	G	A	G	A	A	T	T	C	G	C	A	C	T	C	C	G	T	T	C	T	G	A	A	A	C	C	C	A	C	T	G	T	G	A	C	A	C	T	G	A	C	G	G
	1	A	C	G	G	C	G	A	G	A	A	T	T	C	G	C	A	C	T	C	C	G	T	T	C	T	G	A	A	A	C	C	C	G	C	T	G	T	G	A	C	A	C	T	G	A	C	G	G
	1	A	C	G	G	C	G	A	G	A	A	T	T	C	G	C	A	C	T	C	C	G	T	T	C	T	G	A	A	A	C	C	T	A	C	C	G	T	G	A	C	A	C	T	G	G	C	G	A
	1	A	C	G	G	C	G	A	G	A	A	T	T	C	G	C	A	C	T	C	C	G	T	T	C	T	G	A	A	A	C	C	T	A	C	C	G	T	G	A	C	A	C	T	G	G	C	G	G
	1	A	C	G	G	C	G	A	G	A	A	T	T	C	G	C	A	C	T	C	C	G	T	T	C	T	G	A	A	A	C	C	T	A	C	C	G	T	G	A	C	A	C	T	G	G	C	G	G
	1	A	C	G	G	C	G	A	G	A	A	T	T	C	G	C	A	C	T	C	C	G	T	T	C	T	G	A	A	A	C	C	T	A	C	C	G	T	G	A	C	A	C	T	G	G	C	G	G
	1	A	C	G	G	C	G	A	G	A	A	T	T	C	G	C	A	C	T	C	C	G	T	T	C	T	G	A	A	A	C	C	T	A	C	C	G	T	G	A	C	A	C	T	G	G	C	G	G
	1	A	C	G	G	C	G	A	G	A	A	T	T	C	G	C	A	C	T	C	C	G	T	T	C	T	G	A	A	A	C	C	T	A	C	C	G	T	G	A	C	A	C	T	G	G	C	G	G
	1	A	C	G	G	C	G	A	G	A	A	T	T	C	G	C	A	C	T	C	C	G	T	T	C	T	G	A	A	A	C	C	T	A	C	C	G	T	G	A	C	A	C	T	G	G	C	G	G
	1	A	C	G	G	C	G	A	G	A	A	T	T	C	G	C	A	C	T	C	C	G	T	T	G	C	G	A	A	A	C	C	C	G	C	T	G	T	G	A	C	A	C	T	G	A	C	G	G
	1	A	C	G	G	C	G	A	G	A	A	T	T	C	G	C	A	C	T	C	C	G	T	T	G	C	G	A	A	A	C	C	C	G	C	T	G	T	G	A	C	A	C	T	G	A	C	G	G
	1	A	C	G	G	C	G	A	G	A	A	T	T	C	G	C	A	C	T	C	C	G	T	T	G	C	G	A	A	A	C	C	C	G	C	T	G	T	G	A	C	A	C	T	G	A	C	G	G
	1	A	C	G	G	C	G	A	G	A	A	T	T	C	G	C	A	C	T	C	C	G	T	T	G	C	G	A	A	A	C	C	T	A	C	C	G	T	G	A	C	A	C	T	G	G	C	G	A
	1	A	C	G	G	C	G	A	G	A	A	T	T	C	G	C	A	C	T	C	C	G	T	T	G	C	G	A	A	A	C	C	T	A	C	C	G	T	G	A	C	A	C	T	G	G	C	G	G
	1	A	C	G	G	C	G	A	G	A	A	T	T	C	G	C	A	C	T	C	C	G	T	T	G	C	G	A	A	G	C	C	C	A	C	C	G	T	G	C	C	A	C	T	G	A	C	G	G
	1	A	C	G	G	C	G	A	G	A	A	T	T	C	G	C	A	C	T	C	C	G	T	T	G	C	G	A	G	A	C	C	T	A	C	C	G	T	G	A	C	A	C	T	G	G	C	G	G
	1	A	C	G	G	C	G	A	G	A	A	T	T	C	G	C	A	T	G	A	C	G	T	C	C	C	G	A	A	A	C	C	C	G	C	T	G	T	G	A	C	A	C	T	G	A	C	G	G
	1	A	C	G	G	C	G	A	G	A	A	T	T	C	G	C	A	T	G	A	C	G	T	C	C	T	G	A	A	A	C	C	C	A	C	T	G	T	G	A	C	A	C	T	G	A	C	G	G
	1	A	C	G	G	C	G	A	G	A	A	T	T	C	G	C	A	T	G	A	C	G	T	C	C	T	G	A	A	A	C	C	T	A	C	C	G	T	G	A	C	A	C	T	G	G	C	G	G
	1	A	C	G	G	C	G	A	G	A	A	T	T	C	G	C	A	T	G	A	C	G	T	C	C	T	G	A	A	A	C	C	T	A	T	C	G	T	G	A	C	A	C	T	G	A	C	G	G
	1	A	C	G	G	C	G	A	G	A	A	T	T	C	G	C	A	T	G	A	C	G	T	C	G	C	G	A	G	A	C	C	T	A	C	C	G	T	G	A	C	A	C	T	G	G	C	G	G
	1	A	C	G	G	C	G	A	G	A	G	T	T	C	G	C	G	T	T	C	C	G	T	C	C	T	G	A	A	A	C	C	T	A	C	C	G	T	G	A	C	A	C	T	G	G	C	G	G
	1	A	C	G	G	C	G	A	G	A	G	T	T	C	G	C	G	T	T	C	C	G	T	C	G	C	G	A	A	A	C	C	T	A	C	C	G	T	G	A	C	A	C	T	G	G	C	G	G
	1	A	C	G	G	C	G	A	G	A	G	T	T	C	G	C	G	T	T	C	C	G	T	C	G	T	G	G	A	A	T	C	T	A	C	C	G	T	G	A	C	A	C	T	A	A	C	G	G
	1	A	C	G	G	C	G	A	G	A	G	T	T	C	G	C	G	T	T	C	C	G	T	T	C	T	G	A	A	A	C	C	T	A	C	C	G	T	G	A	C	A	C	T	G	G	C	G	G
	2	A	C	G	G	C	G	A	G	A	G	T	T	C	G	C	G	T	T	C	C	G	T	T	G	T	A	A	A	A	C	C	C	G	C	T	G	T	G	A	C	A	C	T	G	A	C	G	G
	1	A	C	G	G	C	G	A	G	A	G	T	T	C	G	C	G	T	T	C	C	G	T	T	G	T	G	G	A	A	T	C	T	A	C	C	G	T	G	A	C	A	C	T	A	A	C	G	G
	1	A	C	G	G	C	G	A	G	G	A	C	T	C	G	C	A	T	T	C	C	G	T	T	C	T	G	A	A	A	C	C	C	A	C	T	G	T	G	A	C	A	C	T	G	A	C	G	G
	1	A	C	G	G	C	G	A	G	G	A	C	T	C	G	C	A	T	T	C	C	G	T	T	C	T	G	A	A	A	C	C	C	G	C	T	G	T	G	A	C	A	C	T	G	A	C	G	G
	1	A	C	G	G	C	G	A	G	G	A	T	C	C	G	C	A	C	T	A	C	G	T	C	G	T	A	A	G	A	C	C	T	A	C	C	G	T	G	A	C	A	C	T	G	G	C	G	G
	1	A	C	G	G	C	G	A	G	G	A	T	C	C	G	C	A	T	T	A	C	G	T	C	C	T	G	A	A	A	C	C	T	A	C	C	G	T	G	A	C	A	C	T	G	G	C	G	G
	1	A	C	G	G	C	G	A	G	G	A	T	C	C	G	C	A	T	T	A	C	G	T	C	C	T	G	A	G	A	C	C	T	A	C	C	G	T	G	A	C	A	C	T	G	G	C	G	G
	1	A	C	G	G	C	G	A	G	G	A	T	C	C	G	C	A	T	T	A	C	G	T	C	G	C	G	A	A	A	T	C	T	A	C	C	G	T	G	A	C	A	C	T	A	A	C	G	G
	1	A	C	G	G	C	G	A	G	G	A	T	C	C	G	C	A	T	T	A	C	G	T	C	G	C	G	A	G	A	C	C	T	A	C	C	G	T	G	A	C	A	C	T	G	G	C	G	G
	1	A	C	G	G	C	G	A	G	G	A	T	C	C	G	C	A	T	T	C	C	G	T	T	G	T	A	A	A	A	C	C	C	G	C	T	G	T	G	A	C	A	C	T	G	A	C	G	G
	1	A	C	G	G	C	G	A	G	G	A	T	T	C	G	C	A	T	T	A	C	G	C	T	G	C	G	A	A	G	C	C	C	A	C	C	G	T	G	C	C	A	C	T	G	A	C	G	G
	1	A	C	G	G	C	G	A	G	G	A	T	T	C	G	C	A	T	T	A	C	G	T	C	C	C	G	A	G	A	C	C	T	A	C	C	G	T	G	A	C	A	C	T	G	G	C	G	G
	1	A	C	G	G	C	G	A	G	G	A	T	T	C	G	C	A	T	T	A	C	G	T	C	C	T	G	A	A	A	C	C	C	A	C	T	G	T	G	A	C	A	C	T	G	A	C	G	G
	1	A	C	G	G	C	G	A	G	G	A	T	T	C	G	C	A	T	T	A	C	G	T	C	C	T	G	A	A	A	C	C	C	A	C	T	G	T	G	A	C	A	C	T	G	A	C	G	G
	1	A	C	G	G	C	G	A	G	G	A	T	T	C	G	C	A	T	T	A	C	G	T	C	C	T	G	A	A	A	C	C	C	A	C	T	G	T	G	A	C	A	C	T	G	A	C	G	G
	1	A	C	G	G	C	G	A	G	G	A	T	T	C	G	C	A	T	T	A	C	G	T	C	C	T	G	A	A	A	C	C	C	A	C	T	G	T	G	A	C	A	C	T	G	A	C	G	G
	2	A	C	G	G	C	G	A	G	G	A	T	T	C	G	C	A	T	T	A	C	G	T	C	C	T	G	A	A	A	C	C	T	A	C	C	G	T	G	A	C	A	C	T	G	G	C	G	A
	2	A	C	G	G	C	G	A	G	G	A	T	T	C	G	C	A	T	T	A	C	G	T	C	C	T	G	A	A	A	C	C	T	A	C	C	G	T	G	A	C	A	C	T	G	G	C	G	G
	1	A	C	G	G	C	G	A	G	G	A	T	T	C	G	C	A	T	T	A	C	G	T	C	C	T	G	A	A	A	C	C	T	A	C	C	G	T	G	A	C	A	C	T	G	G	C	G	G
	1	A	C	G	G	C	G	A	G	G	A	T	T	C	G	C	A	T	T	A	C	G	T	C	C	T	G	A	A	A	C	C	T	A	C	C	G	T	G	A	C	A	C	T	G	G	C	G	G
	1	A	C	G	G	C	G	A	G	G	A	T	T	C	G	C	A	T	T	A	C	G	T	C	C	T	G	A	A	A	C	C	T	A	C	C	G	T	G	A	C	A	C	T	G	G	C	G	G
	1	A	C	G	G	C	G	A	G	G	A	T	T	C	G	C	A	T	T	A	C	G	T	C	C	T	G	A	A	G	C	C	C	A	C	C	G	T	G	A	C	A	C	T	A	A	C	G	G
	1	A	C	G	G	C	G	A	G	G	A	T	T	C	G	C	A	T	T	A	C	G	T	C	C	T	G	A	G	A	C	C	T	A	C	C	G	T	G	A	C	A	C	T	G	G	C	G	G
	1	A	C	G	G	C	G	A	G	G	A	T	T	C	G	C	A	T	T	A	C	G	T	C	C	T	G	A	G	A	C	C	T	A	C	C	G	T	G	A	C	A	C	T	G	G	C	G	G
	1	A	C	G	G	C	G	A	G	G	A	T	T	C	G	C	A	T	T	A	C	G	T	C	C	T	G	A	G	A	C	C	T	A	C	C	G	T	G	A	C	A	C	T	G	G	C	G	G
	1	A	C	G	G	C	G	A	G	G	A	T	T	C	G	C	A	T	T	A	C	G	T	C	G	C	G	A	A	A	C	C	C	G	C	T	G	T	G	A	C	A	C	T	G	A	C	G	G
	1	A	C	G	G	C	G	A	G	G	A	T	T	C	G	C	A	T	T	A	C	G	T	C	G	C	G	A	A	A	C	C	T	A	C	C	G	T	G	A	C	A	C	T	G	G	C	G	G
	3	A	C	G	G	C	G	A	G	G	A	T	T	C	G	C	A	T	T	A	C	G	T	C	G	C	G	A	A	A	T	C	T	A	C	C	G	T	G	A	C	A	C	T	A	A	C	G	A
	1	A	C	G	G	C	G	A	G	G	A	T	T	C	G	C	A	T	T	A	C	G	T	C	G	C	G	A	A	A	T	C	T	A	C	C	G	T	G	A	C	A	C	T	A	A	C	G	G
	1	A	C	G	G	C	G	A	G	G	A	T	T	C	G	C	A	T	T	A	C	G	T	C	G	C	G	A	A	G	C	C	C	A	C	C	G	T	G	C	C	A	C	T	G	A	C	G	G
	1	A	C	G	G	C	G	A	G	G	A	T	T	C	G	C	A	T	T	A	C	G	T	C	G	C	G	A	G	A	C	C	T	A	C	C	G	T	G	A	C	A	C	T	G	G	C	G	G
	1	A	C	G	G	C	G	A	G	G	A	T	T	C	G	C	A	T	T	A	C	G	T	C	G	C	G	A	G	A	C	C	T	A	C	C	G	T	G	A	C	A	C	T	G	G	C	G	G
	1	A	C	G	G	C	G	A	G	G	A	T	T	C	G	C	A	T	T	A	C	G	T	C	G	C	G	A	G	A	C	C	T	A	C	C	G	T	G	A	C	A	C	T	G	G	C	G	G
	1	A	C	G	G	C	G	A	G	G	A	T	T	C	G	C	A	T	T	A	C	G	T	C	G	T	A	A	A	A	C	C	C	G	C	T	G	T	G	A	C	A	C	T	G	A	C	G	G
	1	A	C	G	G	C	G	A	G	G	A	T	T	C	G	C	A	T	T	A	C	G	T	C	G	T	G	A	A	A	C	C	C	A	C	T	G	T	G	A	C	A	C	T	G	A	C	G	A
	1	A	C	G	G	C	G	A	G	G	A	T	T	C	G	C	A	T	T	C	C	G	T	C	G	C	G	A	A	A	C	C	C	G	C	T	G	T	G	A	C	A	C	T	G	A	C	G	G
	1	A	C	G	G	C	G	A	G	G	A	T	T	C	G	C	A	T	T	C	C	G	T	C	G	C	G	A	G	A	C	C	T	A	C	C	G	T	G	A	C	A	C	T	G	G	C	G	A
	1	A	C	G	G	C	G	A	G	G	A	T	T	C	G	C	A	T	T	C	C	G	C	T	C	T	G	A	A	A	C	C	T	A	C	C	G	T	G	A	C	A	C	T	G	G	C	G	A
	1	A	C	G	G	C	G	A	G	G	A	T	T	C	G	C	G	C	T	C	C	G	T	C	G	T	A	A	A	G	C	C	C	A	C	C	G	T	G	A	C	A	C	T	A	A	C	G	G
	1	A	C	G	G	C	G	A	G	G	A	T	T	C	G	C	G	C	T	C	C	G	T	T	C	T	G	A	A	A	C	C	T	A	C	C	G	T	G	A	C	A	C	T	G	G	C	G	G
	1	A	T	G	A	C	G	A	A	A	A	T	T	C	G	C	A	C	T	A	C	G	T	C	G	C	G	A	G	A	C	C	T	A	C	C	G	T	G	A	C	A	C	T	G	G	C	G	G
	1	A	T	G	A	C	G	A	A	A	A	T	T	C	G	C	A	C	T	C	C	G	T	C	G	C	G	A	A	A	C	C	C	G	C	T	G	T	G	A	C	A	C	T	G	A	C	G	G
	1	A	T	G	A	C	G	A	A	A	A	T	T	C	G	C	A	C	T	C	C	G	T	C	G	T	G	A	A	A	C	C	C	A	C	T	G	T	G	A	C	A	C	T	G	A	C	G	G
	1	A	T	G	A	C	G	A	A	A	A	T	T	C	G	C	A	C	T	C	C	G	T	C	G	T	G	A	A	A	C	C	C	A	C	T	G	T	G	A	C	A	C	T	G	A	C	G	G
	1	A	T	G	A	C	G	A	A	G	A	C	T	C	G	C	A	T	T	C	C	G	T	C	G	C	G	A	A	G	C	C	C	A	C	C	G	T	G	C	C	A	C	T	G	A	C	G	G
	1	A	T	G	A	C	G	A	A	G	A	C	T	C	G	C	A	T	T	C	C	G	T	C	G	C	G	A	A	G	C	C	C	A	C	C	G	T	G	C	C	A	C	T	G	A	C	G	G
	1	A	T	G	A	C	G	A	A	G	A	C	T	C	G	C	A	T	T	C	C	G	T	C	G	T	A	A	A	A	C	C	C	A	C	T	G	T	G	A	C	A	C	T	G	A	C	G	A
	1	A	T	G	A	C	G	A	A	G	A	T	T	C	G	C	A	T	T	A	C	G	T	C	G	C	G	A	G	A	C	C	T	A	C	C	G	T	G	A	C	A	C	T	G	G	C	G	G
CHB	chr	6	6	6	6	6	6	6	6	6	6	6	6	6	6	6	6	6	6	6	6	6	6	6	6	6	6	6	6	6	6	6	6	6	6	6	6	6	6	6	6	6	6	6	6	6	6	6	6
	pos	6146303	6148446	6150332	6150365	6152140	6153412	6154058	6157430	6163088	6163492	6165782	6165834	6167822	6168540	6168657	6169218	6169656	6169890	6172302	6174786	6174830	6174856	6175675	6177028	6179882	6180247	6180445	6184352	6192749	6193010	6193666	6194967	6195060	6195906	6195926	6197488	6200000	6200310	6201515	6201812	6205694	6207704	6208558	6211530	6217990	6223147	6227942	6228406
	rs	3024461	115158386	140380139	3778360	5987	6913645	6899562	4142293	6911594	13202850	440330	922866	138754417	9504699	118038688	3823193	7769202	6934608	406238	380058	143711562	5986	366889	3778355	3778353	3823192	77367848	373695	2031646	9379015	149396531	3823191	11964160	41302861	2274391	76451285	77597920	185157893	7746985	115071024	149300702	149174338	114154311	3024421	1325691	3024412	79199740	1742930
	ref	A	C	G	G	C	G	A	G	G	A	T	T	C	G	C	A	T	T	A	G	G	T	C	G	T	G	A	A	A	C	C	T	A	C	C	G	T	G	A	C	A	C	T	G	G	C	G	G
	alt	G	T	T	A	T	T	G	A	A	G	C	C	T	A	A	G	C	G	C	C	A	C	T	C	C	A	G	G	G	T	A	C	G	T	T	A	C	T	C	T	G	T	G	A	A	T	A	A
	1	A	C	G	A	C	G	A	A	A	A	T	T	C	G	C	A	C	T	A	C	G	T	C	C	T	G	A	A	A	T	C	T	A	C	C	G	T	G	A	C	A	C	T	A	A	C	G	G
	1	A	C	G	A	C	G	A	A	A	A	T	T	C	G	C	A	C	T	C	C	G	T	T	C	T	G	A	A	A	C	C	T	A	C	C	G	T	G	A	C	A	C	T	G	G	C	G	G
	1	A	C	G	A	C	G	A	A	A	A	T	T	C	G	C	A	C	T	C	C	G	T	T	C	T	G	A	A	A	T	C	T	A	C	C	G	T	G	A	C	A	C	T	A	A	C	G	A
	1	A	C	G	A	C	G	A	A	A	A	T	T	C	G	C	A	C	T	C	C	G	T	T	C	T	G	A	A	A	T	C	T	A	C	C	G	T	G	A	C	A	C	T	A	A	C	G	A
	1	A	C	G	A	C	G	A	A	A	A	T	T	C	G	C	A	C	T	C	C	G	T	T	C	T	G	G	A	A	C	C	C	A	C	C	G	T	G	A	C	G	C	T	G	A	C	G	G
	1	A	C	G	A	C	G	A	A	A	A	T	T	C	G	C	A	T	G	C	C	G	T	C	G	T	A	A	A	A	C	C	C	G	C	T	G	T	G	A	C	A	C	T	G	A	C	G	G
	1	A	C	G	A	C	G	A	A	A	G	T	T	C	G	C	A	T	T	A	C	G	T	C	G	C	G	A	A	A	T	C	T	A	C	C	G	C	G	A	C	A	C	T	A	A	C	G	A
	1	A	C	G	A	C	G	A	A	A	G	T	T	C	G	C	G	T	T	C	C	G	T	C	C	T	G	A	A	A	C	C	T	A	C	C	G	T	G	A	C	A	C	T	G	G	C	G	G
	1	A	C	G	A	C	G	A	A	A	G	T	T	C	G	C	G	T	T	C	C	G	T	C	C	T	G	A	A	A	C	C	T	A	C	C	G	T	G	A	C	A	C	T	G	G	C	G	G
	1	A	C	G	A	C	G	A	A	A	G	T	T	C	G	C	G	T	T	C	C	G	T	C	C	T	G	A	A	A	T	C	T	A	C	C	G	T	G	A	C	A	C	T	G	A	C	G	G
	1	A	C	G	A	C	G	A	A	A	G	T	T	C	G	C	G	T	T	C	C	G	T	C	G	C	G	A	A	A	C	C	C	G	C	T	G	T	G	A	C	A	C	T	G	A	C	G	G
	1	A	C	G	A	C	G	A	A	A	G	T	T	C	G	C	G	T	T	C	C	G	T	C	G	T	A	A	A	A	C	C	C	G	C	T	G	T	G	A	C	A	C	T	G	A	C	G	G
	1	A	C	G	A	C	G	A	A	A	G	T	T	C	G	C	G	T	T	C	C	G	T	C	G	T	A	A	A	A	C	C	T	A	C	C	G	T	G	A	C	A	C	T	G	G	C	G	G
	1	A	C	G	A	C	G	A	A	A	G	T	T	C	G	C	G	T	T	C	C	G	T	C	G	T	A	A	A	A	T	C	T	A	C	C	G	T	G	A	C	A	C	T	A	A	C	G	G
	1	A	C	G	A	C	G	A	A	A	G	T	T	C	G	C	G	T	T	C	C	G	T	C	C	T	G	A	A	G	C	C	T	A	C	C	G	T	G	A	C	A	C	T	G	G	C	G	G
	1	A	C	G	A	C	G	A	A	A	G	T	T	C	G	C	G	T	T	C	C	G	T	C	G	T	A	A	A	A	C	C	C	G	C	T	G	T	G	A	C	A	C	T	G	A	C	G	G
	1	A	C	G	A	C	G	A	A	A	G	T	T	C	G	C	G	T	T	C	C	G	T	T	C	C	G	A	A	A	C	C	T	A	C	C	G	T	T	A	C	A	C	T	G	G	C	G	G
	1	A	C	G	A	C	G	A	A	A	G	T	T	C	G	C	G	T	T	C	C	G	T	T	C	T	G	A	A	A	C	C	T	A	C	C	G	T	G	A	C	A	C	T	G	G	C	G	G
	1	A	C	G	A	C	G	A	A	A	G	T	T	C	G	C	G	T	T	C	C	G	T	T	C	T	G	A	A	A	C	C	T	A	C	C	G	T	G	A	C	A	C	T	G	G	C	G	G
	1	A	C	G	A	C	G	A	A	A	G	T	T	C	G	C	G	T	T	C	C	G	T	T	G	C	G	A	A	A	C	C	C	G	C	T	G	T	G	A	C	A	C	T	G	A	C	G	G
	1	A	C	G	A	C	G	A	A	A	G	T	T	C	G	C	G	T	T	C	C	G	T	T	G	C	G	A	A	A	C	C	T	A	C	C	G	T	G	A	C	A	C	T	G	G	C	G	G
	2	A	C	G	A	C	G	A	A	A	G	T	T	C	G	C	G	T	T	C	C	G	T	T	G	C	G	A	A	A	T	C	T	A	C	C	G	T	G	A	C	A	C	T	A	A	C	G	G
	1	A	C	G	A	C	G	A	A	A	G	T	T	C	G	C	G	T	T	C	C	G	T	T	G	C	G	A	A	A	T	C	T	A	C	C	G	T	G	A	C	A	C	T	A	A	C	G	G
	1	A	C	G	A	C	G	A	A	A	G	T	T	C	G	C	G	T	T	C	C	G	T	T	G	C	G	A	A	A	T	C	T	A	C	C	G	T	G	A	C	A	C	T	G	G	C	G	G
	1	A	C	G	A	C	G	A	A	A	G	T	T	C	G	C	G	T	T	C	C	G	T	T	G	C	G	A	A	A	T	C	T	A	C	C	G	T	G	A	C	A	C	T	G	G	C	G	G
	1	A	C	G	A	C	G	A	A	A	G	T	T	C	G	C	G	T	T	C	C	G	T	T	G	T	A	A	A	A	T	C	T	A	C	C	G	T	G	A	C	A	C	T	A	A	C	G	G
	1	A	C	G	A	C	G	A	A	A	G	T	T	C	G	C	G	T	T	C	C	G	T	T	G	T	A	A	A	A	T	C	T	A	C	C	G	T	G	A	C	A	C	T	G	G	C	G	G
	1	A	C	G	A	C	G	A	A	A	G	T	T	C	G	C	G	T	T	C	C	G	T	T	G	T	G	A	A	A	T	C	T	A	C	C	G	T	G	A	C	A	C	T	A	A	C	G	G
	1	A	C	G	A	C	G	A	A	G	A	T	T	C	G	C	A	C	T	A	G	G	T	C	C	T	A	A	A	A	T	C	T	A	C	C	G	T	G	A	C	A	C	T	A	A	C	G	G
	1	A	C	G	A	C	G	A	A	G	A	T	T	C	G	C	A	T	T	A	C	G	T	C	C	C	G	A	A	A	C	C	C	G	C	T	G	T	G	A	C	A	C	T	G	A	C	G	G
	1	A	C	G	A	C	G	A	A	G	A	T	T	C	G	C	A	T	T	A	C	G	T	C	C	C	G	A	A	A	C	C	T	A	C	C	G	T	G	A	C	A	C	T	G	G	C	G	G
	1	A	C	G	A	C	G	A	A	G	A	T	T	C	G	C	A	T	T	A	C	G	T	C	C	C	G	A	A	A	T	C	T	A	C	C	G	T	G	A	C	A	C	T	G	G	C	G	G
	1	A	C	G	A	C	G	A	A	G	A	T	T	C	G	C	A	T	T	A	C	G	T	C	C	T	A	A	A	A	C	C	C	G	C	T	G	T	G	A	C	A	C	T	G	A	C	G	G
	1	A	C	G	A	C	G	A	A	G	A	T	T	C	G	C	A	T	T	A	C	G	T	C	C	T	A	A	A	A	C	C	C	G	C	T	G	T	G	A	C	A	C	T	G	A	C	G	G
	1	A	C	G	A	C	G	A	A	G	A	T	T	C	G	C	A	T	T	A	C	G	T	C	C	T	A	A	A	A	T	C	T	A	C	C	G	T	G	A	C	A	C	T	A	A	C	G	G
	1	A	C	G	A	C	G	A	A	G	A	T	T	C	G	C	A	T	T	A	C	G	T	C	C	T	A	A	A	A	T	C	T	A	C	C	G	T	G	A	C	A	C	T	A	A	C	G	G
	1	A	C	G	A	C	G	A	A	G	A	T	T	C	G	C	A	T	T	A	C	G	T	C	C	T	A	A	A	A	T	C	T	A	C	C	G	T	G	A	C	A	C	T	A	A	C	G	G
	1	A	C	G	A	C	G	A	A	G	A	T	T	C	G	C	A	T	T	A	C	G	T	C	C	T	A	A	A	A	T	C	T	A	C	C	G	T	G	A	C	A	C	T	A	A	C	G	G
	1	A	C	G	A	C	G	A	A	G	A	T	T	C	G	C	A	T	T	A	C	G	T	C	C	T	G	A	A	A	C	C	T	A	C	C	G	T	G	A	C	A	C	T	G	G	C	G	G
	1	A	C	G	A	C	G	A	A	G	A	T	T	C	G	C	A	T	T	A	C	G	T	C	C	T	G	A	A	A	C	C	T	A	C	C	G	T	G	A	C	A	C	T	G	G	C	G	G
	1	A	C	G	A	C	G	A	A	G	A	T	T	C	G	C	A	T	T	A	C	G	T	C	C	T	G	A	A	A	C	C	T	A	C	C	G	T	G	A	C	A	C	T	G	G	C	G	G
	1	A	C	G	A	C	G	A	A	G	A	T	T	C	G	C	A	T	T	A	C	G	T	C	C	T	G	A	A	A	C	C	T	A	C	C	G	T	G	A	C	A	C	T	G	G	C	G	G
	1	A	C	G	A	C	G	A	A	G	A	T	T	C	G	C	A	T	T	A	C	G	T	C	C	T	G	A	A	A	C	C	T	A	C	C	G	T	G	A	C	A	C	T	G	G	C	G	G
	1	A	C	G	A	C	G	A	A	G	A	T	T	C	G	C	A	T	T	A	C	G	T	C	C	T	G	A	A	A	T	C	T	A	C	C	G	T	G	A	C	A	C	T	A	A	C	G	A
	1	A	C	G	A	C	G	A	A	G	A	T	T	C	G	C	A	T	T	A	C	G	T	C	C	T	G	G	A	A	C	C	T	A	C	C	G	T	G	A	C	A	C	T	G	G	C	G	G
	1	A	C	G	A	C	G	A	A	G	A	T	T	C	G	C	A	T	T	A	C	G	T	C	C	T	G	G	A	A	C	C	T	A	C	C	G	T	G	A	C	A	C	T	G	G	C	G	G
	1	A	C	G	A	C	G	A	A	G	A	T	T	C	G	C	A	T	T	A	C	G	T	C	C	T	G	G	A	A	T	C	T	A	C	C	G	T	G	A	C	A	C	T	A	A	C	G	G
	1	A	C	G	A	C	G	A	A	G	A	T	T	C	G	C	A	T	T	A	C	G	T	C	G	T	A	A	A	A	C	C	T	A	C	C	G	T	G	A	C	A	C	T	G	G	C	G	G
	1	A	C	G	A	C	G	A	A	G	A	T	T	C	G	C	A	T	T	A	C	G	T	C	G	T	A	A	A	A	T	C	T	A	C	C	G	T	G	A	C	A	C	T	A	A	C	G	A
	1	A	C	G	A	C	G	A	A	G	A	T	T	C	G	C	A	T	T	A	C	G	T	C	G	T	A	A	A	A	T	C	T	A	C	C	G	T	G	A	C	A	C	T	A	A	C	G	A
	1	A	C	G	A	C	G	A	A	G	A	T	T	C	G	C	A	T	T	A	C	G	T	T	C	T	G	A	A	A	T	C	T	A	C	C	G	T	G	A	C	A	C	T	A	A	C	G	A
	1	A	C	G	A	C	G	A	A	G	A	T	T	C	G	C	A	T	T	A	C	G	T	T	C	T	G	A	A	A	T	C	T	A	C	C	G	T	G	A	C	A	C	T	A	A	C	G	A
	1	A	C	G	A	C	G	A	A	G	A	T	T	C	G	C	A	T	T	A	G	G	T	C	G	T	A	A	A	A	C	C	T	A	C	C	G	T	G	A	C	A	C	T	G	G	C	G	G
	1	A	C	G	A	C	G	A	A	G	A	T	T	C	G	C	A	T	T	A	G	G	T	C	G	T	A	A	A	A	T	C	T	A	C	C	G	T	G	A	C	A	C	T	A	A	C	G	G
	1	A	C	G	A	C	G	A	A	G	A	T	T	C	G	C	A	T	T	C	C	G	T	C	G	T	A	A	A	A	C	C	C	G	C	T	G	T	G	A	C	A	C	T	G	A	C	G	G
	1	A	C	G	A	C	G	A	A	G	A	T	T	C	G	C	A	T	T	C	C	G	T	C	G	T	A	A	A	A	C	C	T	A	C	C	G	T	G	A	C	A	C	T	G	G	C	G	G
	1	A	C	G	A	C	G	A	A	G	A	T	T	C	G	C	G	C	T	C	C	G	T	T	G	T	G	A	A	A	C	C	T	A	C	C	G	T	G	A	C	A	C	T	G	G	C	G	A
	1	A	C	G	A	C	T	G	A	G	A	T	C	C	G	C	A	T	T	A	C	G	T	C	C	T	G	A	A	A	C	C	T	A	C	C	G	T	G	A	C	A	C	T	G	A	C	G	G
	1	A	C	G	A	T	T	G	A	A	A	T	T	C	G	C	A	C	T	C	C	G	T	C	C	T	G	A	A	A	C	C	T	A	C	C	G	T	G	A	C	A	C	T	G	G	C	G	G
	1	A	C	G	A	T	T	G	A	A	A	T	T	C	G	C	A	C	T	C	C	G	T	T	C	C	G	A	A	A	T	C	T	A	C	C	G	C	G	A	C	A	C	T	A	A	C	G	G
	1	A	C	G	A	T	T	G	A	A	A	T	T	C	G	C	A	T	T	C	C	G	T	T	C	T	A	A	A	A	T	C	T	A	C	C	G	T	G	A	C	A	C	T	A	A	C	G	G
	1	A	C	G	A	T	T	G	A	A	G	T	T	C	G	C	G	T	T	C	C	G	T	T	G	C	A	A	A	A	C	C	C	G	C	T	G	T	G	A	C	A	C	T	G	A	C	G	G
	1	A	C	G	A	T	T	G	A	A	G	T	T	C	G	C	G	T	T	C	C	G	T	T	G	C	G	A	A	A	C	C	C	G	C	T	G	T	G	A	C	A	C	T	G	A	C	G	G
	1	A	C	G	A	T	T	G	A	G	A	T	T	C	G	C	A	T	T	A	C	G	T	C	C	T	G	A	A	A	T	C	T	A	C	C	G	T	G	A	C	A	C	T	A	A	C	G	A
	1	A	C	G	A	T	T	G	A	G	A	T	T	C	G	C	G	C	T	C	C	G	T	C	C	T	G	A	A	A	C	C	T	A	C	C	G	T	G	A	C	A	C	T	G	G	C	G	G
	1	A	C	G	A	T	T	G	A	G	A	T	T	C	G	C	G	C	T	C	C	G	T	T	C	T	G	A	A	A	C	C	C	G	C	T	G	T	G	A	C	A	C	T	G	A	C	G	G
	1	A	C	G	A	T	T	G	A	G	A	T	T	C	G	C	G	C	T	C	C	G	T	T	C	T	G	A	A	A	C	C	T	A	C	C	G	T	G	A	C	A	C	T	G	G	C	G	G
	1	A	C	G	A	T	T	G	A	G	A	T	T	C	G	C	G	C	T	C	C	G	T	T	C	T	G	A	A	A	C	C	T	A	C	C	G	T	G	A	C	A	C	T	G	G	C	G	G
	1	A	C	G	A	T	T	G	A	G	A	T	T	C	G	C	G	C	T	C	C	G	T	T	C	T	G	A	A	A	C	C	T	A	C	C	G	T	G	A	C	A	C	T	G	G	C	G	G
	1	A	C	G	A	T	T	G	A	G	A	T	T	C	G	C	G	C	T	C	C	G	T	T	C	T	G	A	A	A	C	C	T	A	C	C	G	T	G	A	C	A	C	T	G	G	C	G	G
	1	A	C	G	A	T	T	G	A	G	A	T	T	C	G	C	G	C	T	C	C	G	T	T	C	T	G	A	A	A	C	C	T	A	C	C	G	T	G	A	C	A	C	T	G	G	C	G	G
	1	A	C	G	A	T	T	G	A	G	A	T	T	C	G	C	G	C	T	C	C	G	T	T	C	T	G	A	A	A	T	C	T	A	C	C	G	T	G	A	C	A	C	T	A	A	C	G	A
	1	A	C	G	A	T	T	G	A	G	A	T	T	C	G	C	G	C	T	C	C	G	T	T	C	T	G	A	A	A	T	C	T	A	C	C	G	T	G	A	C	A	C	T	A	A	C	G	G
	1	A	C	G	A	T	T	G	A	G	A	T	T	C	G	C	G	C	T	C	C	G	T	T	C	T	G	A	A	A	T	C	T	A	C	C	G	T	G	A	C	A	C	T	A	A	C	G	G
	1	A	C	G	A	T	T	G	A	G	A	T	T	C	G	C	G	C	T	C	C	G	T	T	G	C	G	A	A	A	T	C	T	A	C	C	G	T	G	A	C	A	C	T	G	G	C	G	G
	1	A	C	G	A	T	T	G	A	G	A	T	T	C	G	C	G	C	T	C	C	G	T	T	G	T	A	A	A	A	C	C	C	G	C	T	G	T	G	A	C	A	C	T	G	A	C	G	G
	1	A	C	G	A	T	T	G	A	G	A	T	T	C	G	C	G	C	T	C	C	G	T	T	G	T	A	A	A	A	C	C	C	G	C	T	G	T	G	A	C	A	C	T	G	A	C	G	G
	1	A	C	G	A	T	T	G	A	G	A	T	T	C	G	C	G	C	T	C	C	G	T	T	G	T	A	A	A	A	T	C	T	A	C	C	G	T	G	A	C	A	C	T	A	A	C	G	G
	2	A	C	G	G	C	G	A	G	A	A	T	T	C	G	C	A	C	T	A	C	G	T	C	C	C	G	A	A	A	C	C	T	A	C	C	G	T	G	A	C	A	C	T	G	G	C	G	G
	1	A	C	G	G	C	G	A	G	A	A	T	T	C	G	C	A	C	T	A	C	G	T	C	C	C	G	A	A	A	C	C	T	A	C	C	G	T	T	A	C	A	C	T	G	G	C	G	G
	1	A	C	G	G	C	G	A	G	A	A	T	T	C	G	C	A	C	T	A	C	G	T	C	C	C	G	A	A	A	C	C	T	A	C	C	G	T	T	A	C	A	C	T	G	G	C	G	G
	1	A	C	G	G	C	G	A	G	A	A	T	T	C	G	C	A	C	T	A	C	G	T	C	C	C	G	A	A	A	C	C	T	A	C	C	G	T	T	A	C	A	C	T	G	G	C	G	G
	1	A	C	G	G	C	G	A	G	A	A	T	T	C	G	C	A	C	T	C	C	G	T	C	G	T	A	A	A	A	T	C	T	A	C	C	G	T	G	A	C	A	C	T	A	A	C	G	G
	1	A	C	G	G	C	G	A	G	A	A	T	T	C	G	C	A	C	T	C	C	G	T	T	C	T	G	A	A	A	C	C	T	A	C	C	G	T	G	A	C	A	C	T	G	G	C	G	G
	1	A	C	G	G	C	G	A	G	A	A	T	T	C	G	C	A	C	T	C	C	G	T	T	C	T	G	A	A	A	T	C	T	A	C	C	G	T	G	A	C	A	C	T	A	A	C	G	G
	1	A	C	G	G	C	G	A	G	A	A	T	T	C	G	C	A	C	T	C	C	G	T	T	C	T	G	A	A	A	T	C	T	A	C	C	G	T	G	A	C	A	C	T	A	A	C	G	G
	1	A	C	G	G	C	G	A	G	A	A	T	T	C	G	C	A	C	T	C	C	G	T	T	C	T	G	G	A	A	C	C	C	A	C	C	G	T	G	A	C	G	C	T	G	A	C	G	G
	1	A	C	G	G	C	G	A	G	A	A	T	T	C	G	C	A	C	T	C	C	G	T	T	C	T	G	G	A	A	C	C	C	A	C	C	G	T	G	A	C	G	C	T	G	A	C	G	G
	1	A	C	G	G	C	G	A	G	A	A	T	T	C	G	C	A	C	T	C	C	G	T	T	G	T	A	A	A	A	C	C	C	G	C	T	G	T	G	A	C	A	C	T	G	A	C	G	G
	1	A	C	G	G	C	G	A	G	A	A	T	T	C	G	C	A	C	T	C	C	G	T	T	G	T	A	A	A	A	C	C	C	G	C	T	G	T	G	A	C	A	C	T	G	A	C	G	G
	1	A	C	G	G	C	G	A	G	A	A	T	T	C	G	C	A	C	T	C	C	G	T	T	G	T	A	A	A	A	C	C	T	A	C	C	G	T	G	A	C	A	C	T	G	G	C	G	G
	1	A	C	G	G	C	G	A	G	A	A	T	T	C	G	C	A	C	T	C	C	G	T	T	G	T	A	A	A	A	T	C	T	A	C	C	G	T	G	A	C	A	C	T	A	A	C	G	G
	1	A	C	G	G	C	G	A	G	A	A	T	T	C	G	C	A	C	T	C	C	G	T	T	G	T	A	A	A	A	T	C	T	A	C	C	G	T	G	A	C	A	C	T	A	A	C	G	G
	1	A	C	G	G	C	G	A	G	A	A	T	T	C	G	C	A	C	T	C	C	G	T	T	G	T	A	A	A	A	T	C	T	A	C	C	G	T	G	A	C	A	C	T	A	A	C	G	G
	1	A	C	G	G	C	G	A	G	A	G	T	T	C	G	C	G	T	T	C	C	G	T	C	G	C	G	A	A	A	C	C	T	A	C	C	G	T	G	A	C	A	C	T	G	G	C	G	G
	1	A	C	G	G	C	G	A	G	A	G	T	T	C	G	C	G	T	T	C	C	G	T	C	G	T	A	A	A	A	C	C	T	A	C	C	G	T	G	A	C	A	C	T	G	G	C	G	G
	1	A	C	G	G	C	G	A	G	A	G	T	T	C	G	C	G	T	T	C	C	G	T	T	C	T	G	A	A	A	C	C	T	A	C	C	G	T	G	A	C	A	C	T	G	G	C	G	G
	1	A	C	G	G	C	G	A	G	A	G	T	T	C	G	C	G	T	T	C	C	G	T	T	G	C	G	A	A	A	T	C	T	A	C	C	G	T	G	A	C	A	C	T	G	G	C	G	G
	1	A	C	G	G	C	G	A	G	A	G	T	T	C	G	C	G	T	T	C	C	G	T	T	G	T	A	A	A	A	C	C	T	A	C	C	G	T	G	A	C	A	C	T	G	G	C	G	G
	1	A	C	G	G	C	G	A	G	G	A	T	T	C	G	A	A	T	T	A	G	G	T	C	C	C	G	A	A	A	C	C	T	A	C	C	G	T	G	A	C	A	C	T	G	G	C	G	G
	1	A	C	G	G	C	G	A	G	G	A	T	T	C	G	C	A	C	T	A	C	G	T	C	G	C	G	A	A	A	C	C	C	G	C	T	G	T	G	A	C	A	C	T	G	A	C	G	G
	1	A	C	G	G	C	G	A	G	G	A	T	T	C	G	C	A	C	T	C	C	G	T	C	C	T	A	A	A	A	C	C	C	G	C	T	G	T	G	A	C	A	C	T	G	A	C	G	G
	1	A	C	G	G	C	G	A	G	G	A	T	T	C	G	C	A	C	T	C	C	G	T	C	G	T	A	A	A	A	C	C	C	G	C	T	G	T	G	A	C	A	C	T	G	A	C	G	G
	1	A	C	G	G	C	G	A	G	G	A	T	T	C	G	C	A	C	T	C	C	G	T	C	G	T	A	A	A	A	C	C	C	G	C	T	G	T	G	A	C	A	C	T	G	G	C	G	G
	1	A	C	G	G	C	G	A	G	G	A	T	T	C	G	C	A	C	T	C	C	G	T	C	G	T	A	A	A	A	C	C	T	A	C	C	G	T	G	A	C	A	C	T	G	G	C	G	G
	1	A	C	G	G	C	G	A	G	G	A	T	T	C	G	C	A	C	T	C	C	G	T	C	G	T	A	A	A	A	C	C	T	A	C	C	G	T	G	A	C	A	C	T	G	G	C	G	G
	1	A	C	G	G	C	G	A	G	G	A	T	T	C	G	C	A	C	T	C	C	G	T	C	G	T	G	A	A	A	C	C	C	A	C	T	G	T	G	A	C	A	C	T	G	A	C	G	G
	1	A	C	G	G	C	G	A	G	G	A	T	T	C	G	C	A	C	T	C	C	G	T	T	C	T	G	A	A	A	C	C	T	A	C	C	G	T	G	A	C	A	C	T	G	G	C	G	G
	1	A	C	G	G	C	G	A	G	G	A	T	T	C	G	C	A	C	T	C	C	G	T	T	G	T	A	A	A	A	C	C	C	G	C	T	G	T	G	A	C	A	C	T	G	A	C	G	G
	1	A	C	G	G	C	G	A	G	G	A	T	T	C	G	C	A	T	T	A	C	G	C	T	C	T	G	A	A	A	T	C	T	A	C	C	G	T	G	A	C	A	C	T	A	A	C	G	A
	1	A	C	G	G	C	G	A	G	G	A	T	T	C	G	C	A	T	T	A	C	G	T	C	C	T	A	A	A	A	C	C	C	G	C	T	G	T	G	A	C	A	C	T	G	A	C	G	G
	1	A	C	G	G	C	G	A	G	G	A	T	T	C	G	C	A	T	T	A	C	G	T	C	C	T	A	A	A	A	C	C	C	G	C	T	G	T	G	A	C	A	C	T	G	A	C	G	G
	1	A	C	G	G	C	G	A	G	G	A	T	T	C	G	C	A	T	T	A	C	G	T	C	C	T	A	A	A	A	C	C	C	G	C	T	G	T	G	A	C	A	C	T	G	A	C	G	G
	1	A	C	G	G	C	G	A	G	G	A	T	T	C	G	C	A	T	T	A	C	G	T	C	C	T	A	A	A	A	C	C	C	G	C	T	G	T	G	A	C	A	C	T	G	A	C	G	G
	1	A	C	G	G	C	G	A	G	G	A	T	T	C	G	C	A	T	T	A	C	G	T	C	C	T	A	A	A	A	T	C	T	A	C	C	G	T	G	A	C	A	C	T	A	A	C	G	G
	1	A	C	G	G	C	G	A	G	G	A	T	T	C	G	C	A	T	T	A	C	G	T	C	C	T	G	A	A	A	C	C	C	G	C	T	G	T	G	A	C	A	C	T	G	A	C	G	G
	1	A	C	G	G	C	G	A	G	G	A	T	T	C	G	C	A	T	T	A	C	G	T	C	C	T	G	A	A	A	C	C	C	G	C	T	G	T	G	A	C	A	C	T	G	A	C	G	G
	1	A	C	G	G	C	G	A	G	G	A	T	T	C	G	C	A	T	T	A	C	G	T	C	C	T	G	A	A	A	C	C	C	G	C	T	G	T	G	A	C	A	C	T	G	A	C	G	G
	2	A	C	G	G	C	G	A	G	G	A	T	T	C	G	C	A	T	T	A	C	G	T	C	C	T	G	A	A	A	C	C	T	A	C	C	G	T	G	A	C	A	C	T	G	G	C	G	G
	1	A	C	G	G	C	G	A	G	G	A	T	T	C	G	C	A	T	T	A	C	G	T	C	C	T	G	A	A	A	C	C	T	A	C	C	G	T	G	A	C	A	C	T	G	G	C	G	G
	1	A	C	G	G	C	G	A	G	G	A	T	T	C	G	C	A	T	T	A	C	G	T	C	C	T	G	A	A	A	T	C	T	A	C	C	G	T	G	A	C	A	C	T	A	A	C	G	A
	1	A	C	G	G	C	G	A	G	G	A	T	T	C	G	C	A	T	T	A	C	G	T	C	C	T	G	A	A	A	T	C	T	A	C	C	G	T	G	A	C	A	C	T	A	A	C	G	A
	1	A	C	G	G	C	G	A	G	G	A	T	T	C	G	C	A	T	T	A	C	G	T	C	C	T	G	A	A	A	T	C	T	A	C	C	G	T	G	A	C	A	C	T	A	A	C	G	G
	1	A	C	G	G	C	G	A	G	G	A	T	T	C	G	C	A	T	T	A	C	G	T	C	C	T	G	A	A	A	T	C	T	A	C	C	G	T	G	A	C	A	C	T	A	A	C	G	G
	1	A	C	G	G	C	G	A	G	G	A	T	T	C	G	C	A	T	T	A	C	G	T	C	C	T	G	A	A	A	T	C	T	A	C	C	G	T	G	A	C	A	C	T	A	A	C	G	G
	1	A	C	G	G	C	G	A	G	G	A	T	T	C	G	C	A	T	T	A	C	G	T	C	C	T	G	G	A	A	C	C	T	A	C	C	G	T	G	A	C	A	C	T	A	A	C	G	G
	1	A	C	G	G	C	G	A	G	G	A	T	T	C	G	C	A	T	T	A	C	G	T	C	G	C	G	A	A	A	C	C	T	A	C	C	G	T	G	A	C	A	C	T	G	G	C	G	G
	1	A	C	G	G	C	G	A	G	G	A	T	T	C	G	C	A	T	T	A	C	G	T	C	G	C	G	A	A	A	C	C	T	A	C	C	G	T	G	A	C	A	C	T	G	G	C	G	G
	1	A	C	G	G	C	G	A	G	G	A	T	T	C	G	C	A	T	T	A	C	G	T	C	G	C	G	A	A	A	T	C	T	A	C	C	G	C	G	A	C	A	C	T	A	A	C	G	A
	1	A	C	G	G	C	G	A	G	G	A	T	T	C	G	C	A	T	T	A	C	G	T	C	G	C	G	A	A	A	T	C	T	A	C	C	G	T	G	A	C	A	C	T	A	A	C	G	G
	1	A	C	G	G	C	G	A	G	G	A	T	T	C	G	C	A	T	T	A	C	G	T	C	G	C	G	A	A	A	T	C	T	A	C	C	G	T	G	A	C	A	C	T	A	A	C	G	G
	1	A	C	G	G	C	G	A	G	G	A	T	T	C	G	C	A	T	T	A	C	G	T	C	G	C	G	A	A	A	T	C	T	A	C	C	G	T	G	A	C	A	C	T	A	A	C	G	G
	1	A	C	G	G	C	G	A	G	G	A	T	T	C	G	C	A	T	T	A	C	G	T	C	G	C	G	A	A	A	T	C	T	A	C	C	G	T	G	A	C	A	C	T	G	G	C	G	G
	1	A	C	G	G	C	G	A	G	G	A	T	T	C	G	C	A	T	T	A	C	G	T	C	G	C	G	A	A	G	C	C	T	A	C	C	G	T	G	A	C	A	C	T	G	G	C	G	A
	1	A	C	G	G	C	G	A	G	G	A	T	T	C	G	C	A	T	T	A	C	G	T	C	G	C	G	A	A	G	C	C	T	A	C	C	G	T	G	A	C	A	C	T	G	G	C	G	G
	1	A	C	G	G	C	G	A	G	G	A	T	T	C	G	C	A	T	T	A	C	G	T	C	G	T	A	A	A	A	C	C	C	G	C	T	G	T	G	A	C	A	C	T	G	A	C	G	G
	1	A	C	G	G	C	G	A	G	G	A	T	T	C	G	C	A	T	T	A	C	G	T	C	G	T	A	A	A	A	C	C	T	A	C	C	G	T	G	A	C	A	C	T	G	G	C	G	G
	1	A	C	G	G	C	G	A	G	G	A	T	T	C	G	C	A	T	T	A	C	G	T	C	G	T	A	A	A	A	T	C	T	A	C	C	G	T	G	A	C	A	C	T	A	A	C	G	A
	1	A	C	G	G	C	G	A	G	G	A	T	T	C	G	C	A	T	T	A	C	G	T	C	G	T	A	A	A	A	T	C	T	A	C	C	G	T	G	A	C	A	C	T	A	A	C	G	A
	1	A	C	G	G	C	G	A	G	G	A	T	T	C	G	C	A	T	T	A	C	G	T	C	G	T	A	A	A	A	T	C	T	A	C	C	G	T	G	A	C	A	C	T	A	A	C	G	A
	1	A	C	G	G	C	G	A	G	G	A	T	T	C	G	C	A	T	T	A	C	G	T	C	G	T	A	A	A	A	T	C	T	A	C	C	G	T	G	A	C	A	C	T	A	A	C	G	G
	1	A	C	G	G	C	G	A	G	G	A	T	T	C	G	C	A	T	T	A	C	G	T	C	G	T	A	A	A	A	T	C	T	A	C	C	G	T	G	A	C	A	C	T	A	A	C	G	G
	1	A	C	G	G	C	G	A	G	G	A	T	T	C	G	C	A	T	T	A	C	G	T	C	G	T	A	A	A	A	T	C	T	A	C	C	G	T	G	A	C	A	C	T	A	A	C	G	G
	1	A	C	G	G	C	G	A	G	G	A	T	T	C	G	C	A	T	T	A	C	G	T	C	G	T	A	A	A	A	T	C	T	A	C	C	G	T	G	A	C	A	C	T	A	A	C	G	G
	1	A	C	G	G	C	G	A	G	G	A	T	T	C	G	C	A	T	T	A	C	G	T	C	G	T	A	A	A	A	T	C	T	A	C	C	G	T	G	A	C	A	C	T	A	A	C	G	G
	1	A	C	G	G	C	G	A	G	G	A	T	T	C	G	C	A	T	T	A	C	G	T	C	G	T	A	A	A	A	T	C	T	A	C	C	G	T	G	A	C	A	C	T	A	A	C	G	G
	1	A	C	G	G	C	G	A	G	G	A	T	T	C	G	C	A	T	T	A	C	G	T	C	G	T	A	A	A	A	T	C	T	A	C	C	G	T	G	A	C	A	C	T	A	A	C	G	G
	1	A	C	G	G	C	G	A	G	G	A	T	T	C	G	C	A	T	T	A	C	G	T	C	G	T	G	G	A	A	C	C	C	A	C	C	G	T	G	A	C	G	C	T	G	A	C	G	G
	1	A	C	G	G	C	G	A	G	G	A	T	T	C	G	C	A	T	T	A	G	G	T	C	G	T	A	A	A	A	C	C	T	A	C	C	G	T	G	A	C	A	C	T	G	G	C	G	G
	1	A	C	G	G	C	G	A	G	G	A	T	T	C	G	C	A	T	T	A	G	G	T	C	G	T	A	A	A	A	C	C	T	A	C	C	G	T	G	A	C	A	C	T	G	G	C	G	G
	1	A	C	G	G	C	G	A	G	G	A	T	T	C	G	C	A	T	T	A	G	G	T	C	G	T	A	A	A	A	C	C	T	A	C	C	G	T	G	A	C	A	C	T	G	G	C	G	G
	1	A	C	G	G	C	G	A	G	G	A	T	T	C	G	C	A	T	T	A	G	G	T	C	G	T	A	A	A	A	C	C	T	A	C	C	G	T	G	A	C	A	C	T	G	G	C	G	G
	1	A	C	G	G	C	G	A	G	G	A	T	T	C	G	C	A	T	T	A	G	G	T	C	G	T	A	A	A	A	C	C	T	A	C	C	G	T	G	A	C	A	C	T	G	G	C	G	G
	1	A	C	G	G	C	G	A	G	G	A	T	T	C	G	C	A	T	T	A	G	G	T	C	G	T	A	A	A	A	C	C	T	A	C	C	G	T	G	A	C	A	C	T	G	G	C	G	G
	1	A	C	G	G	C	G	A	G	G	A	T	T	C	G	C	A	T	T	A	G	G	T	C	G	T	A	A	A	A	C	C	T	A	C	C	G	T	G	A	C	A	C	T	G	G	C	G	G
	1	A	C	G	G	C	G	A	G	G	A	T	T	C	G	C	A	T	T	A	G	G	T	C	G	T	A	A	A	A	T	C	T	A	C	C	G	T	G	A	C	A	C	T	A	A	C	G	G
	1	A	C	G	G	C	G	A	G	G	A	T	T	C	G	C	A	T	T	A	G	G	T	C	G	T	A	A	A	A	T	C	T	A	C	C	G	T	G	A	C	A	C	T	G	G	C	G	G
	1	A	C	G	G	C	G	A	G	G	A	T	T	C	G	C	A	T	T	A	G	G	T	C	G	T	A	A	A	A	T	C	T	A	C	C	G	T	G	A	C	A	C	T	G	G	C	G	G
	1	A	C	G	G	C	G	A	G	G	A	T	T	C	G	C	A	T	T	A	G	G	T	C	G	T	G	A	A	A	C	C	C	G	C	T	G	T	G	A	C	A	C	T	G	A	C	G	G
	1	A	C	G	G	C	G	A	G	G	A	T	T	C	G	C	A	T	T	A	G	G	T	C	G	T	G	G	A	A	C	C	C	G	C	T	G	T	G	A	C	A	C	T	G	A	C	G	G
	1	A	C	G	G	C	G	A	G	G	A	T	T	C	G	C	A	T	T	A	G	G	T	T	C	T	G	A	A	A	T	C	T	A	C	C	G	T	G	A	C	A	C	T	A	A	C	G	A
	1	A	C	G	G	C	G	A	G	G	A	T	T	C	G	C	A	T	T	C	C	G	T	C	C	T	G	A	A	A	C	C	T	A	C	C	G	T	G	A	C	A	C	T	G	G	C	G	G
	1	A	C	G	G	C	G	A	G	G	A	T	T	C	G	C	A	T	T	C	C	G	T	C	C	T	G	A	A	A	C	C	T	A	C	C	G	T	G	A	C	A	C	T	G	G	C	G	G
	1	A	C	G	G	C	G	A	G	G	A	T	T	C	G	C	A	T	T	C	C	G	T	C	C	T	G	A	A	A	T	C	T	A	C	C	G	T	G	A	C	A	C	T	A	A	C	G	G
	1	A	C	G	G	C	G	A	G	G	A	T	T	C	G	C	A	T	T	C	C	G	T	C	G	C	G	A	A	A	T	C	T	A	C	C	G	T	G	A	C	A	C	T	A	A	C	G	G
	1	A	C	G	G	C	G	A	G	G	A	T	T	C	G	C	A	T	T	C	C	G	T	C	G	C	G	A	G	A	C	C	T	A	C	C	G	T	G	A	C	A	C	T	G	G	C	G	G
	1	A	C	G	G	C	G	A	G	G	A	T	T	C	G	C	A	T	T	C	C	G	T	C	G	T	A	A	A	A	C	C	C	G	C	T	A	T	G	A	C	A	C	T	G	A	C	G	G
	1	A	C	G	G	C	G	A	G	G	A	T	T	C	G	C	A	T	T	C	C	G	T	C	G	T	A	A	A	A	C	C	C	G	C	T	G	T	G	A	C	A	C	T	G	A	C	G	G
	1	A	C	G	G	C	G	A	G	G	A	T	T	C	G	C	A	T	T	C	C	G	T	C	G	T	A	A	A	A	C	C	C	G	C	T	G	T	G	A	C	A	C	T	G	A	C	G	G
	1	A	C	G	G	C	G	A	G	G	A	T	T	C	G	C	A	T	T	C	C	G	T	C	G	T	A	A	A	A	C	C	C	G	C	T	G	T	G	A	C	A	C	T	G	A	C	G	G
	1	A	C	G	G	C	G	A	G	G	A	T	T	C	G	C	A	T	T	C	C	G	T	C	G	T	A	A	A	A	C	C	C	G	C	T	G	T	G	A	C	A	C	T	G	A	C	G	G
	1	A	C	G	G	C	G	A	G	G	A	T	T	C	G	C	A	T	T	C	C	G	T	C	G	T	A	A	A	A	C	C	C	G	C	T	G	T	G	A	C	A	C	T	G	A	C	G	G
	1	A	C	G	G	C	G	A	G	G	A	T	T	C	G	C	A	T	T	C	C	G	T	C	G	T	A	A	A	A	C	C	C	G	C	T	G	T	G	A	C	A	C	T	G	A	C	G	G
	1	A	C	G	G	C	G	A	G	G	A	T	T	C	G	C	A	T	T	C	C	G	T	C	G	T	A	A	A	A	C	C	T	A	C	C	G	T	G	A	C	A	C	T	G	G	C	G	G
	1	A	C	G	G	C	G	A	G	G	A	T	T	C	G	C	A	T	T	C	C	G	T	C	G	T	A	A	A	A	C	C	T	A	C	C	G	T	G	A	C	A	C	T	G	G	C	G	G
	1	A	C	G	G	C	G	A	G	G	A	T	T	C	G	C	A	T	T	C	C	G	T	C	G	T	A	A	A	A	T	C	T	A	C	C	G	C	G	A	C	A	C	T	A	A	C	G	G
	1	A	C	G	G	C	G	A	G	G	A	T	T	C	G	C	A	T	T	C	C	G	T	C	G	T	A	A	A	A	T	C	T	A	C	C	G	T	G	A	C	A	C	T	A	A	C	G	A
	1	A	C	G	G	C	G	A	G	G	A	T	T	C	G	C	A	T	T	C	C	G	T	C	G	T	A	A	A	A	T	C	T	A	C	C	G	T	G	A	C	A	C	T	A	A	C	G	A
	1	A	C	G	G	C	G	A	G	G	A	T	T	C	G	C	A	T	T	C	C	G	T	C	G	T	A	A	A	A	T	C	T	A	C	C	G	T	G	A	C	A	C	T	A	A	C	G	G
	2	A	C	G	G	C	G	A	G	G	A	T	T	C	G	C	A	T	T	C	C	G	T	C	G	T	A	A	A	A	T	C	T	A	C	C	G	T	G	A	C	A	C	T	A	A	C	G	G
	1	A	C	G	G	C	G	A	G	G	A	T	T	C	G	C	A	T	T	C	C	G	T	C	G	T	A	A	A	A	T	C	T	A	C	C	G	T	G	A	C	A	C	T	A	A	C	G	G
	2	A	C	G	G	C	G	A	G	G	A	T	T	C	G	C	A	T	T	C	C	G	T	C	G	T	A	A	A	A	T	C	T	A	C	C	G	T	G	A	C	A	C	T	A	A	C	G	G
	1	A	C	G	G	C	G	A	G	G	A	T	T	C	G	C	A	T	T	C	C	G	T	C	G	T	A	A	A	A	T	C	T	A	C	C	G	T	G	A	C	A	C	T	A	A	C	G	G
	1	A	C	G	G	C	G	A	G	G	A	T	T	C	G	C	A	T	T	C	C	G	T	C	G	T	A	A	A	A	T	C	T	A	C	C	G	T	G	A	C	A	C	T	A	A	C	G	G
	1	A	C	G	G	C	G	A	G	G	A	T	T	C	G	C	A	T	T	C	C	G	T	C	G	T	A	A	A	A	T	C	T	A	C	C	G	T	G	A	C	A	C	T	A	A	C	G	G
	2	A	C	G	G	C	G	A	G	G	A	T	T	C	G	C	A	T	T	C	C	G	T	C	G	T	A	A	A	A	T	C	T	A	C	C	G	T	G	A	C	A	C	T	A	A	C	G	G
	1	A	C	G	G	C	G	A	G	G	A	T	T	C	G	C	A	T	T	C	C	G	T	C	G	T	A	A	A	A	T	C	T	A	C	C	G	T	G	A	C	A	C	T	A	A	C	G	G
	1	A	C	G	G	C	G	A	G	G	A	T	T	C	G	C	A	T	T	C	C	G	T	C	G	T	G	A	A	A	C	C	T	A	C	C	G	T	G	A	C	A	C	T	G	A	C	G	G
	1	A	C	G	G	C	G	A	G	G	A	T	T	C	G	C	A	T	T	C	C	G	T	C	G	T	G	A	A	G	C	C	T	A	C	C	G	T	G	A	C	A	C	T	G	G	C	G	G
	1	A	C	G	G	C	G	A	G	G	A	T	T	C	G	C	A	T	T	C	C	G	T	C	G	T	G	G	A	A	C	C	C	A	C	C	G	T	G	A	C	G	C	T	G	A	C	G	G
	1	A	C	G	G	C	G	A	G	G	A	T	T	C	G	C	A	T	T	C	G	G	T	C	G	T	G	A	A	A	C	C	C	G	C	T	G	T	G	A	C	A	C	T	G	A	C	G	G
	1	A	C	G	G	C	G	A	G	G	A	T	T	C	G	C	A	T	T	C	C	G	T	T	C	T	G	A	A	A	C	C	T	A	C	C	G	T	G	A	C	A	C	T	G	G	C	G	G
	1	A	C	G	G	C	G	A	G	G	A	T	T	C	G	C	G	C	T	A	C	G	T	C	C	T	G	A	A	A	C	C	T	A	C	C	G	T	G	A	C	A	C	T	G	G	C	G	G
	1	A	C	G	G	C	G	A	G	G	A	T	T	C	G	C	G	C	T	A	C	G	T	C	C	T	G	A	A	A	T	C	T	A	C	C	G	T	G	A	C	A	C	T	A	A	C	G	G
	1	A	C	G	G	C	G	A	G	G	A	T	T	C	G	C	G	C	T	C	C	G	T	T	C	T	G	A	A	A	C	C	T	A	C	C	G	T	G	A	C	A	C	T	G	G	C	G	G
	1	A	C	G	G	C	G	A	G	G	A	T	T	C	G	C	G	C	T	C	C	G	T	T	G	T	A	A	A	A	C	C	C	G	C	T	G	T	G	A	C	A	C	T	G	A	C	G	G
	1	A	C	G	G	C	G	A	G	G	A	T	T	C	G	C	G	C	T	C	C	G	T	T	G	T	A	A	A	A	T	C	T	A	C	C	G	T	G	A	C	A	C	T	A	A	C	G	A
	1	A	C	G	G	C	G	A	G	G	A	T	T	C	G	C	G	C	T	C	C	G	T	T	G	T	A	A	A	A	T	C	T	A	C	C	G	T	G	A	C	A	C	T	A	A	C	G	G
	1	A	C	G	G	C	G	A	G	G	A	T	T	C	G	C	G	T	T	C	C	G	T	C	G	T	A	A	A	A	C	C	C	G	C	T	G	T	G	A	C	A	C	T	G	A	C	G	G
	1	A	C	T	G	C	G	A	G	G	A	T	T	C	G	C	A	T	T	A	C	G	T	C	G	T	A	A	A	A	C	C	T	A	C	C	G	T	G	A	C	A	C	T	G	G	C	G	G
GIH	chr	6	6	6	6	6	6	6	6	6	6	6	6	6	6	6	6	6	6	6	6	6	6	6	6	6	6	6	6	6	6	6	6	6	6	6	6	6	6	6	6	6	6	6	6	6	6	6	6
	pos	6146303	6148446	6150332	6150365	6152140	6153412	6154058	6157430	6163088	6163492	6165782	6165834	6167822	6168540	6168657	6169218	6169656	6169890	6172302	6174786	6174830	6174856	6175675	6177028	6179882	6180247	6180445	6184352	6192749	6193010	6193666	6194967	6195060	6195906	6195926	6197488	6200000	6200310	6201515	6201812	6205694	6207704	6208558	6211530	6217990	6223147	6227942	6228406
	rs	3024461	115158386	140380139	3778360	5987	6913645	6899562	4142293	6911594	13202850	440330	922866	138754417	9504699	118038688	3823193	7769202	6934608	406238	380058	143711562	5986	366889	3778355	3778353	3823192	77367848	373695	2031646	9379015	149396531	3823191	11964160	41302861	2274391	76451285	77597920	185157893	7746985	115071024	149300702	149174338	114154311	3024421	1325691	3024412	79199740	1742930
	ref	A	C	G	G	C	G	A	G	G	A	T	T	C	G	C	A	T	T	A	G	G	T	C	G	T	G	A	A	A	C	C	T	A	C	C	G	T	G	A	C	A	C	T	G	G	C	G	G
	alt	G	T	T	A	T	T	G	A	A	G	C	C	T	A	A	G	C	G	C	C	A	C	T	C	C	A	G	G	G	T	A	C	G	T	T	A	C	T	C	T	G	T	G	A	A	T	A	A
	1	A	C	G	A	C	G	A	A	A	A	T	T	C	A	C	A	T	T	A	C	G	T	T	C	T	G	A	A	A	C	C	T	A	C	C	G	T	G	A	C	A	C	T	G	G	C	G	G
	1	A	C	G	A	C	G	A	A	A	A	T	T	C	G	C	A	C	T	A	C	G	T	C	G	T	A	A	A	A	C	C	C	G	C	T	G	T	G	A	C	A	C	T	G	A	C	G	G
	1	A	C	G	A	C	G	A	A	A	A	T	T	C	G	C	A	C	T	C	C	G	T	C	C	T	A	A	A	A	C	C	C	G	C	T	G	T	G	A	C	A	C	T	G	A	C	G	G
	1	A	C	G	A	C	G	A	A	A	A	T	T	C	G	C	A	C	T	C	C	G	C	T	G	T	G	A	A	A	C	C	T	A	C	C	G	T	G	A	C	A	C	T	G	G	C	G	G
	1	A	C	G	A	C	G	A	A	A	A	T	T	C	G	C	A	C	T	C	C	G	T	T	C	T	A	A	A	A	C	C	C	A	C	T	G	T	G	A	C	A	C	T	G	A	C	G	G
	1	A	C	G	A	C	G	A	A	A	A	T	T	C	G	C	A	C	T	C	C	G	T	T	G	T	G	A	A	A	C	C	T	A	C	C	G	T	G	A	C	A	C	T	G	G	C	G	G
	1	A	C	G	A	C	G	A	A	A	A	T	T	C	G	C	A	T	G	A	C	G	T	C	C	T	G	A	A	A	C	C	C	A	C	T	G	T	G	A	C	A	C	T	G	A	C	G	G
	1	A	C	G	A	C	G	A	A	A	A	T	T	C	G	C	A	T	G	C	C	G	T	C	C	T	A	A	G	A	C	C	T	A	C	C	G	T	G	A	C	A	C	T	G	G	C	G	G
	1	A	C	G	A	C	G	A	A	A	A	T	T	C	G	C	A	T	G	C	C	G	T	C	C	T	G	A	A	A	C	C	C	A	C	T	G	T	G	A	C	A	C	T	G	A	C	G	G
	1	A	C	G	A	C	G	A	A	A	A	T	T	C	G	C	A	T	G	C	C	G	T	C	G	T	A	A	A	A	C	C	C	G	C	T	G	T	G	A	C	A	C	T	G	A	C	G	G
	1	A	C	G	A	C	G	A	A	A	A	T	T	C	G	C	A	T	G	C	C	G	T	T	C	C	G	A	A	A	C	C	C	G	C	T	G	T	G	A	C	A	C	T	G	A	C	G	G
	1	A	C	G	A	C	G	A	A	A	A	T	T	C	G	C	A	T	G	C	C	G	T	T	G	T	A	A	A	G	C	C	C	A	C	C	G	T	G	C	C	A	C	T	G	A	C	G	A
	1	A	C	G	A	C	G	A	A	A	G	T	T	C	G	C	G	T	T	C	C	G	T	C	C	T	A	A	A	A	C	C	C	G	C	T	G	T	G	A	C	A	C	T	G	A	C	G	G
	1	A	C	G	A	C	G	A	A	A	G	T	T	C	G	C	G	T	T	C	C	G	T	C	C	T	A	A	A	A	C	C	C	G	C	T	G	T	G	A	C	A	C	T	G	A	C	G	G
	1	A	C	G	A	C	G	A	A	A	G	T	T	C	G	C	G	T	T	C	C	G	T	C	C	T	G	A	A	A	C	C	T	A	C	C	G	T	G	A	C	A	C	T	G	G	C	G	G
	1	A	C	G	A	C	G	A	A	A	G	T	T	C	G	C	G	T	T	C	C	G	T	C	G	C	G	A	A	G	C	C	C	A	C	C	G	T	G	C	C	A	C	T	G	A	C	G	G
	1	A	C	G	A	C	G	A	A	A	G	T	T	C	G	C	G	T	T	C	C	G	T	C	G	T	A	A	A	A	C	C	C	G	C	T	G	T	G	A	C	A	C	T	G	A	C	G	G
	1	A	C	G	A	C	G	A	A	A	G	T	T	C	G	C	G	T	T	C	C	G	T	C	G	T	A	A	A	A	C	C	C	G	C	T	G	T	G	A	C	A	C	T	G	A	C	G	G
	1	A	C	G	A	C	G	A	A	A	G	T	T	C	G	C	G	T	T	C	C	G	T	C	G	T	A	A	A	A	C	C	T	A	C	C	G	T	G	A	C	A	C	T	G	G	C	G	G
	1	A	C	G	A	C	G	A	A	A	G	T	T	C	G	C	G	T	T	C	C	G	T	C	G	T	A	A	A	G	C	C	C	A	C	C	G	T	G	C	C	A	C	T	G	A	C	G	G
	1	A	C	G	A	C	G	A	A	A	G	T	T	C	G	C	G	T	T	C	C	G	T	C	G	T	G	A	A	A	C	C	C	G	C	T	G	T	G	A	C	A	C	T	G	A	C	G	A
	1	A	C	G	A	C	G	A	A	A	G	T	T	C	G	C	G	T	T	C	C	G	T	C	G	T	G	A	A	A	C	C	C	G	C	T	G	T	G	A	C	A	C	T	G	A	C	G	G
	1	A	C	G	A	C	G	A	A	A	G	T	T	C	G	C	G	T	T	C	C	G	C	T	G	C	G	A	A	G	C	C	C	A	C	C	G	T	G	C	C	A	C	T	G	A	C	G	G
	1	A	C	G	A	C	G	A	A	A	G	T	T	C	G	C	G	T	T	C	C	G	T	C	C	T	A	A	A	A	C	C	C	G	C	T	G	T	G	A	C	A	C	T	G	A	C	G	G
	1	A	C	G	A	C	G	A	A	A	G	T	T	C	G	C	G	T	T	C	C	G	T	C	G	T	A	A	A	A	C	C	C	G	C	T	G	T	G	A	C	A	C	T	G	A	C	G	G
	1	A	C	G	A	C	G	A	A	A	G	T	T	C	G	C	G	T	T	C	C	G	T	T	C	C	G	A	A	G	C	C	C	A	C	C	G	T	G	A	C	A	C	T	A	A	C	G	A
	1	A	C	G	A	C	G	A	A	A	G	T	T	C	G	C	G	T	T	C	C	G	T	T	C	C	G	A	A	G	C	C	C	A	C	C	G	T	G	C	C	G	C	T	G	A	C	G	G
	1	A	C	G	A	C	G	A	A	A	G	T	T	C	G	C	G	T	T	C	C	G	T	T	C	T	G	A	A	G	C	C	T	A	C	C	G	T	G	C	C	A	C	T	G	A	C	G	G
	1	A	C	G	A	C	G	A	A	A	G	T	T	C	G	C	G	T	T	C	C	G	T	T	G	C	G	A	A	A	C	C	C	G	C	T	G	T	G	A	C	A	C	T	G	A	C	G	G
	1	A	C	G	A	C	G	A	A	A	G	T	T	C	G	C	G	T	T	C	C	G	T	T	G	C	G	A	A	A	C	C	C	G	C	T	G	T	G	A	C	A	C	T	G	A	C	G	G
	1	A	C	G	A	C	G	A	A	A	G	T	T	C	G	C	G	T	T	C	C	G	T	T	G	C	G	A	A	A	T	C	T	A	C	C	G	T	G	A	C	A	C	T	A	A	C	G	G
	1	A	C	G	A	C	G	A	A	A	G	T	T	C	G	C	G	T	T	C	C	G	T	T	G	T	A	A	A	A	C	C	C	G	C	T	G	T	G	A	C	A	C	T	G	A	C	G	G
	1	A	C	G	A	C	G	A	A	G	A	T	T	C	G	C	A	T	T	A	C	G	T	C	G	C	G	A	A	A	C	C	C	G	C	C	G	T	G	A	C	A	C	T	G	G	C	G	G
	1	A	C	G	A	C	G	A	A	G	A	T	T	C	G	C	A	T	T	A	C	G	T	C	G	T	A	A	A	A	C	C	C	A	C	T	G	T	G	A	C	A	C	T	G	A	C	G	G
	1	A	C	G	A	C	G	A	A	G	A	T	T	C	G	C	A	T	T	A	C	G	T	C	G	T	A	A	A	A	C	C	C	G	C	T	G	T	G	A	C	A	C	T	G	A	C	G	G
	1	A	C	G	A	C	G	A	A	G	A	T	T	C	G	C	A	T	T	A	C	G	T	C	G	T	A	A	A	G	C	C	C	A	C	C	G	T	G	C	C	A	C	T	G	A	C	G	G
	2	A	C	G	A	C	G	A	A	G	A	T	T	C	G	C	A	T	T	A	C	G	T	C	G	T	A	A	A	G	C	C	C	A	C	C	G	T	G	C	C	A	C	T	G	A	C	G	G
	1	A	C	G	A	C	G	A	A	G	A	T	T	C	G	C	A	T	T	A	C	G	T	C	G	T	G	A	A	A	C	C	C	G	C	T	G	T	G	A	C	A	C	T	G	A	C	G	A
	1	A	C	G	A	C	G	A	A	G	A	T	T	C	G	C	A	T	T	A	C	G	T	C	G	T	G	A	A	A	C	C	T	A	C	C	G	T	G	A	C	A	C	T	G	G	C	G	G
	1	A	C	G	A	C	G	A	A	G	A	T	T	C	G	C	A	T	T	C	C	G	T	C	G	T	A	A	A	A	C	C	C	G	C	T	G	T	G	A	C	A	C	T	G	A	C	G	A
	1	A	C	G	A	C	G	A	A	G	A	T	T	C	G	C	A	T	T	C	C	G	T	T	C	T	G	G	A	A	C	C	C	G	C	T	G	T	G	A	C	A	C	T	G	A	C	G	G
	1	A	C	G	A	C	G	A	A	G	A	T	T	C	G	C	G	C	T	C	C	G	T	T	C	T	G	A	A	A	C	C	T	A	C	C	G	T	G	A	C	A	C	T	G	G	C	G	G
	1	A	C	G	A	C	G	A	A	G	A	T	T	C	G	C	G	T	T	C	C	G	T	C	G	T	A	A	A	A	C	C	C	G	C	T	G	T	G	A	C	A	C	T	G	A	C	G	G
	1	A	C	G	A	C	G	G	A	A	G	T	T	C	G	C	G	T	T	C	C	G	T	C	C	T	G	A	A	A	C	C	T	A	C	C	G	T	G	A	C	A	C	T	G	G	C	G	G
	1	A	C	G	A	C	T	G	A	A	A	T	T	C	G	C	A	C	T	C	C	G	T	C	G	T	A	A	A	A	C	C	C	A	C	T	G	T	G	A	C	A	C	T	G	A	C	G	A
	1	A	C	G	A	C	T	G	A	A	G	T	T	C	G	C	G	T	T	C	C	G	T	C	G	T	A	A	A	A	C	C	C	G	C	T	G	T	G	A	C	A	C	T	G	A	C	G	G
	1	A	C	G	A	C	T	G	A	A	G	T	T	C	G	C	G	T	T	C	C	G	T	C	G	T	G	A	A	A	C	C	C	G	C	T	G	T	G	A	C	A	C	T	G	A	C	G	G
	1	A	C	G	A	C	T	G	A	A	G	T	T	C	G	C	G	T	T	C	C	G	T	C	G	T	G	A	A	G	C	C	C	A	C	C	G	T	G	C	C	A	C	T	G	A	C	G	G
	1	A	C	G	A	C	T	G	A	G	A	T	C	C	G	C	A	C	T	C	C	G	C	T	G	T	G	A	A	A	C	C	T	A	C	C	G	T	G	A	C	A	C	T	G	G	C	G	G
	1	A	C	G	A	C	T	G	A	G	A	T	C	C	G	C	A	T	T	A	C	G	T	C	C	C	G	A	A	A	C	C	T	A	C	C	G	T	G	A	C	A	C	T	G	G	C	G	G
	1	A	C	G	A	C	T	G	A	G	A	T	C	C	G	C	A	T	T	A	C	G	T	C	C	T	A	A	A	A	C	C	C	G	C	T	G	T	G	A	C	A	C	T	G	A	C	G	G
	1	A	C	G	A	C	T	G	A	G	A	T	C	C	G	C	A	T	T	A	C	G	T	C	C	T	G	A	A	A	C	C	C	A	C	T	G	T	G	A	C	A	C	T	G	A	C	G	G
	1	A	C	G	A	C	T	G	A	G	A	T	C	C	G	C	A	T	T	A	C	G	T	C	G	T	A	A	A	A	C	C	C	G	C	T	G	T	G	A	C	A	C	T	G	A	C	G	G
	1	A	C	G	A	C	T	G	A	G	A	T	C	C	G	C	A	T	T	A	C	G	T	C	G	T	A	A	A	G	C	C	C	A	C	C	G	T	G	C	C	A	C	T	G	A	C	G	G
	1	A	C	G	A	C	T	G	A	G	A	T	C	C	G	C	A	T	T	C	C	G	C	T	G	C	G	A	A	A	T	C	T	A	C	C	G	T	G	A	C	A	C	T	A	A	C	G	G
	1	A	C	G	A	C	T	G	A	G	A	T	C	C	G	C	A	T	T	C	C	G	T	T	C	T	G	A	A	A	C	C	T	A	C	C	G	T	G	A	C	A	C	T	G	A	C	G	G
	1	A	C	G	A	C	T	G	A	G	A	T	C	C	G	C	A	T	T	C	C	G	T	T	G	T	A	A	A	A	T	C	T	A	C	C	G	T	G	A	C	A	C	T	A	A	C	G	G
	1	A	C	G	A	C	T	G	A	G	A	T	T	C	G	C	A	T	T	A	C	G	T	C	C	T	G	A	A	A	C	C	T	A	C	C	G	T	G	A	C	A	C	T	G	G	C	G	A
	1	A	C	G	A	T	G	G	A	G	A	T	T	C	G	C	G	C	T	C	C	G	T	T	C	T	G	A	A	A	C	C	T	A	C	C	G	T	G	A	C	A	C	T	G	G	C	G	A
	1	A	C	G	A	T	T	G	A	A	A	T	T	C	G	C	A	C	T	C	C	G	T	C	G	T	A	A	A	A	C	C	C	G	C	T	G	T	G	A	C	A	C	T	G	A	C	G	G
	1	A	C	G	A	T	T	G	A	A	A	T	T	C	G	C	A	C	T	C	C	G	T	C	G	T	A	A	A	A	C	C	C	G	C	T	G	T	G	A	C	A	C	T	G	A	C	G	G
	1	A	C	G	A	T	T	G	A	A	A	T	T	C	G	C	A	C	T	C	C	G	T	T	G	T	G	A	A	A	C	C	T	A	C	C	G	T	G	A	C	A	C	T	G	G	C	G	G
	1	A	C	G	A	T	T	G	A	A	A	T	T	C	G	C	A	C	T	C	C	G	T	T	C	C	G	A	A	A	C	C	C	A	C	T	G	T	G	A	C	A	C	T	G	A	C	G	G
	1	A	C	G	A	T	T	G	A	G	A	T	C	C	G	C	A	T	T	C	C	G	C	T	C	T	A	A	A	A	C	C	C	G	C	T	G	T	G	A	C	A	C	T	G	A	C	G	G
	1	A	C	G	A	T	T	G	A	G	A	T	T	C	G	C	A	T	T	A	C	G	T	C	C	T	G	A	A	A	C	C	C	A	C	T	G	T	G	A	C	A	C	T	G	A	C	G	G
	1	A	C	G	A	T	T	G	A	G	A	T	T	C	G	C	A	T	T	A	C	G	T	C	C	T	G	A	A	A	C	C	C	A	C	T	G	T	G	A	C	A	C	T	G	A	C	G	G
	1	A	C	G	A	T	T	G	A	G	A	T	T	C	G	C	A	T	T	A	C	G	T	C	G	C	G	A	G	A	C	C	T	A	C	C	G	T	G	A	C	A	C	T	G	G	C	G	G
	1	A	C	G	A	T	T	G	A	G	A	T	T	C	G	C	A	T	T	A	C	G	T	C	G	T	G	G	A	A	T	C	T	A	C	C	G	T	G	A	C	A	C	T	A	A	C	G	G
	1	A	C	G	A	T	T	G	A	G	A	T	T	C	G	C	A	T	T	A	C	G	T	C	G	T	G	G	A	A	T	C	T	A	C	C	G	T	G	A	C	A	C	T	A	A	C	G	G
	1	A	C	G	A	T	T	G	A	G	A	T	T	C	G	C	A	T	T	A	C	G	T	T	G	T	G	A	A	A	C	C	C	A	C	T	G	T	G	A	C	A	C	T	G	A	C	G	A
	2	A	C	G	A	T	T	G	A	G	A	T	T	C	G	C	G	C	T	C	C	G	T	C	C	T	A	A	A	A	C	C	C	G	C	T	G	T	G	A	C	A	C	T	G	A	C	G	G
	1	A	C	G	A	T	T	G	A	G	A	T	T	C	G	C	G	C	T	C	C	G	T	C	G	C	G	A	A	A	C	C	C	G	C	T	G	T	G	A	C	A	C	T	G	A	C	G	G
	3	A	C	G	A	T	T	G	A	G	A	T	T	C	G	C	G	C	T	C	C	G	T	C	G	C	G	A	A	A	T	C	T	A	C	C	G	T	G	A	C	A	C	T	A	A	C	G	A
	2	A	C	G	A	T	T	G	A	G	A	T	T	C	G	C	G	C	T	C	C	G	T	C	G	T	A	A	A	A	C	C	C	G	C	T	G	T	G	A	C	A	C	T	G	A	C	G	A
	1	A	C	G	A	T	T	G	A	G	A	T	T	C	G	C	G	C	T	C	C	G	T	C	G	T	A	A	A	A	C	C	C	G	C	T	G	T	G	A	C	A	C	T	G	A	C	G	A
	1	A	C	G	A	T	T	G	A	G	A	T	T	C	G	C	G	C	T	C	C	G	T	C	G	T	A	A	A	A	C	C	C	G	C	T	G	T	G	A	C	A	C	T	G	A	C	G	A
	1	A	C	G	A	T	T	G	A	G	A	T	T	C	G	C	G	C	T	C	C	G	T	C	G	T	A	A	A	A	C	C	C	G	C	T	G	T	G	A	C	A	C	T	G	A	C	G	G
	3	A	C	G	A	T	T	G	A	G	A	T	T	C	G	C	G	C	T	C	C	G	T	C	G	T	A	A	A	A	C	C	C	G	C	T	G	T	G	A	C	A	C	T	G	A	C	G	G
	1	A	C	G	A	T	T	G	A	G	A	T	T	C	G	C	G	C	T	C	C	G	T	C	G	T	A	A	A	A	C	C	C	G	C	T	G	T	G	A	C	A	C	T	G	A	C	G	G
	1	A	C	G	A	T	T	G	A	G	A	T	T	C	G	C	G	C	T	C	C	G	T	C	G	T	A	A	A	A	C	C	C	G	C	T	G	T	G	A	C	A	C	T	G	A	C	G	G
	1	A	C	G	A	T	T	G	A	G	A	T	T	C	G	C	G	C	T	C	C	G	T	C	G	T	A	A	A	A	C	C	C	G	C	T	G	T	G	A	C	A	C	T	G	A	C	G	G
	1	A	C	G	A	T	T	G	A	G	A	T	T	C	G	C	G	C	T	C	C	G	T	C	G	T	A	A	A	A	T	C	T	A	C	C	G	T	G	A	C	A	C	T	A	A	C	G	G
	1	A	C	G	A	T	T	G	A	G	A	T	T	C	G	C	G	C	T	C	C	G	T	C	G	T	G	A	A	A	C	C	C	G	C	T	G	T	G	A	C	A	C	T	G	A	C	G	G
	1	A	C	G	A	T	T	G	A	G	A	T	T	C	G	C	G	C	T	C	C	G	T	T	C	T	G	A	A	A	C	C	C	G	C	T	G	T	G	A	C	A	C	T	G	A	C	G	G
	2	A	C	G	A	T	T	G	A	G	A	T	T	C	G	C	G	C	T	C	C	G	T	T	C	T	G	A	A	A	C	C	T	A	C	C	G	T	G	A	C	A	C	T	G	G	C	G	G
	1	A	C	G	A	T	T	G	A	G	A	T	T	C	G	C	G	C	T	C	C	G	T	T	G	T	A	A	A	A	C	C	C	G	C	C	G	T	G	C	C	A	C	T	G	A	C	G	G
	2	A	C	G	A	T	T	G	A	G	A	T	T	C	G	C	G	C	T	C	C	G	T	T	G	T	A	A	A	G	C	C	C	A	C	C	G	T	G	A	C	A	C	T	A	A	C	G	A
	1	A	C	G	A	T	T	G	A	G	A	T	T	C	G	C	G	C	T	C	C	G	T	T	G	T	A	A	A	G	C	C	C	A	C	C	G	T	G	C	C	A	C	T	G	A	C	G	G
	1	A	C	G	G	C	G	A	A	A	G	T	T	C	G	C	G	T	T	C	C	G	T	C	C	T	A	A	A	A	C	C	C	G	C	T	G	T	G	A	C	A	C	T	G	A	C	G	G
	1	A	C	G	G	C	G	A	A	A	G	T	T	C	G	C	G	T	T	C	C	G	T	T	C	T	A	A	A	A	C	C	C	G	C	T	G	T	G	A	C	A	C	T	G	A	C	G	A
	2	A	C	G	G	C	G	A	G	A	A	T	T	C	G	C	A	C	T	A	C	G	T	C	C	T	A	A	G	A	C	C	T	A	C	C	G	T	G	A	C	A	C	T	G	G	C	G	G
	1	A	C	G	G	C	G	A	G	A	A	T	T	C	G	C	A	C	T	A	C	G	T	C	C	T	G	A	A	A	C	C	C	G	C	T	G	T	G	A	C	A	C	T	G	A	C	G	A
	1	A	C	G	G	C	G	A	G	A	A	T	T	C	G	C	A	C	T	A	C	G	T	C	C	T	G	A	A	A	C	C	T	A	C	C	G	T	G	A	C	A	C	T	G	G	C	G	A
	1	A	C	G	G	C	G	A	G	A	A	T	T	C	G	C	A	C	T	A	C	G	T	C	G	C	G	A	A	A	T	C	T	A	C	C	G	T	G	A	C	A	C	T	A	A	C	G	G
	1	A	C	G	G	C	G	A	G	A	A	T	T	C	G	C	A	C	T	A	C	G	T	T	C	T	G	A	A	A	C	C	T	A	C	C	G	T	G	A	C	A	C	T	G	G	C	G	G
	1	A	C	G	G	C	G	A	G	A	A	T	T	C	G	C	A	C	T	C	C	G	T	C	C	T	G	A	A	A	C	C	C	A	C	T	G	T	G	A	C	A	C	T	G	A	C	G	G
	1	A	C	G	G	C	G	A	G	A	A	T	T	C	G	C	A	C	T	C	C	G	T	C	C	T	G	A	A	A	C	C	T	A	C	C	G	T	G	A	C	A	C	T	G	G	C	G	G
	1	A	C	G	G	C	G	A	G	A	A	T	T	C	G	C	A	C	T	C	C	G	T	C	C	T	G	A	A	A	C	C	T	A	C	C	G	T	G	A	C	A	C	T	G	G	C	G	G
	2	A	C	G	G	C	G	A	G	A	A	T	T	C	G	C	A	C	T	C	C	G	T	C	C	T	G	G	A	A	C	C	C	A	C	C	G	T	G	A	C	G	C	T	G	A	C	G	G
	3	A	C	G	G	C	G	A	G	A	A	T	T	C	G	C	A	C	T	C	C	G	T	C	G	C	G	A	A	A	C	C	C	G	C	T	G	T	G	A	C	A	C	T	G	A	C	G	G
	1	A	C	G	G	C	G	A	G	A	A	T	T	C	G	C	A	C	T	C	C	G	T	C	G	C	G	A	A	A	C	C	C	G	C	T	G	T	G	A	C	A	C	T	G	A	C	G	G
	4	A	C	G	G	C	G	A	G	A	A	T	T	C	G	C	A	C	T	C	C	G	T	C	G	C	G	A	A	A	C	C	C	G	C	T	G	T	G	A	C	A	C	T	G	A	C	G	G
	1	A	C	G	G	C	G	A	G	A	A	T	T	C	G	C	A	C	T	C	C	G	T	C	G	C	G	A	A	A	C	C	C	G	C	T	G	T	G	A	C	A	C	T	G	A	C	G	G
	1	A	C	G	G	C	G	A	G	A	A	T	T	C	G	C	A	C	T	C	C	G	T	C	G	C	G	A	G	A	C	C	T	A	C	C	G	T	G	A	C	A	C	T	G	G	C	G	G
	1	A	C	G	G	C	G	A	G	A	A	T	T	C	G	C	A	C	T	C	C	G	T	C	G	T	A	A	A	A	C	C	C	G	C	T	G	T	G	A	C	A	C	T	G	A	C	G	A
	2	A	C	G	G	C	G	A	G	A	A	T	T	C	G	C	A	C	T	C	C	G	T	C	G	T	A	A	A	A	C	C	C	G	C	T	G	T	G	A	C	A	C	T	G	A	C	G	A
	1	A	C	G	G	C	G	A	G	A	A	T	T	C	G	C	A	C	T	C	C	G	T	C	G	T	A	A	A	A	C	C	C	G	C	T	G	T	G	A	C	A	C	T	G	A	C	G	A
	1	A	C	G	G	C	G	A	G	A	A	T	T	C	G	C	A	C	T	C	C	G	T	C	G	T	A	A	A	A	C	C	C	G	C	T	G	T	G	A	C	A	C	T	G	A	C	G	G
	1	A	C	G	G	C	G	A	G	A	A	T	T	C	G	C	A	C	T	C	C	G	T	C	G	T	G	A	A	A	C	C	T	A	C	C	G	T	G	A	C	A	C	T	G	G	C	G	G
	2	A	C	G	G	C	G	A	G	A	A	T	T	C	G	C	A	C	T	C	C	G	T	C	G	T	G	G	A	A	C	C	C	G	C	T	G	T	G	A	C	A	C	T	G	A	C	G	G
	1	A	C	G	G	C	G	A	G	A	A	T	T	C	G	C	A	C	T	C	C	G	T	C	G	T	G	G	A	A	C	C	C	G	C	T	G	T	G	A	C	A	C	T	G	A	C	G	G
	1	A	C	G	G	C	G	A	G	A	A	T	T	C	G	C	A	C	T	C	C	G	T	T	G	T	G	A	A	A	C	C	T	A	C	C	G	T	G	A	C	A	C	T	G	G	C	G	G
	1	A	C	G	G	C	G	A	G	A	A	T	T	C	G	C	A	C	T	C	C	G	T	C	G	C	G	A	A	G	C	C	T	A	C	C	G	T	G	C	C	A	C	T	G	A	T	G	G
	1	A	C	G	G	C	G	A	G	A	A	T	T	C	G	C	A	C	T	C	C	G	T	T	C	C	G	A	A	A	C	C	C	A	C	T	G	T	G	A	C	A	C	T	G	A	C	G	G
	2	A	C	G	G	C	G	A	G	A	A	T	T	C	G	C	A	C	T	C	C	G	T	T	C	C	G	A	A	A	C	C	C	A	C	T	G	T	G	A	C	A	C	T	G	A	C	G	G
	1	A	C	G	G	C	G	A	G	A	A	T	T	C	G	C	A	C	T	C	C	G	T	T	C	C	G	A	G	A	C	C	T	A	C	C	G	T	G	A	C	A	C	T	G	G	C	G	G
	1	A	C	G	G	C	G	A	G	A	A	T	T	C	G	C	A	C	T	C	C	G	T	T	C	T	A	A	A	A	C	C	C	G	C	T	G	T	G	A	C	A	C	T	G	A	C	G	G
	1	A	C	G	G	C	G	A	G	A	A	T	T	C	G	C	A	C	T	C	C	G	T	T	C	T	G	A	A	A	C	C	C	G	C	T	G	T	G	A	C	A	C	T	G	A	C	G	G
	1	A	C	G	G	C	G	A	G	A	A	T	T	C	G	C	A	C	T	C	C	G	T	T	C	T	G	A	A	A	C	C	T	A	C	C	G	T	G	A	C	A	C	T	G	G	C	G	A
	1	A	C	G	G	C	G	A	G	A	A	T	T	C	G	C	A	C	T	C	C	G	T	T	C	T	G	A	A	A	C	C	T	A	C	C	G	T	G	A	C	A	C	T	G	G	C	G	A
	1	A	C	G	G	C	G	A	G	A	A	T	T	C	G	C	A	C	T	C	C	G	T	T	C	T	G	A	A	A	C	C	T	A	C	C	G	T	G	A	C	A	C	T	G	G	C	G	G
	1	A	C	G	G	C	G	A	G	A	A	T	T	C	G	C	A	C	T	C	C	G	T	T	C	T	G	A	A	A	C	C	T	A	C	C	G	T	G	A	C	A	C	T	G	G	C	G	G
	1	A	C	G	G	C	G	A	G	A	A	T	T	C	G	C	A	C	T	C	C	G	T	T	G	C	G	A	A	G	C	C	C	A	C	C	G	T	G	C	C	A	C	T	G	A	C	G	G
	1	A	C	G	G	C	G	A	G	A	A	T	T	C	G	C	A	C	T	C	C	G	T	T	G	T	A	A	A	A	C	C	C	G	C	T	G	T	G	A	C	A	C	T	G	A	C	G	A
	1	A	C	G	G	C	G	A	G	A	A	T	T	C	G	C	A	C	T	C	C	G	T	T	G	T	A	A	A	A	C	C	C	G	C	T	G	T	G	A	C	A	C	T	G	A	C	G	G
	2	A	C	G	G	C	G	A	G	A	A	T	T	C	G	C	A	C	T	C	C	G	T	T	G	T	G	A	A	A	C	C	T	A	C	C	G	T	G	A	C	A	C	T	G	G	C	G	G
	1	A	C	G	G	C	G	A	G	A	A	T	T	C	G	C	A	T	G	A	C	G	T	C	C	T	G	A	A	A	C	C	C	A	C	T	G	T	G	A	C	A	C	T	G	A	C	G	A
	1	A	C	G	G	C	G	A	G	A	A	T	T	C	G	C	A	T	G	C	C	G	T	T	G	T	A	A	A	A	C	C	C	G	C	T	G	T	G	A	C	A	C	T	G	A	C	G	G
	1	A	C	G	G	C	G	A	G	A	G	T	T	C	G	C	A	T	T	C	C	G	T	C	C	T	G	A	A	A	C	C	C	A	C	T	G	T	G	A	C	A	C	T	G	A	C	G	G
	1	A	C	G	G	C	G	A	G	A	G	T	T	C	G	C	A	T	T	C	C	G	T	C	G	C	G	A	A	A	C	C	C	A	C	T	G	T	G	A	C	A	C	T	G	A	C	G	G
	1	A	C	G	G	C	G	A	G	A	G	T	T	C	G	C	A	T	T	C	C	G	T	T	C	T	G	G	A	A	C	C	C	A	C	C	G	T	G	A	C	G	C	T	G	A	C	G	G
	1	A	C	G	G	C	G	A	G	A	G	T	T	C	G	C	G	T	T	C	C	G	T	C	G	C	G	A	A	A	C	C	T	A	C	C	G	T	G	A	C	A	C	T	G	G	C	G	G
	1	A	C	G	G	C	G	A	G	A	G	T	T	C	G	C	G	T	T	C	C	G	T	C	G	T	A	A	A	A	C	C	T	A	C	C	G	T	G	A	C	A	C	T	G	G	C	G	G
	1	A	C	G	G	C	G	A	G	A	G	T	T	C	G	C	G	T	T	C	C	G	T	C	G	T	G	A	A	A	C	C	C	G	C	T	G	T	G	A	C	A	C	T	G	A	C	G	G
	1	A	C	G	G	C	G	A	G	A	G	T	T	C	G	C	G	T	T	C	C	G	T	T	C	C	G	A	A	A	C	C	T	A	C	C	G	T	G	A	C	A	C	T	G	G	C	G	G
	2	A	C	G	G	C	G	A	G	A	G	T	T	C	G	C	G	T	T	C	C	G	T	T	C	C	G	A	A	A	C	C	T	A	C	C	G	T	G	A	C	A	C	T	G	G	C	G	G
	2	A	C	G	G	C	G	A	G	A	G	T	T	C	G	C	G	T	T	C	C	G	T	T	C	C	G	A	A	A	C	C	T	A	C	C	G	T	G	A	C	A	C	T	G	G	C	G	G
	1	A	C	G	G	C	G	A	G	A	G	T	T	C	G	C	G	T	T	C	C	G	T	T	C	T	A	A	G	A	C	C	T	A	C	C	G	T	G	A	C	A	C	T	G	G	C	G	G
	2	A	C	G	G	C	G	A	G	A	G	T	T	C	G	C	G	T	T	C	C	G	T	T	G	T	A	A	A	A	C	C	T	A	C	C	G	T	G	A	C	A	C	T	G	G	C	G	A
	1	A	C	G	G	C	G	A	G	G	A	T	C	C	G	C	A	T	T	C	C	G	C	T	G	T	A	A	A	A	C	C	C	G	C	T	G	T	G	A	C	A	C	T	G	A	C	G	G
	1	A	C	G	G	C	G	A	G	G	A	T	T	C	G	C	A	C	T	C	C	G	T	C	C	C	G	A	G	A	C	C	T	A	C	C	G	T	G	A	C	A	C	T	G	G	C	G	G
	1	A	C	G	G	C	G	A	G	G	A	T	T	C	G	C	A	T	T	A	C	G	T	C	C	T	A	A	A	A	C	C	T	A	C	C	G	T	G	A	C	A	C	T	G	G	C	G	A
	1	A	C	G	G	C	G	A	G	G	A	T	T	C	G	C	A	T	T	A	C	G	T	C	C	T	G	A	A	A	C	C	T	A	C	C	G	T	G	A	C	A	C	T	G	G	C	G	G
	1	A	C	G	G	C	G	A	G	G	A	T	T	C	G	C	A	T	T	A	C	G	T	C	C	T	G	A	A	G	C	C	C	A	C	C	G	T	G	A	C	A	C	T	A	A	C	G	A
	1	A	C	G	G	C	G	A	G	G	A	T	T	C	G	C	A	T	T	A	C	G	T	C	C	T	G	A	A	G	C	C	C	A	C	C	G	T	G	A	C	A	C	T	A	A	C	G	A
	1	A	C	G	G	C	G	A	G	G	A	T	T	C	G	C	A	T	T	A	C	G	T	C	C	T	G	A	A	G	C	C	C	A	C	C	G	T	G	A	C	A	C	T	A	A	C	G	A
	1	A	C	G	G	C	G	A	G	G	A	T	T	C	G	C	A	T	T	A	C	G	T	C	C	T	G	G	A	A	C	C	C	A	C	C	G	T	G	A	C	G	C	T	G	A	C	G	G
	1	A	C	G	G	C	G	A	G	G	A	T	T	C	G	C	A	T	T	A	C	G	T	C	G	C	G	A	A	A	C	C	C	A	C	T	G	T	G	A	C	A	C	T	G	A	C	G	G
	1	A	C	G	G	C	G	A	G	G	A	T	T	C	G	C	A	T	T	A	C	G	T	C	G	C	G	A	A	A	C	C	C	G	C	T	G	T	G	A	C	A	C	T	G	A	C	G	G
	1	A	C	G	G	C	G	A	G	G	A	T	T	C	G	C	A	T	T	A	C	G	T	C	G	C	G	A	A	A	C	C	T	A	C	C	G	T	G	A	C	A	C	T	G	G	C	G	G
	1	A	C	G	G	C	G	A	G	G	A	T	T	C	G	C	A	T	T	A	C	G	T	C	G	C	G	A	A	A	C	C	T	A	C	C	G	T	G	A	C	A	C	T	G	G	C	G	G
	1	A	C	G	G	C	G	A	G	G	A	T	T	C	G	C	A	T	T	A	C	G	T	C	G	C	G	A	A	A	T	C	T	A	C	C	G	T	G	A	C	A	C	T	A	A	C	G	G
	1	A	C	G	G	C	G	A	G	G	A	T	T	C	G	C	A	T	T	A	C	G	T	C	G	C	G	A	A	A	T	C	T	A	C	C	G	T	G	A	C	A	C	T	A	A	C	G	G
	1	A	C	G	G	C	G	A	G	G	A	T	T	C	G	C	A	T	T	A	C	G	T	C	G	C	G	A	A	A	T	C	T	A	C	C	G	T	G	A	C	A	C	T	A	A	C	G	G
	1	A	C	G	G	C	G	A	G	G	A	T	T	C	G	C	A	T	T	A	C	G	T	C	G	C	G	A	A	A	T	C	T	A	C	C	G	T	G	A	C	A	C	T	A	A	C	G	G
	1	A	C	G	G	C	G	A	G	G	A	T	T	C	G	C	A	T	T	A	C	G	T	C	G	C	G	A	G	A	C	C	T	A	C	C	G	T	G	A	C	A	C	T	G	G	C	G	G
	1	A	C	G	G	C	G	A	G	G	A	T	T	C	G	C	A	T	T	A	C	G	T	C	G	C	G	A	G	A	C	C	T	A	C	C	G	T	G	A	C	A	C	T	G	G	C	G	G
	1	A	C	G	G	C	G	A	G	G	A	T	T	C	G	C	A	T	T	A	C	G	T	C	G	C	G	A	G	A	C	C	T	A	C	C	G	T	G	A	C	A	C	T	G	G	C	G	G
	1	A	C	G	G	C	G	A	G	G	A	T	T	C	G	C	A	T	T	A	C	G	T	C	G	C	G	A	G	A	C	C	T	A	C	C	G	T	G	A	C	A	C	T	G	G	C	G	G
	1	A	C	G	G	C	G	A	G	G	A	T	T	C	G	C	A	T	T	A	C	G	T	C	G	T	A	A	A	A	C	C	C	G	C	T	G	T	G	A	C	A	C	T	G	A	C	G	G
	2	A	C	G	G	C	G	A	G	G	A	T	T	C	G	C	A	T	T	A	C	G	T	C	G	T	A	A	A	A	C	C	C	G	C	T	G	T	G	A	C	A	C	T	G	A	C	G	G
	1	A	C	G	G	C	G	A	G	G	A	T	T	C	G	C	A	T	T	A	C	G	T	C	G	T	A	A	A	A	C	C	T	A	C	C	G	T	G	A	C	A	C	T	G	G	C	G	A
	1	A	C	G	G	C	G	A	G	G	A	T	T	C	G	C	A	T	T	A	C	G	T	C	G	T	G	A	A	A	C	C	C	G	C	T	G	T	G	A	C	A	C	T	G	A	C	G	G
	1	A	C	G	G	C	G	A	G	G	A	T	T	C	G	C	A	T	T	A	C	G	T	C	G	T	G	A	A	A	C	C	C	G	C	T	G	T	G	A	C	A	C	T	G	A	C	G	G
	1	A	C	G	G	C	G	A	G	G	A	T	T	C	G	C	A	T	T	A	C	G	T	C	G	T	G	A	A	A	C	C	C	G	C	T	G	T	G	A	C	A	C	T	G	A	C	G	G
	1	A	C	G	G	C	G	A	G	G	A	T	T	C	G	C	A	T	T	A	C	G	T	C	G	T	G	A	A	A	C	C	C	G	C	T	G	T	G	A	C	A	C	T	G	A	C	G	G
	1	A	C	G	G	C	G	A	G	G	A	T	T	C	G	C	A	T	T	A	C	G	T	C	G	T	G	A	A	A	C	C	C	G	C	T	G	T	G	A	C	A	C	T	G	A	C	G	G
	1	A	C	G	G	C	G	A	G	G	A	T	T	C	G	C	A	T	T	A	C	G	T	C	G	T	G	A	A	A	C	C	T	A	C	C	G	T	G	A	C	A	C	T	G	G	C	G	G
	1	A	C	G	G	C	G	A	G	G	A	T	T	C	G	C	A	T	T	C	C	G	T	C	G	C	G	A	G	A	C	C	T	A	C	C	G	T	G	A	C	A	C	T	G	G	C	G	G
	1	A	C	G	G	C	G	A	G	G	A	T	T	C	G	C	A	T	T	C	C	G	T	C	G	C	G	A	G	A	C	C	T	A	C	C	G	T	G	A	C	A	C	T	G	G	C	G	G
	1	A	C	G	G	C	G	A	G	G	A	T	T	C	G	C	A	T	T	C	C	G	T	C	G	T	A	A	A	A	C	C	C	G	C	T	G	T	G	A	C	A	C	T	G	A	C	G	A
	1	A	C	G	G	C	G	A	G	G	A	T	T	C	G	C	A	T	T	C	C	G	T	T	G	T	A	A	A	A	C	C	T	A	C	C	G	T	G	A	C	A	C	T	G	G	C	G	G
	1	A	C	G	G	C	G	A	G	G	A	T	T	C	G	C	G	C	T	C	C	G	T	C	G	T	G	G	A	A	C	C	C	A	C	C	G	T	G	A	C	G	C	T	G	A	C	G	G
	1	A	C	G	G	C	G	A	G	G	A	T	T	C	G	C	G	C	T	C	C	G	T	C	C	C	G	A	A	A	C	C	T	A	C	C	G	T	G	A	C	A	C	T	G	G	C	G	G
	1	A	C	G	G	C	G	A	G	G	A	T	T	C	G	C	G	C	T	C	C	G	T	T	G	T	A	A	A	A	C	C	C	G	C	T	G	T	G	A	C	A	C	T	G	A	C	G	G
	3	A	C	G	G	C	G	A	G	G	A	T	T	C	G	C	G	C	T	C	C	G	T	T	G	T	A	A	A	G	C	C	C	A	C	C	G	T	G	C	C	A	C	T	G	A	C	G	G
	1	A	T	G	A	C	G	A	A	A	G	T	T	C	G	C	G	T	T	C	C	G	T	C	G	T	A	A	A	A	C	C	C	G	C	T	G	T	G	A	C	A	C	T	G	A	C	G	G
	1	A	T	G	A	C	G	A	A	G	A	C	T	C	G	C	A	T	T	C	C	G	T	C	G	T	G	A	A	A	C	C	C	G	C	T	G	T	G	A	C	A	C	T	G	A	C	G	A
	1	A	T	G	A	C	G	A	A	G	A	T	C	C	G	C	A	T	T	C	C	G	T	T	G	C	G	A	A	A	T	C	T	A	C	C	G	T	G	A	C	A	C	T	A	A	C	G	A
	1	A	T	G	A	C	G	A	A	G	A	T	T	C	G	C	G	C	T	C	C	G	T	C	C	T	G	G	A	A	C	C	C	A	C	C	G	T	G	A	C	G	C	T	G	A	C	G	G
JPT	chr	6	6	6	6	6	6	6	6	6	6	6	6	6	6	6	6	6	6	6	6	6	6	6	6	6	6	6	6	6	6	6	6	6	6	6	6	6	6	6	6	6	6	6	6	6	6	6	6
	pos	6146303	6148446	6150332	6150365	6152140	6153412	6154058	6157430	6163088	6163492	6165782	6165834	6167822	6168540	6168657	6169218	6169656	6169890	6172302	6174786	6174830	6174856	6175675	6177028	6179882	6180247	6180445	6184352	6192749	6193010	6193666	6194967	6195060	6195906	6195926	6197488	6200000	6200310	6201515	6201812	6205694	6207704	6208558	6211530	6217990	6223147	6227942	6228406
	rs	3024461	115158386	140380139	3778360	5987	6913645	6899562	4142293	6911594	13202850	440330	922866	138754417	9504699	118038688	3823193	7769202	6934608	406238	380058	143711562	5986	366889	3778355	3778353	3823192	77367848	373695	2031646	9379015	149396531	3823191	11964160	41302861	2274391	76451285	77597920	185157893	7746985	115071024	149300702	149174338	114154311	3024421	1325691	3024412	79199740	1742930
	ref	A	C	G	G	C	G	A	G	G	A	T	T	C	G	C	A	T	T	A	G	G	T	C	G	T	G	A	A	A	C	C	T	A	C	C	G	T	G	A	C	A	C	T	G	G	C	G	G
	alt	G	T	T	A	T	T	G	A	A	G	C	C	T	A	A	G	C	G	C	C	A	C	T	C	C	A	G	G	G	T	A	C	G	T	T	A	C	T	C	T	G	T	G	A	A	T	A	A
	1	A	C	G	A	C	G	A	A	A	A	T	T	C	G	C	A	C	T	C	C	G	T	C	C	T	G	A	A	A	C	C	T	A	C	C	G	T	G	A	C	A	C	T	A	A	C	G	G
	1	A	C	G	A	C	G	A	A	A	A	T	T	C	G	C	A	C	T	C	C	G	T	C	C	T	G	A	A	A	C	C	T	A	C	C	G	T	G	A	C	A	C	T	A	A	C	G	G
	2	A	C	G	A	C	G	A	A	A	A	T	T	C	G	C	A	C	T	C	C	G	T	C	G	T	A	A	A	A	C	C	C	G	C	T	A	T	G	A	C	A	C	T	G	A	C	G	G
	1	A	C	G	A	C	G	A	A	A	A	T	T	C	G	C	A	C	T	C	C	G	T	C	G	T	A	A	A	A	C	C	C	G	C	T	A	T	G	A	C	A	C	T	G	A	C	G	G
	2	A	C	G	A	C	G	A	A	A	A	T	T	C	G	C	A	C	T	C	C	G	T	C	G	T	A	A	A	A	C	C	C	G	C	T	A	T	G	A	C	A	C	T	G	A	C	G	G
	1	A	C	G	A	C	G	A	A	A	A	T	T	C	G	C	A	C	T	C	C	G	T	C	G	T	A	A	A	A	C	C	C	G	C	T	G	T	G	A	C	A	C	T	G	A	C	G	G
	1	A	C	G	A	C	G	A	A	A	A	T	T	C	G	C	A	C	T	C	C	G	T	C	G	T	A	A	A	A	C	C	C	G	C	T	G	T	G	A	C	A	C	T	G	A	C	G	G
	1	A	C	G	A	C	G	A	A	A	A	T	T	C	G	C	A	C	T	C	C	G	T	C	G	T	A	A	A	A	C	C	C	G	C	T	G	T	G	A	C	A	C	T	G	A	C	G	G
	1	A	C	G	A	C	G	A	A	A	A	T	T	C	G	C	A	C	T	C	C	G	T	T	G	T	A	A	A	A	C	C	C	G	C	T	G	T	G	A	C	A	C	T	G	A	C	G	G
	1	A	C	G	A	C	G	A	A	A	A	T	T	C	G	C	A	C	T	C	C	G	T	T	G	T	A	A	A	A	T	C	T	A	C	C	G	T	G	A	C	A	C	T	A	A	C	G	G
	1	A	C	G	A	C	G	A	A	A	A	T	T	C	G	C	A	T	G	A	C	G	T	C	C	T	G	A	A	A	C	C	T	A	C	C	G	T	G	A	C	A	C	T	G	G	C	G	G
	1	A	C	G	A	C	G	A	A	A	A	T	T	C	G	C	A	T	G	C	C	G	T	T	C	C	G	A	A	A	C	C	C	G	C	T	G	T	G	A	C	A	C	T	G	A	C	G	G
	1	A	C	G	A	C	G	A	A	A	G	T	T	C	G	C	A	T	T	A	C	G	T	C	G	C	G	A	A	A	T	C	T	A	C	C	G	C	G	A	C	A	C	T	A	A	C	G	A
	1	A	C	G	A	C	G	A	A	A	G	T	T	C	G	C	G	T	T	C	C	G	T	C	C	T	G	A	A	A	T	C	T	A	C	C	G	T	G	A	C	A	C	T	A	A	C	G	A
	1	A	C	G	A	C	G	A	A	A	G	T	T	C	G	C	G	T	T	C	C	G	T	C	G	C	G	A	A	A	T	C	T	A	C	C	G	T	G	A	C	A	C	T	A	A	C	G	G
	1	A	C	G	A	C	G	A	A	A	G	T	T	C	G	C	G	T	T	C	C	G	T	T	C	T	G	A	A	A	C	C	T	A	C	C	G	T	G	A	C	A	C	T	G	G	C	G	G
	1	A	C	G	A	C	G	A	A	A	G	T	T	C	G	C	G	T	T	C	C	G	T	T	C	T	G	A	A	A	T	C	T	A	C	C	G	T	G	A	C	A	C	T	A	A	C	G	G
	1	A	C	G	A	C	G	A	A	A	G	T	T	C	G	C	G	T	T	C	C	G	T	T	G	C	G	A	A	A	C	C	T	A	C	C	G	T	G	A	C	A	C	T	G	G	C	G	G
	1	A	C	G	A	C	G	A	A	A	G	T	T	C	G	C	G	T	T	C	C	G	T	T	G	C	G	A	A	A	C	C	T	A	C	C	G	T	G	A	C	A	C	T	G	G	C	G	G
	1	A	C	G	A	C	G	A	A	A	G	T	T	C	G	C	G	T	T	C	C	G	T	T	G	C	G	A	A	A	C	C	T	A	C	C	G	T	G	A	C	A	C	T	G	G	C	G	G
	1	A	C	G	A	C	G	A	A	A	G	T	T	C	G	C	G	T	T	C	C	G	T	T	G	C	G	A	A	A	C	C	T	A	C	C	G	T	G	A	C	A	C	T	G	G	C	G	G
	1	A	C	G	A	C	G	A	A	A	G	T	T	C	G	C	G	T	T	C	C	G	T	T	G	C	G	A	A	A	T	C	T	A	C	C	G	C	G	A	C	A	C	T	A	A	C	G	A
	1	A	C	G	A	C	G	A	A	A	G	T	T	C	G	C	G	T	T	C	C	G	T	T	G	C	G	A	A	A	T	C	T	A	C	C	G	T	G	A	C	A	C	T	G	G	C	G	G
	1	A	C	G	A	C	G	A	A	A	G	T	T	C	G	C	G	T	T	C	C	G	T	T	G	C	G	A	A	A	T	C	T	A	C	C	G	T	G	A	C	A	C	T	G	G	C	G	G
	1	A	C	G	A	C	G	A	A	A	G	T	T	C	G	C	G	T	T	C	C	G	T	T	G	C	G	A	A	G	C	C	T	A	C	C	G	T	G	A	C	A	C	T	G	G	C	G	G
	1	A	C	G	A	C	G	A	A	A	G	T	T	C	G	C	G	T	T	C	C	G	T	T	G	T	A	A	A	A	C	C	C	G	C	T	G	T	G	A	C	A	C	T	G	A	C	G	G
	1	A	C	G	A	C	G	A	A	G	A	T	T	C	G	C	A	T	T	A	C	G	T	C	C	T	A	A	A	A	C	C	C	G	C	T	G	T	G	A	C	A	C	T	G	A	C	G	G
	1	A	C	G	A	C	G	A	A	G	A	T	T	C	G	C	A	T	T	A	C	G	T	C	C	T	G	A	A	A	C	C	T	A	C	C	G	T	G	A	C	A	C	T	G	G	C	G	G
	1	A	C	G	A	C	G	A	A	G	A	T	T	C	G	C	A	T	T	A	C	G	T	C	C	T	G	A	A	A	C	C	T	A	C	C	G	T	G	A	C	A	C	T	G	G	C	G	G
	1	A	C	G	A	C	G	A	A	G	A	T	T	C	G	C	A	T	T	A	C	G	T	C	C	T	G	A	A	A	T	C	T	A	C	C	G	T	G	A	C	A	C	T	A	A	C	G	A
	4	A	C	G	A	C	G	A	A	G	A	T	T	C	G	C	A	T	T	A	C	G	T	C	C	T	G	A	A	A	T	C	T	A	C	C	G	T	G	A	C	A	C	T	A	A	C	G	A
	1	A	C	G	A	C	G	A	A	G	A	T	T	C	G	C	A	T	T	A	C	G	T	C	G	T	A	A	A	A	C	C	C	G	C	T	G	T	G	A	C	A	C	T	G	A	C	G	G
	1	A	C	G	A	C	G	A	A	G	A	T	T	C	G	C	A	T	T	A	C	G	T	C	G	T	A	A	A	A	C	C	C	G	C	T	G	T	G	A	C	A	C	T	G	A	C	G	G
	1	A	C	G	A	C	G	A	A	G	A	T	T	C	G	C	A	T	T	A	C	G	T	C	G	T	A	A	A	A	C	C	T	A	C	C	G	T	G	A	C	A	C	T	G	G	C	G	A
	1	A	C	G	A	C	G	A	A	G	A	T	T	C	G	C	A	T	T	A	C	G	T	C	G	T	A	A	A	A	C	C	T	A	C	C	G	T	G	A	C	A	C	T	G	G	C	G	G
	1	A	C	G	A	C	G	A	A	G	A	T	T	C	G	C	A	T	T	A	C	G	T	C	G	T	A	A	A	A	T	C	T	A	C	C	G	T	G	A	C	A	C	T	A	A	C	G	A
	1	A	C	G	A	C	G	A	A	G	A	T	T	C	G	C	A	T	T	A	C	G	T	C	G	T	A	A	A	A	T	C	T	A	C	C	G	T	G	A	C	A	C	T	A	A	C	G	G
	1	A	C	G	A	C	G	A	A	G	A	T	T	C	G	C	A	T	T	C	C	G	T	C	C	T	G	A	A	A	C	C	T	A	C	C	G	T	G	A	C	A	C	T	G	A	C	G	A
	1	A	C	G	A	C	G	A	A	G	A	T	T	C	G	C	G	C	T	C	C	G	T	T	C	T	G	A	A	A	C	C	T	A	C	C	G	T	G	A	C	A	C	T	G	G	C	G	G
	1	A	C	G	A	C	G	A	G	G	A	T	T	C	G	C	A	T	T	C	C	G	T	T	G	C	G	A	A	A	T	C	T	A	C	C	G	T	G	A	C	A	C	T	G	G	C	G	G
	1	A	C	G	A	T	T	G	A	G	A	T	T	C	G	C	A	T	T	A	C	G	T	C	C	T	G	A	A	A	T	C	T	A	C	C	G	T	G	A	C	A	C	T	A	A	C	G	A
	1	A	C	G	A	T	T	G	A	G	A	T	T	C	G	C	A	T	T	A	G	G	T	C	C	T	G	A	A	A	C	C	T	A	C	C	G	T	G	A	C	A	C	T	G	G	C	G	G
	1	A	C	G	A	T	T	G	A	G	A	T	T	C	G	C	A	T	T	C	C	G	T	C	G	T	A	A	A	A	C	C	C	G	C	T	G	T	G	A	C	A	C	T	G	A	C	G	G
	1	A	C	G	A	T	T	G	A	G	A	T	T	C	G	C	A	T	T	C	C	G	T	C	G	T	A	A	A	A	T	C	T	A	C	C	G	T	G	A	C	A	C	T	A	A	C	G	G
	1	A	C	G	A	T	T	G	A	G	A	T	T	C	G	C	A	T	T	C	C	G	T	C	C	T	G	A	A	A	C	C	T	A	C	C	G	T	G	A	C	A	C	T	G	G	C	G	G
	1	A	C	G	A	T	T	G	A	G	A	T	T	C	G	C	G	C	T	A	C	G	T	C	G	T	A	A	A	A	T	C	T	A	C	C	G	T	G	A	C	A	C	T	A	A	C	G	A
	1	A	C	G	A	T	T	G	A	G	A	T	T	C	G	C	G	C	T	C	C	G	T	C	G	T	A	A	A	A	T	C	T	A	C	C	G	T	G	A	C	A	C	T	A	A	C	G	G
	1	A	C	G	A	T	T	G	A	G	A	T	T	C	G	C	G	C	T	C	C	G	T	C	G	T	A	A	A	A	T	C	T	A	C	C	G	T	G	A	C	A	C	T	A	A	C	G	G
	1	A	C	G	A	T	T	G	A	G	A	T	T	C	G	C	G	C	T	C	C	G	T	T	C	C	G	A	A	A	C	C	T	A	C	C	G	T	G	A	C	A	C	T	G	G	C	G	G
	1	A	C	G	A	T	T	G	A	G	A	T	T	C	G	C	G	C	T	C	C	G	T	T	C	T	A	A	A	A	C	C	T	A	C	C	G	T	G	A	C	A	C	T	G	G	C	G	G
	1	A	C	G	A	T	T	G	A	G	A	T	T	C	G	C	G	C	T	C	C	G	T	T	C	T	G	A	A	A	C	C	T	A	C	C	G	T	G	A	C	A	C	T	G	G	C	G	G
	1	A	C	G	A	T	T	G	A	G	A	T	T	C	G	C	G	C	T	C	C	G	T	T	C	T	G	A	A	A	C	C	T	A	C	C	G	T	G	A	C	A	C	T	G	G	C	G	G
	1	A	C	G	A	T	T	G	A	G	A	T	T	C	G	C	G	C	T	C	C	G	T	T	C	T	G	A	A	A	T	C	T	A	C	C	G	T	G	A	C	A	C	T	A	A	C	G	G
	1	A	C	G	A	T	T	G	A	G	A	T	T	C	G	C	G	C	T	C	C	G	T	T	C	T	G	A	A	A	T	C	T	A	C	C	G	T	G	A	C	A	C	T	A	A	C	G	G
	1	A	C	G	A	T	T	G	A	G	A	T	T	C	G	C	G	C	T	C	C	G	T	T	C	T	G	A	A	A	T	C	T	A	C	C	G	T	G	A	C	A	C	T	A	A	C	G	G
	1	A	C	G	A	T	T	G	A	G	A	T	T	C	G	C	G	C	T	C	C	G	T	T	G	T	A	A	A	A	C	C	C	G	C	T	A	T	G	A	C	A	C	T	G	A	C	G	G
	1	A	C	G	A	T	T	G	A	G	A	T	T	C	G	C	G	C	T	C	C	G	T	T	G	T	A	A	A	A	C	C	C	G	C	T	G	T	G	A	C	A	C	T	G	A	C	G	G
	1	A	C	G	A	T	T	G	A	G	A	T	T	C	G	C	G	C	T	C	C	G	T	T	G	T	A	A	A	A	C	C	C	G	C	T	G	T	G	A	C	A	C	T	G	A	C	G	G
	1	A	C	G	A	T	T	G	A	G	A	T	T	C	G	C	G	C	T	C	C	G	T	T	G	T	A	A	A	A	C	C	C	G	C	T	G	T	G	A	C	A	C	T	G	A	C	G	G
	1	A	C	G	A	T	T	G	A	G	A	T	T	C	G	C	G	C	T	C	C	G	T	T	G	T	A	A	A	A	C	C	C	G	C	T	G	T	G	A	C	A	C	T	G	A	C	G	G
	1	A	C	G	A	T	T	G	A	G	A	T	T	C	G	C	G	C	T	C	C	G	T	T	G	T	A	A	A	A	C	C	C	G	C	T	G	T	G	A	C	A	C	T	G	A	C	G	G
	1	A	C	G	A	T	T	G	A	G	A	T	T	C	G	C	G	C	T	C	C	G	T	T	G	T	A	A	A	A	C	C	T	A	C	C	G	T	G	A	C	A	C	T	G	G	C	G	G
	2	A	C	G	A	T	T	G	A	G	A	T	T	C	G	C	G	C	T	C	C	G	T	T	G	T	A	A	A	A	C	C	T	A	C	C	G	T	G	A	C	A	C	T	G	G	C	G	G
	1	A	C	G	A	T	T	G	A	G	A	T	T	C	G	C	G	C	T	C	C	G	T	T	G	T	A	A	A	A	C	C	T	A	C	C	G	T	G	A	C	A	C	T	G	G	C	G	G
	1	A	C	G	A	T	T	G	A	G	A	T	T	C	G	C	G	C	T	C	C	G	T	T	G	T	A	A	A	A	C	C	T	A	C	C	G	T	G	A	C	A	C	T	G	G	C	G	G
	1	A	C	G	G	C	G	A	G	A	A	T	T	C	G	C	A	C	T	A	C	G	T	C	C	C	G	A	A	A	C	C	C	G	C	T	G	T	G	A	C	A	C	T	G	A	C	G	G
	2	A	C	G	G	C	G	A	G	A	A	T	T	C	G	C	A	C	T	A	C	G	T	C	G	T	A	A	A	A	C	C	C	G	C	T	G	T	G	A	C	A	C	T	G	A	C	G	G
	1	A	C	G	G	C	G	A	G	A	A	T	T	C	G	C	A	C	T	C	C	G	T	C	G	T	A	A	A	A	C	C	C	G	C	T	A	T	G	A	C	A	C	T	G	A	C	G	G
	1	A	C	G	G	C	G	A	G	A	A	T	T	C	G	C	A	C	T	C	C	G	T	C	G	T	A	A	A	A	C	C	C	G	C	T	G	T	G	A	C	A	C	T	G	A	C	G	G
	2	A	C	G	G	C	G	A	G	A	A	T	T	C	G	C	A	C	T	C	C	G	T	C	G	T	A	A	A	A	C	C	C	G	C	T	G	T	G	A	C	A	C	T	G	A	C	G	G
	1	A	C	G	G	C	G	A	G	A	A	T	T	C	G	C	A	C	T	C	C	G	T	C	G	T	A	A	A	A	C	C	T	A	C	C	G	T	G	A	C	A	C	T	G	G	C	G	G
	1	A	C	G	G	C	G	A	G	A	A	T	T	C	G	C	A	C	T	C	C	G	T	C	G	T	A	A	A	A	C	C	T	A	C	C	G	T	G	A	C	A	C	T	G	G	C	G	G
	2	A	C	G	G	C	G	A	G	A	A	T	T	C	G	C	A	C	T	C	C	G	T	C	G	T	A	A	A	A	C	C	T	A	C	C	G	T	G	A	C	A	C	T	G	G	C	G	G
	1	A	C	G	G	C	G	A	G	A	A	T	T	C	G	C	A	C	T	C	C	G	T	C	C	T	G	A	A	A	T	C	T	A	C	C	G	T	G	A	C	A	C	T	A	A	C	G	A
	1	A	C	G	G	C	G	A	G	A	A	T	T	C	G	C	A	C	T	C	C	G	T	C	G	T	A	A	A	A	C	C	C	G	C	T	A	T	G	A	C	A	C	T	G	A	C	G	G
	1	A	C	G	G	C	G	A	G	A	A	T	T	C	G	C	A	C	T	C	C	G	T	C	G	T	A	A	A	A	C	C	T	A	C	C	G	T	G	A	C	A	C	T	G	G	C	G	G
	1	A	C	G	G	C	G	A	G	A	A	T	T	C	G	C	A	C	T	C	C	G	T	T	C	T	A	A	A	A	C	C	C	G	C	T	G	T	G	A	C	A	C	T	G	A	C	G	G
	1	A	C	G	G	C	G	A	G	A	A	T	T	C	G	C	A	C	T	C	C	G	T	T	C	T	G	A	A	A	C	C	C	G	C	T	G	T	G	A	C	A	C	T	G	A	C	G	G
	2	A	C	G	G	C	G	A	G	A	A	T	T	C	G	C	A	C	T	C	C	G	T	T	C	T	G	A	A	A	C	C	T	A	C	C	G	T	G	A	C	A	C	T	A	A	C	G	A
	1	A	C	G	G	C	G	A	G	A	A	T	T	C	G	C	A	C	T	C	C	G	T	T	C	T	G	A	A	A	C	C	T	A	C	C	G	T	G	A	C	A	C	T	G	G	C	G	G
	1	A	C	G	G	C	G	A	G	A	A	T	T	C	G	C	A	C	T	C	C	G	T	T	C	T	G	A	A	A	C	C	T	A	C	C	G	T	G	A	C	A	C	T	G	G	C	G	G
	2	A	C	G	G	C	G	A	G	A	A	T	T	C	G	C	A	C	T	C	C	G	T	T	C	T	G	A	A	A	C	C	T	A	C	C	G	T	G	A	C	A	C	T	G	G	C	G	G
	1	A	C	G	G	C	G	A	G	A	A	T	T	C	G	C	A	C	T	C	C	G	T	T	C	T	G	A	A	A	C	C	T	A	C	C	G	T	G	A	C	A	C	T	G	G	C	G	G
	1	A	C	G	G	C	G	A	G	A	A	T	T	C	G	C	A	C	T	C	C	G	T	T	C	T	G	A	A	A	C	C	T	A	C	C	G	T	G	A	C	A	C	T	G	G	C	G	G
	1	A	C	G	G	C	G	A	G	A	A	T	T	C	G	C	A	C	T	C	C	G	T	T	C	T	G	A	A	A	C	C	T	A	C	C	G	T	G	A	C	A	C	T	G	G	C	G	G
	1	A	C	G	G	C	G	A	G	A	A	T	T	C	G	C	A	C	T	C	C	G	T	T	C	T	G	A	A	A	C	C	T	A	C	C	G	T	G	A	C	A	C	T	G	G	C	G	G
	1	A	C	G	G	C	G	A	G	A	A	T	T	C	G	C	A	C	T	C	C	G	T	T	C	T	G	A	A	A	C	C	T	A	C	C	G	T	G	A	C	A	C	T	G	G	C	G	G
	1	A	C	G	G	C	G	A	G	A	A	T	T	C	G	C	A	C	T	C	C	G	T	T	C	T	G	A	A	A	C	C	T	A	C	C	G	T	G	A	C	A	C	T	G	G	C	G	G
	1	A	C	G	G	C	G	A	G	A	A	T	T	C	G	C	A	C	T	C	C	G	T	T	C	T	G	A	A	A	C	C	T	A	C	C	G	T	T	A	C	A	C	T	G	A	C	G	A
	1	A	C	G	G	C	G	A	G	A	A	T	T	C	G	C	A	C	T	C	C	G	T	T	C	T	G	A	A	A	T	C	T	A	C	C	G	T	G	A	C	A	C	T	A	A	C	G	A
	1	A	C	G	G	C	G	A	G	A	A	T	T	C	G	C	A	C	T	C	C	G	T	T	C	T	G	A	A	A	T	C	T	A	C	C	G	T	G	A	C	A	C	T	G	G	C	G	G
	1	A	C	G	G	C	G	A	G	A	A	T	T	C	G	C	A	C	T	C	C	G	T	T	G	C	G	A	A	A	T	C	T	A	C	C	G	T	G	A	C	A	C	T	A	A	C	G	A
	1	A	C	G	G	C	G	A	G	A	A	T	T	C	G	C	A	C	T	C	C	G	T	T	G	T	A	A	A	A	C	C	C	G	C	T	G	T	G	A	C	A	C	T	G	A	C	G	G
	1	A	C	G	G	C	G	A	G	A	A	T	T	C	G	C	A	C	T	C	C	G	T	T	G	T	A	A	A	A	C	C	T	A	C	C	G	T	G	A	C	A	C	T	G	G	C	G	G
	1	A	C	G	G	C	G	A	G	A	A	T	T	C	G	C	A	C	T	C	C	G	T	T	G	T	A	A	A	A	C	C	T	A	C	C	G	T	G	A	C	A	C	T	G	G	C	G	G
	1	A	C	G	G	C	G	A	G	A	A	T	T	C	G	C	A	C	T	C	C	G	T	T	G	T	A	A	A	A	T	C	T	A	C	C	G	T	G	A	C	A	C	T	A	A	C	G	G
	1	A	C	G	G	C	G	A	G	A	A	T	T	C	G	C	A	C	T	C	C	G	T	T	G	T	G	A	A	A	T	C	T	A	C	C	G	T	G	A	C	A	C	T	A	A	C	G	A
	2	A	C	G	G	C	G	A	G	A	A	T	T	C	G	C	A	C	T	C	C	G	T	T	G	T	G	A	A	A	T	C	T	A	C	C	G	T	G	A	C	A	C	T	A	A	C	G	A
	1	A	C	G	G	C	G	A	G	A	A	T	T	C	G	C	G	C	T	C	C	G	T	T	C	T	G	A	A	A	C	C	T	A	C	C	G	T	G	A	C	A	C	T	G	G	C	G	G
	1	A	C	G	G	C	G	A	G	A	G	T	T	C	G	C	G	T	T	C	C	G	T	C	G	T	A	A	A	A	T	C	T	A	C	C	G	T	G	A	C	A	C	T	A	A	C	G	G
	1	A	C	G	G	C	G	A	G	A	G	T	T	C	G	C	G	T	T	C	C	G	T	C	G	T	A	A	A	A	T	C	T	A	C	C	G	T	G	A	C	A	C	T	A	A	C	G	G
	1	A	C	G	G	C	G	A	G	G	A	T	T	C	G	A	A	T	T	A	G	G	T	C	C	C	G	A	A	A	C	C	T	A	C	C	G	T	G	A	C	A	C	T	G	G	C	G	G
	1	A	C	G	G	C	G	A	G	G	A	T	T	C	G	A	A	T	T	A	G	G	T	C	G	T	A	A	A	A	C	C	T	A	C	C	G	T	G	A	C	A	C	T	G	G	C	G	G
	1	A	C	G	G	C	G	A	G	G	A	T	T	C	G	C	A	C	T	C	C	G	T	C	G	T	A	A	A	A	C	C	C	G	C	T	G	T	G	A	C	A	C	T	G	A	C	G	G
	1	A	C	G	G	C	G	A	G	G	A	T	T	C	G	C	A	T	T	A	C	G	T	C	C	T	A	A	A	A	C	C	C	G	C	T	G	T	G	A	C	A	C	T	G	A	C	G	A
	1	A	C	G	G	C	G	A	G	G	A	T	T	C	G	C	A	T	T	A	C	G	T	C	C	T	A	A	A	A	C	C	C	G	C	T	G	T	G	A	C	A	C	T	G	A	C	G	G
	1	A	C	G	G	C	G	A	G	G	A	T	T	C	G	C	A	T	T	A	C	G	T	C	C	T	A	A	A	A	C	C	T	A	C	C	G	T	G	A	C	A	C	T	G	G	C	G	G
	1	A	C	G	G	C	G	A	G	G	A	T	T	C	G	C	A	T	T	A	C	G	T	C	C	T	A	A	A	A	T	C	T	A	C	C	G	T	G	A	C	A	C	T	A	A	C	G	G
	1	A	C	G	G	C	G	A	G	G	A	T	T	C	G	C	A	T	T	A	C	G	T	C	C	T	A	A	A	A	T	C	T	A	C	C	G	T	G	A	C	A	C	T	A	A	C	G	G
	1	A	C	G	G	C	G	A	G	G	A	T	T	C	G	C	A	T	T	A	C	G	T	C	C	T	G	A	A	A	C	C	T	A	C	C	G	T	G	A	C	A	C	T	G	G	C	G	G
	1	A	C	G	G	C	G	A	G	G	A	T	T	C	G	C	A	T	T	A	C	G	T	C	C	T	G	A	A	A	C	C	T	A	C	C	G	T	G	A	C	A	C	T	G	G	C	G	G
	1	A	C	G	G	C	G	A	G	G	A	T	T	C	G	C	A	T	T	A	C	G	T	C	C	T	G	A	A	A	C	C	T	A	C	C	G	T	G	A	C	A	C	T	G	G	C	G	G
	2	A	C	G	G	C	G	A	G	G	A	T	T	C	G	C	A	T	T	A	C	G	T	C	C	T	G	A	A	A	T	C	T	A	C	C	G	T	G	A	C	A	C	T	A	A	C	G	G
	1	A	C	G	G	C	G	A	G	G	A	T	T	C	G	C	A	T	T	A	C	G	T	C	C	T	G	A	A	A	T	C	T	A	C	C	G	T	G	A	C	A	C	T	A	A	C	G	G
	1	A	C	G	G	C	G	A	G	G	A	T	T	C	G	C	A	T	T	A	C	G	T	C	C	T	G	A	A	A	T	C	T	A	C	C	G	T	G	A	C	A	C	T	A	A	C	G	G
	1	A	C	G	G	C	G	A	G	G	A	T	T	C	G	C	A	T	T	A	C	G	T	C	C	T	G	A	A	A	T	C	T	A	C	C	G	T	G	A	C	A	C	T	A	A	C	G	G
	1	A	C	G	G	C	G	A	G	G	A	T	T	C	G	C	A	T	T	A	C	G	T	C	C	T	G	A	A	A	T	C	T	A	C	C	G	T	G	A	C	A	C	T	A	A	C	G	G
	1	A	C	G	G	C	G	A	G	G	A	T	T	C	G	C	A	T	T	A	C	G	T	C	C	T	G	A	A	A	T	C	T	A	C	C	G	T	G	A	C	A	C	T	G	A	C	G	G
	1	A	C	G	G	C	G	A	G	G	A	T	T	C	G	C	A	T	T	A	C	G	T	C	C	T	G	G	A	A	C	C	C	A	C	C	G	T	G	A	C	A	C	T	G	A	C	G	G
	1	A	C	G	G	C	G	A	G	G	A	T	T	C	G	C	A	T	T	A	C	G	T	C	C	T	G	G	A	A	C	C	C	A	C	C	G	T	G	A	C	G	C	T	G	A	C	G	G
	1	A	C	G	G	C	G	A	G	G	A	T	T	C	G	C	A	T	T	A	C	G	T	C	G	C	G	A	A	A	T	C	T	A	C	C	G	T	G	A	C	A	C	T	A	A	C	G	G
	1	A	C	G	G	C	G	A	G	G	A	T	T	C	G	C	A	T	T	A	C	G	T	C	G	C	G	A	A	G	C	C	T	A	C	C	G	T	G	A	C	A	C	T	G	G	C	G	G
	1	A	C	G	G	C	G	A	G	G	A	T	T	C	G	C	A	T	T	A	C	G	T	C	G	T	A	A	A	A	C	C	C	G	C	T	A	T	G	A	C	A	C	T	G	A	C	G	G
	1	A	C	G	G	C	G	A	G	G	A	T	T	C	G	C	A	T	T	A	C	G	T	C	G	T	A	A	A	A	C	C	C	G	C	T	G	T	G	A	C	A	C	T	G	A	C	G	G
	1	A	C	G	G	C	G	A	G	G	A	T	T	C	G	C	A	T	T	A	C	G	T	C	G	T	A	A	A	A	C	C	T	A	C	C	G	T	G	A	C	A	C	T	G	G	C	G	G
	1	A	C	G	G	C	G	A	G	G	A	T	T	C	G	C	A	T	T	A	C	G	T	C	G	T	A	A	A	A	C	C	T	A	C	C	G	T	G	A	C	A	C	T	G	G	C	G	G
	1	A	C	G	G	C	G	A	G	G	A	T	T	C	G	C	A	T	T	A	C	G	T	C	G	T	A	A	A	A	C	C	T	A	C	C	G	T	T	A	C	A	C	T	G	G	C	G	G
	1	A	C	G	G	C	G	A	G	G	A	T	T	C	G	C	A	T	T	A	C	G	T	C	G	T	A	A	A	A	T	C	T	A	C	C	G	C	G	A	C	A	C	T	A	A	C	G	G
	1	A	C	G	G	C	G	A	G	G	A	T	T	C	G	C	A	T	T	A	C	G	T	C	G	T	A	A	A	A	T	C	T	A	C	C	G	T	G	A	C	A	C	T	A	A	C	G	A
	1	A	C	G	G	C	G	A	G	G	A	T	T	C	G	C	A	T	T	A	C	G	T	C	G	T	A	A	A	A	T	C	T	A	C	C	G	T	G	A	C	A	C	T	A	A	C	G	A
	1	A	C	G	G	C	G	A	G	G	A	T	T	C	G	C	A	T	T	A	C	G	T	C	G	T	A	A	A	A	T	C	T	A	C	C	G	T	G	A	C	A	C	T	A	A	C	G	G
	1	A	C	G	G	C	G	A	G	G	A	T	T	C	G	C	A	T	T	A	C	G	T	C	G	T	A	A	A	A	T	C	T	A	C	C	G	T	G	A	C	A	C	T	A	A	C	G	G
	1	A	C	G	G	C	G	A	G	G	A	T	T	C	G	C	A	T	T	A	C	G	T	C	G	T	A	A	A	A	T	C	T	A	C	C	G	T	G	A	C	A	C	T	A	A	C	G	G
	1	A	C	G	G	C	G	A	G	G	A	T	T	C	G	C	A	T	T	A	C	G	T	C	G	T	G	A	A	A	T	C	T	A	C	C	G	T	G	A	C	A	C	T	A	A	C	G	A
	1	A	C	G	G	C	G	A	G	G	A	T	T	C	G	C	A	T	T	A	C	G	T	C	G	T	G	A	A	A	T	C	T	A	C	C	G	T	G	A	C	A	C	T	A	A	C	G	A
	1	A	C	G	G	C	G	A	G	G	A	T	T	C	G	C	A	T	T	A	C	G	T	T	C	T	G	A	A	A	C	C	T	A	C	C	G	T	G	A	C	A	C	T	G	G	C	G	G
	1	A	C	G	G	C	G	A	G	G	A	T	T	C	G	C	A	T	T	A	C	G	T	T	C	T	G	A	A	A	C	C	T	A	C	C	G	T	G	A	C	A	C	T	G	G	C	G	G
	1	A	C	G	G	C	G	A	G	G	A	T	T	C	G	C	A	T	T	A	G	G	T	C	C	T	G	A	A	A	C	C	T	A	C	C	G	T	G	A	C	A	C	T	G	G	C	G	G
	1	A	C	G	G	C	G	A	G	G	A	T	T	C	G	C	A	T	T	A	G	G	T	C	G	C	G	A	A	A	C	C	C	G	C	T	G	T	G	A	C	A	C	T	G	A	C	G	A
	1	A	C	G	G	C	G	A	G	G	A	T	T	C	G	C	A	T	T	A	G	G	T	C	G	C	G	A	A	A	T	C	T	A	C	C	G	C	G	A	C	A	C	T	A	A	C	G	A
	1	A	C	G	G	C	G	A	G	G	A	T	T	C	G	C	A	T	T	A	G	G	T	C	G	T	A	A	A	A	C	C	T	A	C	C	G	T	G	A	C	A	C	T	G	G	C	G	A
	1	A	C	G	G	C	G	A	G	G	A	T	T	C	G	C	A	T	T	A	G	G	T	C	G	T	A	A	A	A	C	C	T	A	C	C	G	T	G	A	C	A	C	T	G	G	C	G	G
	1	A	C	G	G	C	G	A	G	G	A	T	T	C	G	C	A	T	T	A	G	G	T	C	G	T	A	A	A	A	C	C	T	A	C	C	G	T	G	A	C	A	C	T	G	G	C	G	G
	2	A	C	G	G	C	G	A	G	G	A	T	T	C	G	C	A	T	T	A	G	G	T	C	G	T	A	A	A	A	T	C	T	A	C	C	G	T	G	A	C	A	C	T	A	A	C	G	A
	1	A	C	G	G	C	G	A	G	G	A	T	T	C	G	C	A	T	T	C	C	G	T	C	C	T	G	A	A	A	T	C	T	A	C	C	G	T	G	A	C	A	C	T	A	A	C	G	G
	1	A	C	G	G	C	G	A	G	G	A	T	T	C	G	C	A	T	T	C	C	G	T	C	C	T	G	A	A	A	T	C	T	A	C	C	G	T	G	A	C	A	C	T	A	A	C	G	G
	1	A	C	G	G	C	G	A	G	G	A	T	T	C	G	C	A	T	T	C	C	G	T	C	G	C	G	A	A	A	T	C	T	A	C	C	G	C	G	A	C	A	C	T	A	A	C	G	A
	1	A	C	G	G	C	G	A	G	G	A	T	T	C	G	C	A	T	T	C	C	G	T	C	G	C	G	A	A	A	T	C	T	A	C	C	G	T	G	A	C	A	C	T	A	A	C	G	G
	1	A	C	G	G	C	G	A	G	G	A	T	T	C	G	C	A	T	T	C	C	G	T	C	G	C	G	A	A	A	T	C	T	A	C	C	G	T	G	A	C	A	C	T	A	A	C	G	G
	1	A	C	G	G	C	G	A	G	G	A	T	T	C	G	C	A	T	T	C	C	G	T	C	G	T	A	A	A	A	C	C	C	G	C	T	A	T	G	A	C	A	C	T	G	A	C	G	G
	1	A	C	G	G	C	G	A	G	G	A	T	T	C	G	C	A	T	T	C	C	G	T	C	G	T	A	A	A	A	C	C	C	G	C	T	A	T	G	A	C	A	C	T	G	A	C	G	G
	1	A	C	G	G	C	G	A	G	G	A	T	T	C	G	C	A	T	T	C	C	G	T	C	G	T	A	A	A	A	C	C	C	G	C	T	A	T	G	A	C	A	C	T	G	A	C	G	G
	1	A	C	G	G	C	G	A	G	G	A	T	T	C	G	C	A	T	T	C	C	G	T	C	G	T	A	A	A	A	C	C	C	G	C	T	A	T	G	A	C	A	C	T	G	A	C	G	G
	1	A	C	G	G	C	G	A	G	G	A	T	T	C	G	C	A	T	T	C	C	G	T	C	G	T	A	A	A	A	C	C	C	G	C	T	A	T	G	A	C	A	C	T	G	A	C	G	G
	3	A	C	G	G	C	G	A	G	G	A	T	T	C	G	C	A	T	T	C	C	G	T	C	G	T	A	A	A	A	C	C	C	G	C	T	A	T	G	A	C	A	C	T	G	A	C	G	G
	1	A	C	G	G	C	G	A	G	G	A	T	T	C	G	C	A	T	T	C	C	G	T	C	G	T	A	A	A	A	C	C	C	G	C	T	G	T	G	A	C	A	C	T	G	A	C	G	G
	2	A	C	G	G	C	G	A	G	G	A	T	T	C	G	C	A	T	T	C	C	G	T	C	G	T	A	A	A	A	C	C	C	G	C	T	G	T	G	A	C	A	C	T	G	A	C	G	G
	1	A	C	G	G	C	G	A	G	G	A	T	T	C	G	C	A	T	T	C	C	G	T	C	G	T	A	A	A	A	C	C	C	G	C	T	G	T	G	A	C	A	C	T	G	A	C	G	G
	3	A	C	G	G	C	G	A	G	G	A	T	T	C	G	C	A	T	T	C	C	G	T	C	G	T	A	A	A	A	C	C	C	G	C	T	G	T	G	A	C	A	C	T	G	A	C	G	G
	6	A	C	G	G	C	G	A	G	G	A	T	T	C	G	C	A	T	T	C	C	G	T	C	G	T	A	A	A	A	C	C	C	G	C	T	G	T	G	A	C	A	C	T	G	A	C	G	G
	1	A	C	G	G	C	G	A	G	G	A	T	T	C	G	C	A	T	T	C	C	G	T	C	G	T	A	A	A	A	C	C	C	G	C	T	G	T	G	A	C	A	C	T	G	A	C	G	G
	1	A	C	G	G	C	G	A	G	G	A	T	T	C	G	C	A	T	T	C	C	G	T	C	G	T	A	A	A	A	C	C	C	G	C	T	G	T	G	A	C	A	C	T	G	A	C	G	G
	1	A	C	G	G	C	G	A	G	G	A	T	T	C	G	C	A	T	T	C	C	G	T	C	G	T	A	A	A	A	C	C	C	G	C	T	G	T	G	A	C	A	C	T	G	A	C	G	G
	1	A	C	G	G	C	G	A	G	G	A	T	T	C	G	C	A	T	T	C	C	G	T	C	G	T	A	A	A	A	C	C	C	G	C	T	G	T	G	A	C	A	C	T	G	A	C	G	G
	1	A	C	G	G	C	G	A	G	G	A	T	T	C	G	C	A	T	T	C	C	G	T	C	G	T	A	A	A	A	C	C	C	G	C	T	G	T	G	A	C	A	C	T	G	A	C	G	G
	1	A	C	G	G	C	G	A	G	G	A	T	T	C	G	C	A	T	T	C	C	G	T	C	G	T	A	A	A	A	T	C	T	A	C	C	G	T	G	A	C	A	C	T	A	A	C	G	G
	1	A	C	G	G	C	G	A	G	G	A	T	T	C	G	C	A	T	T	C	C	G	T	C	G	T	A	A	A	A	T	C	T	A	C	C	G	T	G	A	C	A	C	T	A	A	C	G	G
	1	A	C	G	G	C	G	A	G	G	A	T	T	C	G	C	A	T	T	C	C	G	T	C	G	T	A	A	A	A	T	C	T	A	C	C	G	T	G	A	C	A	C	T	A	A	C	G	G
	1	A	C	G	G	C	G	A	G	G	A	T	T	C	G	C	A	T	T	C	C	G	T	C	G	T	A	A	A	A	T	C	T	A	C	C	G	T	G	A	C	A	C	T	A	A	C	G	G
	1	A	C	G	G	C	G	A	G	G	A	T	T	C	G	C	A	T	T	C	C	G	T	C	G	T	A	A	A	A	T	C	T	A	C	C	G	T	G	A	C	A	C	T	A	A	C	G	G
	1	A	C	G	G	C	G	A	G	G	A	T	T	C	G	C	A	T	T	C	C	G	T	C	G	T	A	A	A	A	T	C	T	A	C	C	G	T	G	A	C	A	C	T	A	A	C	G	G
	1	A	C	G	G	C	G	A	G	G	A	T	T	C	G	C	A	T	T	C	C	G	T	C	G	T	A	A	A	A	T	C	T	A	C	C	G	T	G	A	C	A	C	T	A	A	C	G	G
	1	A	C	G	G	C	G	A	G	G	A	T	T	C	G	C	A	T	T	C	C	G	T	C	G	T	A	A	A	A	T	C	T	A	C	C	G	T	G	A	C	A	C	T	A	A	C	G	G
	1	A	C	G	G	C	G	A	G	G	A	T	T	C	G	C	A	T	T	C	C	G	T	C	G	T	A	A	A	A	T	C	T	A	C	C	G	T	G	A	C	A	C	T	G	G	C	G	G
	1	A	C	G	G	C	G	A	G	G	A	T	T	C	G	C	A	T	T	C	C	G	T	C	G	T	G	A	A	A	C	C	C	G	C	T	G	T	G	A	C	A	C	T	G	A	C	G	G
	1	A	C	G	G	C	G	A	G	G	A	T	T	C	G	C	A	T	T	C	C	G	T	T	G	T	A	A	A	A	C	C	T	A	C	C	G	T	G	A	C	A	C	T	G	G	C	G	G
	1	A	C	G	G	C	G	A	G	G	A	T	T	C	G	C	A	T	T	C	C	G	T	T	C	T	G	A	A	A	C	C	T	A	C	C	G	T	G	A	C	A	C	T	G	G	C	G	G
	1	A	C	G	G	C	G	A	G	G	A	T	T	C	G	C	A	T	T	C	C	G	T	T	G	T	A	A	A	A	C	C	T	A	C	C	G	T	G	A	C	A	C	T	G	G	C	G	G
	1	A	C	G	G	C	G	A	G	G	A	T	T	C	G	C	A	T	T	C	C	G	T	T	G	T	A	A	A	A	T	C	T	A	C	C	G	T	G	A	C	A	C	T	A	A	C	G	A
	1	A	C	G	G	C	G	A	G	G	A	T	T	C	G	C	G	C	T	C	C	G	T	T	C	T	G	A	A	A	C	C	T	A	C	C	G	T	G	A	C	A	C	T	G	G	C	G	G
	1	A	C	T	G	C	G	A	G	G	A	T	T	C	G	C	A	T	T	A	C	G	T	C	G	T	A	A	A	A	T	C	T	A	C	C	G	T	G	A	C	A	C	T	A	A	C	G	G
	1	A	C	T	G	C	G	A	G	G	A	T	T	C	G	C	A	T	T	C	C	G	T	C	C	T	G	A	A	A	C	C	T	A	C	C	G	T	G	A	C	A	C	T	G	G	C	G	G
	1	A	C	T	G	C	G	A	G	G	A	T	T	C	G	C	A	T	T	C	C	G	T	C	C	T	G	A	A	A	C	C	T	A	C	C	G	T	G	A	C	A	C	T	G	G	C	G	G
	1	A	C	T	G	C	G	A	G	G	A	T	T	C	G	C	A	T	T	C	C	G	T	C	C	T	G	G	A	A	T	C	T	A	C	C	G	T	G	A	C	A	C	T	A	A	C	G	G
LWK	chr	6	6	6	6	6	6	6	6	6	6	6	6	6	6	6	6	6	6	6	6	6	6	6	6	6	6	6	6	6	6	6	6	6	6	6	6	6	6	6	6	6	6	6	6	6	6	6	6
	pos	6146303	6148446	6150332	6150365	6152140	6153412	6154058	6157430	6163088	6163492	6165782	6165834	6167822	6168540	6168657	6169218	6169656	6169890	6172302	6174786	6174830	6174856	6175675	6177028	6179882	6180247	6180445	6184352	6192749	6193010	6193666	6194967	6195060	6195906	6195926	6197488	6200000	6200310	6201515	6201812	6205694	6207704	6208558	6211530	6217990	6223147	6227942	6228406
	rs	3024461	115158386	140380139	3778360	5987	6913645	6899562	4142293	6911594	13202850	440330	922866	138754417	9504699	118038688	3823193	7769202	6934608	406238	380058	143711562	5986	366889	3778355	3778353	3823192	77367848	373695	2031646	9379015	149396531	3823191	11964160	41302861	2274391	76451285	77597920	185157893	7746985	115071024	149300702	149174338	114154311	3024421	1325691	3024412	79199740	1742930
	ref	A	C	G	G	C	G	A	G	G	A	T	T	C	G	C	A	T	T	A	G	G	T	C	G	T	G	A	A	A	C	C	T	A	C	C	G	T	G	A	C	A	C	T	G	G	C	G	G
	alt	G	T	T	A	T	T	G	A	A	G	C	C	T	A	A	G	C	G	C	C	A	C	T	C	C	A	G	G	G	T	A	C	G	T	T	A	C	T	C	T	G	T	G	A	A	T	A	A
	1	A	C	G	A	C	G	A	A	A	A	T	C	C	G	C	A	C	T	A	C	G	T	C	G	C	G	A	A	A	C	C	T	A	C	C	G	T	G	A	C	A	C	G	G	A	C	G	G
	1	A	C	G	A	C	G	A	A	A	A	T	C	C	G	C	A	C	T	A	C	G	T	C	G	T	A	A	A	A	C	C	T	A	C	C	G	T	G	A	C	A	C	T	G	A	C	G	G
	1	A	C	G	A	C	G	A	A	A	A	T	C	C	G	C	A	C	T	A	C	G	T	C	G	T	A	A	A	A	T	C	T	A	C	C	G	T	G	A	C	A	C	T	A	A	C	G	G
	1	A	C	G	A	C	G	A	A	A	A	T	C	C	G	C	A	C	T	A	C	G	T	C	G	T	A	A	A	G	C	C	T	A	C	C	G	T	G	A	C	A	C	T	G	A	C	G	G
	1	A	C	G	A	C	G	A	A	A	A	T	C	C	G	C	A	T	G	C	C	G	T	T	C	T	G	G	A	A	C	C	C	A	C	C	G	T	G	A	C	G	C	T	G	A	C	G	G
	1	A	C	G	A	C	G	A	A	A	A	T	T	C	A	C	A	T	T	A	C	G	T	C	G	T	A	A	A	A	C	C	T	A	C	C	G	T	G	A	C	A	C	T	G	A	T	G	G
	2	A	C	G	A	C	G	A	A	A	A	T	T	C	A	C	A	T	T	A	C	G	T	C	G	T	A	A	A	A	C	C	T	A	C	C	G	T	G	A	C	A	C	T	G	A	C	G	G
	1	A	C	G	A	C	G	A	A	A	A	T	T	C	A	C	A	T	T	C	C	G	T	C	C	T	G	A	A	A	C	C	C	A	C	C	G	T	G	A	C	A	C	T	G	A	C	G	G
	1	A	C	G	A	C	G	A	A	A	A	T	T	C	A	C	A	T	T	C	C	G	T	C	C	T	G	A	A	A	C	C	T	A	C	C	G	T	G	A	C	A	C	T	G	A	T	A	G
	3	A	C	G	A	C	G	A	A	A	A	T	T	C	A	C	A	T	T	C	C	G	T	C	C	T	G	A	A	A	C	C	T	A	C	C	G	T	G	A	C	A	C	T	G	A	T	A	G
	1	A	C	G	A	C	G	A	A	A	A	T	T	C	A	C	A	T	T	C	C	G	T	C	C	T	G	A	A	A	C	C	T	A	C	C	G	T	G	A	C	A	C	T	G	A	T	G	G
	1	A	C	G	A	C	G	A	A	A	A	T	T	C	A	C	A	T	T	C	C	G	T	C	C	T	G	A	A	A	C	C	T	A	C	C	G	T	G	A	C	A	C	T	G	A	T	G	G
	1	A	C	G	A	C	G	A	A	A	A	T	T	C	A	C	A	T	T	C	C	G	T	C	G	T	A	A	A	A	C	C	T	A	C	C	G	T	G	A	C	A	C	T	G	A	C	G	G
	1	A	C	G	A	C	G	A	A	A	A	T	T	C	A	C	A	T	T	C	C	G	C	T	G	T	A	A	A	A	C	C	T	A	C	C	G	T	G	A	C	A	C	T	G	A	C	G	G
	2	A	C	G	A	C	G	A	A	A	A	T	T	C	A	C	A	T	T	C	C	G	T	T	G	T	A	A	A	A	C	C	T	A	C	C	G	T	G	C	C	A	C	T	G	G	C	G	G
	2	A	C	G	A	C	G	A	A	A	A	T	T	C	G	C	A	C	T	C	C	G	T	C	C	T	G	A	A	A	C	C	C	A	C	C	G	T	G	A	C	A	C	T	G	A	C	G	G
	1	A	C	G	A	C	G	A	A	A	A	T	T	C	G	C	A	C	T	C	C	G	T	C	C	T	G	A	A	A	C	C	C	A	C	C	G	T	G	A	C	A	C	T	G	A	C	G	G
	1	A	C	G	A	C	G	A	A	A	A	T	T	C	G	C	A	C	T	C	C	G	T	C	G	C	G	A	A	G	C	C	T	A	C	C	G	T	G	C	C	A	C	T	G	A	C	G	G
	2	A	C	G	A	C	G	A	A	A	A	T	T	C	G	C	G	C	T	C	C	G	T	C	C	C	G	A	A	A	C	C	T	A	C	C	G	T	G	A	C	A	C	T	G	G	C	G	G
	1	A	C	G	A	C	G	A	A	A	A	T	T	C	G	C	G	C	T	C	C	G	T	C	C	C	G	A	A	A	C	C	T	A	C	C	G	T	G	A	C	A	C	T	G	G	C	G	G
	1	A	C	G	A	C	G	A	A	A	A	T	T	C	G	C	G	C	T	C	C	G	T	C	G	C	G	A	A	A	C	C	T	A	C	C	G	T	G	A	C	A	C	T	G	A	C	A	G
	1	A	C	G	A	C	G	A	A	A	G	T	T	C	G	C	G	T	T	C	C	G	T	C	G	C	G	A	A	A	C	C	T	A	C	C	G	T	G	A	C	A	C	T	A	A	C	G	G
	1	A	C	G	A	C	G	A	A	A	G	T	T	C	G	C	G	T	T	C	C	G	T	T	C	T	G	A	A	A	C	C	T	A	C	C	G	T	G	A	C	A	C	T	G	A	C	G	G
	1	A	C	G	A	C	G	A	A	A	G	T	T	C	G	C	G	T	T	C	C	G	T	T	C	T	G	A	A	A	C	C	T	A	C	C	G	T	G	A	C	A	C	T	G	A	C	G	G
	1	A	C	G	A	C	G	A	A	A	G	T	T	C	G	C	G	T	T	C	C	G	T	T	G	C	G	A	A	A	C	C	T	A	C	C	G	T	G	A	C	A	C	T	G	A	C	G	G
	1	A	C	G	A	C	G	A	A	A	G	T	T	C	G	C	G	T	T	C	C	G	T	T	G	T	G	A	A	A	C	C	T	A	C	C	G	T	G	A	C	A	C	T	G	G	C	G	A
	1	A	C	G	A	C	G	A	A	G	A	T	C	C	G	C	A	T	G	C	C	G	T	C	C	T	G	A	A	A	C	C	C	A	C	C	G	T	G	A	C	A	C	T	G	A	C	G	G
	1	A	C	G	A	C	G	A	A	G	A	T	C	C	G	C	A	T	G	C	C	G	T	C	C	T	G	A	A	A	C	C	C	A	C	C	G	T	G	A	C	A	C	T	G	A	C	G	G
	1	A	C	G	A	C	G	A	A	G	A	T	C	C	G	C	A	T	G	C	C	G	T	C	C	T	G	A	A	A	C	C	C	A	C	C	G	T	G	A	C	A	C	T	G	A	C	G	G
	1	A	C	G	A	C	G	A	A	G	A	T	C	C	G	C	A	T	G	C	C	G	T	C	C	T	G	A	A	A	C	C	T	A	C	C	G	T	G	A	C	A	C	T	G	G	C	G	G
	1	A	C	G	A	C	G	A	A	G	A	T	C	C	G	C	A	T	G	C	C	G	T	C	C	T	G	G	A	A	C	C	T	A	C	C	G	T	G	A	C	A	C	T	G	G	C	G	G
	1	A	C	G	A	C	G	A	A	G	A	T	C	C	G	C	A	T	G	C	C	G	T	T	C	T	G	A	A	A	C	C	T	A	C	C	G	T	G	A	C	A	C	T	G	A	C	G	G
	1	A	C	G	A	C	G	A	A	G	A	T	C	C	G	C	A	T	G	C	C	G	T	T	C	T	G	G	A	A	C	C	T	A	C	C	G	T	G	A	C	A	C	T	G	A	T	G	G
	1	A	C	G	A	C	G	A	A	G	A	T	C	C	G	C	A	T	G	C	C	G	T	T	G	C	G	A	A	A	T	C	T	A	C	C	G	T	G	A	C	A	C	T	A	A	C	G	G
	1	A	C	G	A	C	G	A	A	G	A	T	C	C	G	C	A	T	G	C	C	G	T	T	G	T	A	A	A	A	T	C	T	A	C	C	G	T	G	A	C	A	C	T	A	A	C	G	G
	2	A	C	G	A	C	G	A	A	G	A	T	C	C	G	C	A	T	T	C	C	G	T	C	G	C	G	A	A	A	C	C	T	A	C	C	G	T	G	A	C	A	C	T	A	A	C	G	G
	1	A	C	G	A	C	G	A	A	G	A	T	C	C	G	C	A	T	T	C	C	G	T	C	G	T	A	A	A	G	C	C	C	A	C	C	G	T	G	C	C	A	C	T	G	A	C	G	G
	1	A	C	G	A	C	G	A	A	G	A	T	C	C	G	C	A	T	T	C	C	G	C	T	C	T	G	A	A	A	T	C	T	A	C	C	G	T	G	A	C	A	C	T	A	A	C	G	G
	1	A	C	G	A	C	G	A	A	G	A	T	C	C	G	C	A	T	T	C	C	G	T	T	C	T	G	G	A	A	C	A	T	A	C	C	G	T	G	A	C	A	C	T	G	A	C	G	G
	1	A	C	G	A	C	G	A	A	G	A	T	C	C	G	C	A	T	T	C	C	G	T	T	G	C	G	A	A	A	C	C	T	A	C	C	G	T	G	A	C	A	C	T	G	G	C	G	G
	1	A	C	G	A	C	G	A	A	G	A	T	C	C	G	C	A	T	T	C	C	G	T	T	G	C	G	A	A	A	T	C	T	A	C	C	G	T	G	A	C	A	C	T	A	A	C	G	G
	1	A	C	G	A	C	G	A	A	G	A	T	C	C	G	C	G	T	T	C	C	G	T	T	C	T	A	A	A	A	C	C	C	A	C	C	G	T	G	A	C	A	C	T	G	A	C	G	G
	1	A	C	G	A	C	G	A	A	G	A	T	C	C	G	C	G	T	T	C	C	G	T	T	G	C	G	A	A	A	C	C	T	A	C	C	G	T	G	A	C	A	C	T	A	A	C	A	G
	1	A	C	G	A	C	G	A	A	G	A	T	C	C	G	C	G	T	T	C	C	G	T	T	G	C	G	A	A	A	C	C	T	A	C	C	G	T	G	A	C	A	C	T	A	A	C	G	G
	1	A	C	G	A	C	G	A	A	G	A	T	C	C	G	C	G	T	T	C	C	G	T	T	G	C	G	A	A	A	C	C	T	A	C	C	G	T	G	A	C	A	C	T	A	A	C	G	G
	1	A	C	G	A	C	G	A	A	G	A	T	C	C	G	C	G	T	T	C	C	G	T	T	G	C	G	A	A	G	C	C	T	A	C	C	G	T	G	C	C	A	C	T	G	A	C	G	A
	1	A	C	G	A	C	G	A	A	G	A	T	C	C	G	C	G	T	T	C	C	G	T	T	G	C	G	A	A	G	C	C	T	A	C	C	G	T	G	C	C	A	C	T	G	A	T	G	G
	1	A	C	G	A	C	G	A	A	G	A	T	C	C	G	C	G	T	T	C	C	G	T	T	G	C	G	A	A	G	C	C	T	A	C	C	G	T	G	C	C	A	C	T	G	A	T	G	G
	1	A	C	G	A	C	G	A	A	G	A	T	C	C	G	C	G	T	T	C	C	G	T	T	G	T	A	A	A	A	C	C	T	A	C	C	G	T	G	A	C	A	C	T	G	A	T	G	G
	3	A	C	G	A	C	G	A	A	G	A	T	C	C	G	C	G	T	T	C	C	G	T	T	G	T	A	A	A	A	C	C	T	A	C	C	G	T	G	A	C	A	C	T	G	A	T	G	G
	1	A	C	G	A	C	G	A	A	G	A	T	T	C	G	C	A	T	T	C	C	G	T	T	C	C	G	A	A	A	C	C	C	A	C	C	G	T	G	A	C	A	C	T	G	A	C	G	G
	1	A	C	G	A	C	G	A	A	G	A	T	T	C	G	C	G	C	T	C	C	G	T	T	G	T	A	A	A	A	C	C	C	G	C	T	G	T	G	A	C	A	C	T	G	A	C	G	G
	1	A	C	G	A	C	G	A	A	G	A	T	T	C	G	C	G	T	T	C	C	G	T	C	C	T	G	A	A	A	C	C	T	G	C	T	G	T	G	A	C	A	C	T	G	A	C	G	G
	1	A	C	G	A	C	G	A	A	G	A	T	T	C	G	C	G	T	T	C	C	G	T	C	G	C	G	A	A	A	T	C	T	A	C	C	G	T	G	A	C	A	C	T	A	A	C	G	G
	2	A	C	G	A	C	G	A	G	A	G	T	T	C	G	C	G	T	T	C	C	G	T	T	C	T	G	A	A	A	C	C	T	A	C	C	G	T	G	A	C	A	C	T	G	A	C	G	G
	1	A	C	G	A	C	G	A	G	A	G	T	T	C	G	C	G	T	T	C	C	G	T	T	C	T	G	A	A	A	C	C	T	A	C	C	G	T	G	A	C	A	C	T	G	G	C	G	G
	1	A	C	G	A	C	G	A	G	A	G	T	T	C	G	C	G	T	T	C	C	G	T	T	C	T	G	A	A	G	C	C	T	A	C	C	G	T	G	C	C	A	C	T	G	A	C	G	G
	1	A	C	G	A	C	G	A	G	G	A	T	T	C	G	C	A	T	G	C	C	G	T	T	C	T	G	A	A	A	C	C	T	A	C	C	G	T	G	A	C	A	C	T	G	A	C	G	G
	1	A	C	G	A	C	G	A	G	G	A	T	T	C	G	C	A	T	T	C	C	G	T	T	G	C	G	A	A	G	C	C	T	A	C	C	G	T	G	C	C	A	C	T	G	A	T	G	A
	2	A	C	G	A	C	T	A	A	A	G	T	T	C	G	C	G	T	T	C	C	G	C	T	C	T	G	A	A	A	C	C	C	A	C	C	G	T	G	A	C	A	C	T	G	A	C	A	G
	1	A	C	G	A	C	T	A	A	A	G	T	T	C	G	C	G	T	T	C	C	G	C	T	G	T	A	A	A	A	C	C	C	A	C	C	G	T	G	A	C	G	C	T	G	A	C	G	G
	1	A	C	G	A	C	T	A	A	G	A	T	C	C	G	C	A	T	G	A	C	G	T	C	G	C	G	A	A	A	C	C	C	A	C	T	G	T	G	A	T	A	C	T	G	A	C	G	G
	1	A	C	G	A	C	T	G	A	A	A	T	T	C	G	C	A	T	G	C	C	G	T	T	G	C	G	A	A	A	C	C	T	A	C	C	G	T	G	A	C	A	C	G	G	A	C	G	G
	1	A	C	G	A	C	T	G	A	A	A	T	T	C	G	C	A	T	T	C	C	G	T	C	C	T	G	A	A	A	C	C	T	A	C	C	G	T	G	A	C	A	C	T	A	A	C	A	G
	1	A	C	G	A	C	T	G	A	A	A	T	T	C	G	C	A	T	T	C	C	G	T	C	C	T	G	A	A	A	C	C	T	A	C	C	G	T	G	A	C	A	C	T	G	G	C	G	G
	1	A	C	G	A	C	T	G	A	G	A	T	C	C	G	C	A	T	G	C	C	G	T	T	C	T	A	A	A	A	C	C	C	A	C	T	G	T	G	A	C	A	C	T	G	A	C	G	G
	1	A	C	G	A	C	T	G	A	G	A	T	C	C	G	C	A	T	T	A	C	G	T	C	C	T	G	A	A	A	C	C	T	A	C	C	G	T	G	A	C	A	C	T	G	G	C	G	G
	6	A	C	G	A	C	T	G	A	G	A	T	C	C	G	C	A	T	T	C	C	G	T	T	G	C	G	A	A	G	C	C	T	A	C	C	G	T	G	C	C	A	C	T	G	A	C	G	A
	1	A	C	G	A	C	T	G	A	G	A	T	C	C	G	C	A	T	T	C	C	G	T	T	G	C	G	A	A	G	C	C	T	A	C	C	G	T	G	C	C	A	C	T	G	A	C	G	A
	2	A	C	G	A	C	T	G	A	G	A	T	T	C	G	C	A	T	T	C	C	G	T	C	C	T	G	G	A	A	C	C	T	A	C	C	G	T	G	A	C	A	C	T	G	A	T	G	G
	1	A	C	G	A	C	T	G	A	G	A	T	T	C	G	C	G	C	T	C	C	G	T	T	C	T	G	A	A	A	C	C	T	A	C	C	G	T	G	A	C	A	C	G	G	A	C	G	G
	1	A	C	G	A	C	T	G	A	G	A	T	T	C	G	C	G	C	T	C	C	G	T	T	G	C	G	A	A	A	C	C	C	A	C	T	G	T	G	A	T	A	C	T	G	A	C	G	A
	1	A	C	G	A	C	T	G	A	G	A	T	T	C	G	C	G	C	T	C	C	G	T	T	G	T	A	A	A	A	C	C	T	A	C	C	G	T	G	A	C	A	C	T	G	A	T	G	G
	1	A	C	G	A	C	T	G	A	G	A	T	T	C	G	C	G	C	T	C	C	G	T	T	G	T	A	A	A	A	C	C	T	A	C	C	G	T	G	A	C	A	C	T	G	A	T	G	G
	1	A	C	G	A	C	T	G	A	G	A	T	T	C	G	C	G	C	T	C	C	G	T	T	G	T	A	A	A	A	T	C	T	A	C	C	G	T	G	A	C	A	C	T	A	A	C	G	G
	1	A	C	G	A	C	T	G	G	G	A	T	C	C	G	C	A	T	G	C	C	G	C	T	C	T	G	A	A	A	C	C	T	A	C	C	G	T	G	A	C	A	C	T	G	G	C	G	G
	1	A	C	G	A	C	T	G	G	G	A	T	C	C	G	C	A	T	G	C	C	G	T	T	G	C	G	A	A	A	C	C	T	A	C	C	G	T	G	A	C	A	C	G	G	A	C	G	G
	3	A	C	G	A	C	T	G	G	G	A	T	C	C	G	C	A	T	G	C	C	G	T	T	G	C	G	A	A	A	T	C	T	A	C	C	G	T	G	A	C	A	C	T	A	A	C	G	G
	3	A	C	G	A	C	T	G	G	G	A	T	C	C	G	C	A	T	G	C	C	G	T	T	G	T	A	A	A	A	C	C	T	A	C	C	G	T	G	A	C	A	C	T	G	A	T	G	G
	1	A	C	G	A	C	T	G	G	G	A	T	C	C	G	C	A	T	G	C	C	G	T	T	G	T	A	A	A	A	C	C	T	A	C	C	G	T	G	A	C	A	C	T	G	A	C	G	G
	1	A	C	G	A	T	T	G	A	A	A	T	C	C	G	C	A	C	T	A	C	G	T	C	G	T	A	A	A	A	T	C	T	A	C	C	G	T	G	A	C	A	C	T	A	A	C	G	G
	1	A	C	G	A	T	T	G	A	A	A	T	T	C	A	C	A	T	T	C	C	G	T	C	G	C	G	A	A	A	T	C	T	A	C	C	G	T	G	A	C	A	C	T	A	A	C	G	G
	1	A	C	G	A	T	T	G	A	A	G	T	T	C	G	C	G	T	T	C	C	G	T	T	C	T	A	A	A	A	C	C	T	A	C	C	G	T	G	A	C	A	C	T	G	A	C	G	G
	1	A	C	G	A	T	T	G	A	A	G	T	T	C	G	C	G	T	T	C	C	G	T	T	C	T	G	G	A	A	C	C	C	A	C	C	G	T	G	A	C	G	C	T	G	A	C	G	G
	1	A	C	G	A	T	T	G	A	G	A	T	T	C	G	C	G	C	T	C	C	G	T	C	G	T	G	A	A	A	C	C	C	A	C	C	G	T	G	A	C	A	C	T	G	A	C	G	G
	1	A	C	G	A	T	T	G	A	G	A	T	T	C	G	C	G	C	T	C	C	G	T	T	G	C	G	A	A	A	C	C	C	G	C	T	G	T	G	A	C	A	C	T	G	A	C	G	G
	1	A	C	G	G	C	G	A	A	A	A	T	C	C	G	C	A	C	T	A	C	G	T	C	G	T	A	A	A	A	T	C	T	A	C	C	G	T	G	A	C	A	C	T	A	A	C	G	G
	1	A	C	G	G	C	G	A	A	G	A	T	T	C	G	C	G	T	T	C	C	G	T	C	C	T	G	A	A	A	C	C	C	A	C	C	G	T	G	A	C	A	C	T	G	A	C	G	G
	1	A	C	G	G	C	G	A	A	G	A	T	T	C	G	C	G	T	T	C	C	G	T	T	C	C	G	A	A	G	C	C	C	A	C	C	G	T	G	C	C	A	C	T	G	A	C	G	A
	1	A	C	G	G	C	G	A	A	G	A	T	T	C	G	C	G	T	T	C	C	G	T	T	C	T	G	A	A	A	C	C	T	A	C	C	G	T	G	A	C	A	C	T	G	G	C	G	G
	1	A	C	G	G	C	G	A	G	A	A	T	C	C	G	C	A	T	T	C	C	G	T	T	C	T	G	A	A	A	C	C	T	A	C	C	G	T	G	A	C	A	C	T	G	G	C	G	G
	1	A	C	G	G	C	G	A	G	A	A	T	T	C	A	C	A	T	T	C	C	G	T	C	C	T	G	A	A	A	C	C	C	A	C	C	G	T	G	A	C	A	C	T	G	A	C	G	G
	1	A	C	G	G	C	G	A	G	A	A	T	T	C	A	C	A	T	T	C	C	G	T	C	G	C	G	A	A	A	C	C	C	A	C	C	G	T	G	A	C	A	C	T	G	A	C	G	G
	1	A	C	G	G	C	G	A	G	A	A	T	T	C	G	C	A	C	T	A	C	G	T	C	C	T	G	A	A	A	C	C	C	A	C	C	G	T	G	A	C	A	C	T	G	A	C	G	G
	1	A	C	G	G	C	G	A	G	A	A	T	T	C	G	C	A	C	T	A	C	G	T	C	C	T	G	A	A	A	C	C	C	A	C	T	G	T	G	A	T	A	C	T	G	A	C	G	A
	1	A	C	G	G	C	G	A	G	A	A	T	T	C	G	C	A	C	T	C	C	G	T	C	G	C	G	A	A	G	C	C	T	A	C	C	G	T	G	C	C	A	C	T	G	A	C	G	G
	1	A	C	G	G	C	G	A	G	A	A	T	T	C	G	C	A	C	T	C	C	G	T	C	G	T	A	A	A	A	T	C	T	A	C	C	G	T	G	A	C	A	C	T	A	A	C	G	G
	1	A	C	G	G	C	G	A	G	A	A	T	T	C	G	C	A	C	T	C	C	G	T	C	G	T	G	A	A	A	C	C	T	A	C	C	G	T	G	A	C	A	C	T	G	A	C	G	G
	1	A	C	G	G	C	G	A	G	A	A	T	T	C	G	C	A	C	T	C	C	G	T	T	C	C	G	A	A	A	C	C	T	A	C	C	G	T	G	A	C	A	C	T	G	A	C	G	G
	1	A	C	G	G	C	G	A	G	A	A	T	T	C	G	C	A	C	T	C	C	G	T	T	C	C	G	A	A	A	C	C	T	A	C	C	G	T	G	A	C	A	C	T	G	A	C	G	G
	1	A	C	G	G	C	G	A	G	A	A	T	T	C	G	C	A	C	T	C	C	G	T	T	C	C	G	A	A	G	C	C	T	A	C	C	G	T	G	C	C	A	C	T	G	A	T	G	G
	1	A	C	G	G	C	G	A	G	A	A	T	T	C	G	C	A	C	T	C	C	G	T	T	C	T	G	A	A	A	C	C	C	A	C	C	G	T	G	A	C	A	C	T	G	A	C	G	G
	1	A	C	G	G	C	G	A	G	A	A	T	T	C	G	C	A	C	T	C	C	G	T	T	C	T	G	A	A	A	C	C	C	A	C	T	G	T	G	A	C	A	C	T	G	A	C	G	G
	1	A	C	G	G	C	G	A	G	A	A	T	T	C	G	C	A	C	T	C	C	G	T	T	G	C	G	A	A	A	C	C	T	A	C	C	G	T	G	A	C	A	C	T	G	A	C	G	G
	1	A	C	G	G	C	G	A	G	A	A	T	T	C	G	C	A	C	T	C	C	G	T	T	G	C	G	A	A	G	C	C	T	A	C	C	G	T	G	C	C	A	C	T	G	A	C	G	G
	1	A	C	G	G	C	G	A	G	A	A	T	T	C	G	C	A	T	G	C	C	G	T	C	C	T	A	A	A	A	C	C	C	A	C	C	G	T	G	A	C	A	C	T	G	A	C	G	G
	1	A	C	G	G	C	G	A	G	A	A	T	T	C	G	C	A	T	G	C	C	G	T	T	G	C	G	A	A	A	C	C	C	A	C	C	G	T	G	A	C	A	C	T	G	A	C	G	G
	1	A	C	G	G	C	G	A	G	A	A	T	T	C	G	C	A	T	G	C	C	G	T	T	G	C	G	A	A	A	C	C	C	A	C	C	G	T	G	A	C	A	C	T	G	A	C	G	G
	1	A	C	G	G	C	G	A	G	A	A	T	T	C	G	C	G	C	T	C	C	G	T	C	C	T	G	A	A	A	C	C	T	A	C	C	G	T	G	A	C	A	C	T	G	G	C	G	G
	1	A	C	G	G	C	G	A	G	A	G	T	T	C	G	C	G	T	T	C	C	G	T	T	C	T	G	A	A	G	C	C	T	A	C	C	G	T	G	C	C	A	C	T	G	A	C	G	G
	1	A	C	G	G	C	G	A	G	A	G	T	T	C	G	C	G	T	T	C	C	G	T	T	G	C	G	A	A	A	C	C	T	A	C	C	G	T	G	C	C	A	C	T	G	G	C	G	G
	1	A	C	G	G	C	G	A	G	A	G	T	T	C	G	C	G	T	T	C	C	G	T	T	G	C	G	A	A	G	C	C	T	A	C	C	G	T	G	C	C	A	C	T	G	G	C	G	G
	1	A	C	G	G	C	G	A	G	G	A	T	C	C	G	C	A	T	G	C	C	G	T	T	G	C	G	A	A	A	T	C	T	A	C	C	G	T	G	A	C	A	C	T	A	A	C	G	A
	1	A	C	G	G	C	G	A	G	G	A	T	C	C	G	C	A	T	G	C	C	G	T	T	G	T	A	A	A	G	C	C	C	A	C	C	G	T	G	C	C	A	C	T	G	A	C	G	G
	1	A	C	G	G	C	G	A	G	G	A	T	C	C	G	C	A	T	T	C	C	G	T	C	G	T	A	A	A	A	C	C	C	A	C	C	G	T	G	A	C	A	C	G	G	A	C	G	G
	1	A	C	G	G	C	G	A	G	G	A	T	C	C	G	C	A	T	T	C	C	G	T	C	G	T	A	A	A	A	C	C	C	G	C	T	G	T	G	A	C	A	C	T	G	A	C	G	G
	1	A	C	G	G	C	G	A	G	G	A	T	T	C	G	C	A	T	T	C	C	G	T	C	G	T	G	A	A	A	C	C	T	A	C	C	G	T	G	A	C	A	C	G	G	A	C	G	G
	1	A	C	G	G	C	G	A	G	G	A	T	T	C	G	C	A	T	T	C	C	G	T	T	C	T	G	A	A	A	C	C	C	G	C	T	G	T	G	A	C	A	C	T	G	A	C	G	A
	2	A	C	G	G	C	G	A	G	G	A	T	T	C	G	C	A	T	T	C	C	G	T	T	C	T	G	A	A	A	C	C	T	A	C	C	G	T	G	A	C	A	C	T	G	A	T	A	G
	2	A	C	G	G	C	G	A	G	G	A	T	T	C	G	C	A	T	T	C	C	G	T	T	C	T	G	A	A	A	C	C	T	A	C	C	G	T	G	A	C	A	C	T	G	G	C	G	G
	1	A	C	G	G	C	G	A	G	G	A	T	T	C	G	C	A	T	T	C	C	G	T	T	C	T	G	A	A	A	C	C	T	A	C	C	G	T	G	A	C	A	C	T	G	G	C	G	G
	1	A	C	G	G	C	G	A	G	G	A	T	T	C	G	C	A	T	T	C	C	G	T	T	C	T	G	A	A	A	C	C	T	A	C	C	G	T	G	A	C	A	C	T	G	G	C	G	G
	1	A	C	G	G	C	G	A	G	G	A	T	T	C	G	C	A	T	T	C	C	G	T	T	C	T	G	A	A	A	C	C	T	A	C	C	G	T	G	A	C	A	C	T	G	G	C	G	G
	1	A	C	G	G	C	G	A	G	G	A	T	T	C	G	C	A	T	T	C	C	G	T	T	C	T	G	A	A	A	C	C	T	A	C	C	G	T	G	A	C	A	T	T	G	A	C	G	G
	1	A	C	G	G	C	G	A	G	G	A	T	T	C	G	C	A	T	T	C	C	G	T	T	G	T	G	A	A	A	C	C	T	A	C	C	G	T	G	A	C	A	C	G	G	A	C	G	G
	1	A	C	G	G	C	G	A	G	G	A	T	T	C	G	C	G	C	T	C	C	G	C	T	G	T	A	A	A	A	C	C	T	A	C	C	G	T	G	A	C	A	C	T	G	G	C	G	G
	1	A	T	G	A	C	G	A	A	A	A	T	T	C	G	C	A	C	T	C	C	G	T	C	G	C	G	A	A	G	C	C	C	A	C	C	G	T	G	C	C	A	C	T	G	A	C	G	G
	1	A	T	G	A	C	G	A	A	A	A	T	T	C	G	C	A	C	T	C	C	G	T	C	G	T	A	A	A	G	C	C	C	A	C	C	G	T	G	C	C	A	C	T	G	A	C	G	G
	1	G	C	G	A	C	G	A	G	A	A	T	C	C	G	C	A	C	T	A	C	G	T	C	C	T	G	G	A	A	C	A	T	A	C	C	G	T	G	A	C	A	C	T	G	A	C	G	G
	1	G	C	G	A	C	G	A	G	A	A	T	C	C	G	C	A	C	T	A	C	G	T	C	G	T	A	A	A	A	C	C	T	A	C	C	G	T	G	A	C	A	C	T	G	A	T	G	G
	2	G	C	G	A	C	G	A	G	A	A	T	C	C	G	C	A	C	T	A	C	G	T	C	G	T	A	A	A	A	T	C	T	A	C	C	G	T	G	A	C	A	C	T	A	A	C	A	G
	1	G	C	G	A	C	G	A	G	A	A	T	C	C	G	C	A	C	T	A	C	G	T	C	G	T	A	A	A	A	T	C	T	A	C	C	G	T	G	A	C	A	C	T	A	A	C	G	G
	4	G	C	G	A	C	G	A	G	A	A	T	C	C	G	C	A	C	T	A	C	G	T	C	G	T	A	A	A	A	T	C	T	A	C	C	G	T	G	A	C	A	C	T	A	A	C	G	G
	1	G	C	G	A	C	G	A	G	A	A	T	C	C	G	C	A	C	T	A	C	G	T	C	G	T	A	A	A	A	T	C	T	A	C	C	G	T	G	A	C	A	C	T	A	A	C	G	G
	1	G	C	G	A	C	G	A	G	A	A	T	C	C	G	C	A	C	T	A	C	G	T	C	G	T	A	A	A	A	T	C	T	A	C	C	G	T	G	A	C	A	C	T	A	A	C	G	G
	1	G	C	G	A	C	G	A	G	A	A	T	C	C	G	C	A	C	T	A	C	G	T	C	G	T	A	A	A	A	T	C	T	A	C	C	G	T	G	A	C	A	C	T	A	A	C	G	G
	1	G	C	G	A	C	G	A	G	A	A	T	C	C	G	C	A	C	T	C	C	G	T	C	C	T	G	A	A	A	C	C	T	A	C	C	G	T	G	A	C	A	C	T	G	A	C	G	G
	4	G	C	G	A	C	G	A	G	A	A	T	C	C	G	C	A	C	T	C	C	G	T	C	C	T	G	A	A	A	C	C	T	A	C	C	G	T	G	A	C	A	C	T	G	A	C	G	G
	1	G	C	G	A	C	G	A	G	A	A	T	C	C	G	C	A	C	T	C	C	G	T	C	C	T	G	A	A	A	C	C	T	A	C	C	G	T	G	A	C	A	C	T	G	A	C	G	G
	1	G	C	G	A	C	G	A	G	A	A	T	C	C	G	C	A	C	T	C	C	G	T	C	C	T	G	A	A	A	C	C	T	A	C	C	G	T	G	A	C	A	C	T	G	A	C	G	G
	1	G	C	G	A	C	G	A	G	A	A	T	T	C	G	C	A	C	T	C	C	G	T	C	C	C	G	A	A	A	C	C	T	A	C	C	G	T	G	A	C	A	C	T	G	A	C	G	A
	1	G	C	G	A	C	G	A	G	A	A	T	T	C	G	C	A	C	T	C	C	G	T	C	C	T	G	A	A	A	C	C	C	A	C	C	G	T	G	A	C	A	C	T	G	A	C	G	G
	5	G	C	G	A	C	G	A	G	A	A	T	T	C	G	C	A	C	T	C	C	G	T	C	C	T	G	A	A	A	C	C	C	A	C	C	G	T	G	A	C	A	C	T	G	A	C	G	G
	1	G	C	G	A	C	G	A	G	A	A	T	T	C	G	C	A	C	T	C	C	G	T	C	C	T	G	A	A	A	C	C	T	A	C	C	G	T	G	A	C	A	C	T	G	A	C	G	G
	1	G	C	G	A	C	G	A	G	A	A	T	T	C	G	C	A	C	T	C	C	G	T	C	C	T	G	G	A	A	C	C	T	A	C	C	G	T	G	A	C	A	C	T	G	A	C	G	G
	1	G	C	G	A	C	G	A	G	A	A	T	T	C	G	C	A	C	T	C	C	G	T	C	C	T	G	G	A	A	C	C	T	A	C	C	G	T	G	A	C	A	C	T	G	G	C	G	G
	1	G	C	G	A	C	G	A	G	A	A	T	T	C	G	C	A	C	T	C	C	G	T	C	G	C	G	A	A	A	C	C	T	A	C	C	G	T	G	A	C	A	C	G	G	A	T	G	G
	1	G	C	G	A	C	G	A	G	A	A	T	T	C	G	C	A	C	T	C	C	G	T	C	C	T	G	A	A	A	C	C	C	A	C	T	G	T	G	A	C	A	C	T	G	A	C	G	G
	1	G	C	G	A	C	G	A	G	A	A	T	T	C	G	C	A	C	T	C	C	G	T	C	G	C	G	A	A	G	C	C	T	A	C	C	G	T	G	C	C	A	C	T	G	A	C	G	G
	2	G	C	G	A	C	G	A	G	A	G	T	T	C	G	C	G	T	T	C	C	G	T	T	C	T	G	A	A	A	C	C	T	A	C	C	G	T	G	A	C	A	C	T	G	A	C	G	G
	1	G	C	G	A	C	G	A	G	G	A	T	C	C	G	C	A	C	T	A	C	G	T	C	G	T	A	A	A	A	C	C	T	A	C	C	G	T	G	A	C	A	C	T	G	A	T	G	G
	1	G	C	G	A	C	G	A	G	G	A	T	C	C	G	C	A	C	T	A	C	G	T	C	G	T	A	A	A	A	C	C	T	A	C	C	G	T	G	A	C	A	C	T	G	A	C	G	G
	1	G	C	G	A	C	G	A	G	G	A	T	C	C	G	C	A	C	T	A	C	G	T	C	G	T	A	A	A	A	C	C	T	A	C	C	G	T	G	A	C	A	C	T	G	A	C	G	G
	1	G	C	G	A	C	G	A	G	G	A	T	C	C	G	C	A	T	T	C	C	G	T	T	C	T	G	A	A	A	C	C	C	A	C	T	G	T	G	A	T	A	C	T	G	A	C	G	A
	1	G	C	G	A	C	G	A	G	G	A	T	C	C	G	C	A	T	T	C	C	G	T	T	G	C	G	A	A	A	C	C	C	G	C	T	G	T	G	A	C	A	C	T	G	G	C	G	G
	1	G	C	G	A	C	G	A	G	G	A	T	C	C	G	C	A	T	T	C	C	G	T	T	G	T	A	A	A	G	C	C	C	A	C	C	G	T	G	C	C	A	C	T	G	A	C	G	G
	2	G	C	G	A	C	G	A	G	G	A	T	T	C	G	C	A	C	T	C	C	G	T	C	G	T	A	A	A	A	C	C	C	G	C	T	G	T	G	A	C	A	C	T	G	A	C	G	G
	1	G	C	G	A	C	G	A	G	G	A	T	T	C	G	C	A	T	G	C	C	G	T	T	C	T	A	A	A	A	C	C	C	A	C	C	G	T	G	A	C	A	C	T	G	A	C	G	G
	1	G	C	G	A	C	T	G	A	A	A	T	C	C	G	C	A	T	G	C	C	G	T	C	C	T	A	A	A	A	C	C	T	A	C	C	G	T	G	A	C	A	C	T	G	A	T	G	G
	1	G	C	G	A	C	T	G	A	G	A	T	C	C	G	C	A	T	G	C	C	G	T	C	G	T	G	A	A	G	C	C	C	A	C	C	G	T	G	C	C	A	C	T	G	A	C	G	G
	2	G	C	G	A	C	T	G	A	G	A	T	T	C	G	C	G	C	T	C	C	G	T	T	G	T	G	A	A	G	C	C	C	A	C	C	G	T	G	C	C	A	C	T	G	A	C	G	G
MXL	chr	6	6	6	6	6	6	6	6	6	6	6	6	6	6	6	6	6	6	6	6	6	6	6	6	6	6	6	6	6	6	6	6	6	6	6	6	6	6	6	6	6	6	6	6	6	6	6	6
	pos	6146303	6148446	6150332	6150365	6152140	6153412	6154058	6157430	6163088	6163492	6165782	6165834	6167822	6168540	6168657	6169218	6169656	6169890	6172302	6174786	6174830	6174856	6175675	6177028	6179882	6180247	6180445	6184352	6192749	6193010	6193666	6194967	6195060	6195906	6195926	6197488	6200000	6200310	6201515	6201812	6205694	6207704	6208558	6211530	6217990	6223147	6227942	6228406
	rs	3024461	115158386	140380139	3778360	5987	6913645	6899562	4142293	6911594	13202850	440330	922866	138754417	9504699	118038688	3823193	7769202	6934608	406238	380058	143711562	5986	366889	3778355	3778353	3823192	77367848	373695	2031646	9379015	149396531	3823191	11964160	41302861	2274391	76451285	77597920	185157893	7746985	115071024	149300702	149174338	114154311	3024421	1325691	3024412	79199740	1742930
	ref	A	C	G	G	C	G	A	G	G	A	T	T	C	G	C	A	T	T	A	G	G	T	C	G	T	G	A	A	A	C	C	T	A	C	C	G	T	G	A	C	A	C	T	G	G	C	G	G
	alt	G	T	T	A	T	T	G	A	A	G	C	C	T	A	A	G	C	G	C	C	A	C	T	C	C	A	G	G	G	T	A	C	G	T	T	A	C	T	C	T	G	T	G	A	A	T	A	A
	1	A	C	G	A	C	G	A	A	A	A	T	C	C	G	C	A	C	T	A	C	G	T	T	G	T	A	A	A	G	C	C	T	A	C	C	G	T	G	C	C	A	C	T	G	G	C	G	G
	1	A	C	G	A	C	G	A	A	A	A	T	T	C	A	C	A	T	T	C	C	G	T	C	G	T	A	A	A	G	C	C	C	A	C	C	G	T	G	C	C	A	C	T	G	A	C	G	G
	1	A	C	G	A	C	G	A	A	A	A	T	T	C	G	C	A	C	T	A	C	G	T	C	C	T	G	A	A	A	C	C	T	A	C	C	G	T	G	A	C	A	C	T	G	G	C	G	G
	1	A	C	G	A	C	G	A	A	A	A	T	T	C	G	C	A	C	T	C	C	G	T	C	G	T	G	G	A	A	C	C	T	A	C	C	G	T	G	A	C	A	C	T	G	A	C	G	G
	1	A	C	G	A	C	G	A	A	A	A	T	T	C	G	C	A	C	T	C	C	G	T	T	C	T	G	A	A	A	C	C	T	A	C	C	G	T	G	A	C	A	C	T	G	A	C	G	G
	1	A	C	G	A	C	G	A	A	A	A	T	T	C	G	C	A	T	G	A	C	G	T	T	C	T	G	A	A	A	C	C	T	A	C	C	G	T	G	A	C	A	C	T	G	G	C	G	G
	1	A	C	G	A	C	G	A	A	A	G	T	T	C	G	C	G	T	T	C	C	G	T	T	C	T	G	A	A	A	C	C	T	A	C	C	G	T	G	A	C	A	C	T	G	G	C	G	A
	1	A	C	G	A	C	G	A	A	A	G	T	T	C	G	C	G	T	T	C	C	G	T	T	C	T	G	A	A	G	C	C	C	A	C	C	G	T	G	C	C	A	C	T	G	A	C	G	G
	1	A	C	G	A	C	G	A	A	A	G	T	T	C	G	C	G	T	T	C	C	G	T	T	G	C	G	A	A	A	C	C	T	A	C	C	G	T	G	A	C	A	C	T	G	G	C	G	A
	1	A	C	G	A	C	G	A	A	A	G	T	T	C	G	C	G	T	T	C	C	G	T	T	G	C	G	A	A	G	C	C	C	A	C	C	G	T	G	C	C	A	C	T	G	G	C	G	G
	1	A	C	G	A	C	G	A	A	A	G	T	T	C	G	C	G	T	T	C	C	G	T	T	G	T	G	A	A	A	C	C	T	A	C	C	G	T	G	A	C	A	C	T	G	G	C	G	G
	2	A	C	G	A	C	G	A	A	G	A	T	C	C	G	C	A	T	T	A	C	G	T	C	C	T	A	A	A	A	T	C	T	A	C	C	G	T	G	A	C	A	C	T	G	G	C	G	G
	1	A	C	G	A	C	G	A	A	G	A	T	C	C	G	C	A	T	T	A	C	G	T	C	G	C	G	A	G	A	C	C	T	A	C	C	G	T	G	A	C	A	C	T	G	G	C	G	G
	1	A	C	G	A	C	G	A	A	G	A	T	C	C	G	C	A	T	T	A	C	G	T	C	G	C	G	A	G	A	C	C	T	A	C	C	G	T	G	A	C	A	C	T	G	G	C	G	G
	1	A	C	G	A	C	G	A	A	G	A	T	C	C	G	C	A	T	T	A	C	G	T	C	G	T	A	A	A	A	C	C	C	G	C	T	G	T	G	A	C	A	C	T	G	A	C	G	G
	1	A	C	G	A	C	G	A	A	G	A	T	C	C	G	C	A	T	T	C	C	G	T	T	G	T	G	A	A	G	C	C	T	A	C	C	G	T	G	C	C	A	C	T	G	A	C	G	G
	1	A	C	G	A	C	G	A	A	G	A	T	T	C	G	C	A	T	T	A	G	G	T	C	G	T	A	A	A	A	C	C	T	A	C	C	G	T	G	A	C	A	C	T	G	G	C	G	G
	1	A	C	G	A	C	T	A	A	G	A	T	C	C	G	C	G	T	T	C	C	G	T	C	C	T	A	A	A	G	C	C	T	A	C	C	G	T	G	C	C	A	C	T	G	A	C	G	G
	1	A	C	G	A	C	T	G	A	A	A	T	T	C	G	C	A	C	T	C	C	G	C	T	C	T	G	G	A	A	C	C	T	A	C	C	G	T	G	A	C	A	C	T	G	G	C	G	G
	1	A	C	G	A	C	T	G	A	A	G	T	T	C	G	C	G	T	T	C	C	G	T	C	G	T	A	A	A	A	C	C	C	A	C	T	G	T	G	A	C	A	C	T	G	A	C	G	G
	1	A	C	G	A	C	T	G	A	A	G	T	T	C	G	C	G	T	T	C	C	G	T	C	G	T	A	A	A	G	C	C	C	A	C	C	G	T	G	C	C	A	C	T	G	A	C	G	G
	1	A	C	G	A	C	T	G	A	A	G	T	T	C	G	C	G	T	T	C	C	G	C	T	G	C	G	A	A	G	C	C	C	A	C	C	G	T	G	C	C	A	C	T	G	A	C	G	G
	1	A	C	G	A	C	T	G	A	A	G	T	T	C	G	C	G	T	T	C	C	G	T	T	C	T	G	A	A	A	C	C	T	A	C	C	G	T	G	A	C	A	C	T	G	G	C	G	G
	1	A	C	G	A	C	T	G	A	G	A	T	C	C	G	C	A	T	T	A	C	G	T	C	C	T	A	A	A	A	T	C	T	A	C	C	G	T	G	A	C	A	C	T	G	G	C	G	G
	1	A	C	G	A	C	T	G	A	G	A	T	C	C	G	C	A	T	T	A	C	G	T	C	C	T	G	A	A	A	C	C	C	A	C	T	G	T	G	A	C	A	C	T	G	A	C	G	A
	2	A	C	G	A	C	T	G	A	G	A	T	C	C	G	C	A	T	T	A	C	G	T	C	C	T	G	A	A	A	C	C	C	A	C	T	G	T	G	A	C	A	C	T	G	A	C	G	G
	1	A	C	G	A	C	T	G	A	G	A	T	C	C	G	C	A	T	T	A	C	G	T	C	C	T	G	A	A	G	C	C	C	A	C	C	G	T	G	C	C	A	C	T	G	A	C	G	G
	1	A	C	G	A	C	T	G	A	G	A	T	C	C	G	C	A	T	T	A	C	G	T	C	C	T	G	A	G	A	C	C	T	A	C	C	G	T	G	A	C	A	C	T	G	G	C	G	G
	1	A	C	G	A	C	T	G	A	G	A	T	C	C	G	C	A	T	T	A	C	G	T	C	G	C	G	A	A	G	C	C	C	A	C	C	G	T	G	C	C	A	C	T	G	A	C	G	G
	1	A	C	G	A	C	T	G	A	G	A	T	C	C	G	C	A	T	T	A	C	G	T	C	G	T	A	A	A	A	C	C	T	A	C	C	G	T	G	A	C	A	C	T	G	G	C	G	G
	1	A	C	G	A	C	T	G	A	G	A	T	C	C	G	C	A	T	T	A	C	G	T	T	G	T	G	A	A	A	C	C	C	A	C	T	G	T	G	A	C	A	C	T	G	A	C	G	G
	1	A	C	G	A	C	T	G	A	G	A	T	C	C	G	C	A	T	T	C	C	G	C	T	C	T	G	A	A	A	C	C	C	A	C	T	G	T	G	A	C	A	C	T	G	A	C	G	G
	1	A	C	G	A	C	T	G	A	G	A	T	C	C	G	C	A	T	T	C	C	G	C	T	G	C	G	A	A	G	C	C	C	A	C	C	G	T	G	C	C	A	C	T	G	A	C	G	G
	1	A	C	G	A	C	T	G	A	G	A	T	T	C	G	C	A	T	T	A	G	G	T	C	G	T	A	A	A	A	C	C	T	A	C	C	G	T	G	A	C	A	C	T	G	G	C	G	G
	1	A	C	G	A	C	T	G	A	G	A	T	T	C	G	C	G	C	T	C	C	G	T	C	C	T	G	A	A	A	C	C	C	A	C	T	G	T	G	A	C	A	C	T	G	A	C	G	A
	1	A	C	G	A	C	T	G	G	G	A	T	C	C	G	C	A	T	G	C	C	G	T	T	C	T	G	A	A	A	C	C	T	A	C	C	G	T	G	A	C	A	C	T	G	G	C	G	G
	1	A	C	G	A	C	T	G	G	G	A	T	T	C	G	C	A	T	G	A	C	G	T	C	C	T	G	A	A	G	C	C	C	A	C	C	G	T	G	A	C	A	C	T	A	A	C	G	A
	1	A	C	G	A	T	T	G	A	A	A	T	T	C	G	C	A	C	T	C	C	G	T	C	G	T	A	A	A	G	C	C	C	A	C	C	G	T	G	C	C	A	C	T	G	A	C	G	G
	1	A	C	G	A	T	T	G	A	G	A	C	T	C	G	C	A	T	T	C	C	G	T	T	C	C	G	A	A	G	C	C	C	A	C	C	G	T	G	C	C	A	C	T	G	A	C	G	G
	1	A	C	G	A	T	T	G	A	G	A	T	C	C	G	C	A	T	T	C	C	G	C	T	G	T	A	A	A	A	C	C	C	G	C	T	G	T	G	A	C	A	C	T	G	A	C	G	G
	1	A	C	G	A	T	T	G	A	G	A	T	T	C	G	C	A	T	T	A	C	G	T	T	C	T	G	A	A	A	C	C	T	A	C	C	G	T	G	A	C	A	C	T	G	G	C	G	G
	1	A	C	G	A	T	T	G	A	G	A	T	T	C	G	C	A	T	T	C	C	G	T	T	G	T	G	G	A	A	T	C	T	A	C	C	G	T	G	A	C	A	C	T	A	A	C	G	G
	1	A	C	G	A	T	T	G	A	G	A	T	T	C	G	C	G	C	T	C	C	G	T	T	C	T	A	A	A	A	T	C	T	A	C	C	G	T	G	A	C	A	C	T	A	A	C	G	G
	1	A	C	G	A	T	T	G	A	G	A	T	T	C	G	C	G	C	T	C	C	G	T	T	C	T	G	A	A	A	C	C	T	A	C	C	G	T	G	A	C	A	C	T	G	G	C	G	A
	1	A	C	G	A	T	T	G	A	G	A	T	T	C	G	C	G	C	T	C	C	G	T	T	C	T	G	A	A	A	C	C	T	A	C	C	G	T	G	A	C	A	C	T	G	G	C	G	G
	1	A	C	G	A	T	T	G	A	G	A	T	T	C	G	C	G	C	T	C	C	G	T	T	G	T	A	A	A	A	C	C	C	G	C	T	G	T	G	A	C	A	C	T	G	A	C	G	G
	1	A	C	G	A	T	T	G	A	G	A	T	T	C	G	C	G	C	T	C	C	G	T	T	G	T	A	A	A	A	C	C	T	A	C	C	G	T	G	A	C	A	C	T	G	G	C	G	G
	1	A	C	G	G	C	G	A	A	G	A	T	T	C	G	C	G	T	T	C	C	G	T	T	C	C	G	A	A	A	C	C	T	A	C	C	G	T	G	A	C	A	C	T	G	G	C	G	G
	1	A	C	G	G	C	G	A	G	A	A	T	T	C	A	C	A	T	T	A	C	G	T	C	C	T	G	A	A	A	C	C	T	A	C	C	G	T	G	A	C	A	C	T	G	G	C	G	G
	1	A	C	G	G	C	G	A	G	A	A	T	T	C	G	C	A	C	T	A	C	G	T	C	C	T	G	A	A	A	C	C	C	G	C	T	G	T	G	A	C	A	C	T	G	A	C	G	G
	1	A	C	G	G	C	G	A	G	A	A	T	T	C	G	C	A	C	T	A	C	G	T	C	C	T	G	A	A	A	C	C	T	A	C	C	G	T	G	A	C	A	C	T	G	G	C	G	A
	1	A	C	G	G	C	G	A	G	A	A	T	T	C	G	C	A	C	T	A	C	G	T	C	C	T	G	A	A	A	C	C	T	A	C	C	G	T	G	A	C	A	C	T	G	G	C	G	A
	1	A	C	G	G	C	G	A	G	A	A	T	T	C	G	C	A	C	T	A	C	G	T	C	C	T	G	A	A	A	C	C	T	A	C	C	G	T	G	A	C	A	C	T	G	G	C	G	A
	1	A	C	G	G	C	G	A	G	A	A	T	T	C	G	C	A	C	T	A	C	G	T	C	C	T	G	A	A	A	C	C	T	A	C	C	G	T	G	A	C	A	C	T	G	G	C	G	G
	1	A	C	G	G	C	G	A	G	A	A	T	T	C	G	C	A	C	T	C	C	G	T	C	C	T	G	A	A	A	C	C	C	A	C	T	G	T	G	A	C	A	C	T	G	A	C	G	G
	1	A	C	G	G	C	G	A	G	A	A	T	T	C	G	C	A	C	T	C	C	G	T	C	C	T	G	A	A	A	C	C	T	A	C	C	G	T	G	A	C	A	C	T	G	G	C	G	G
	1	A	C	G	G	C	G	A	G	A	A	T	T	C	G	C	A	C	T	C	C	G	T	C	C	T	G	A	A	A	C	C	T	A	C	C	G	T	G	A	C	A	C	T	G	G	C	G	G
	1	A	C	G	G	C	G	A	G	A	A	T	T	C	G	C	A	C	T	C	C	G	T	C	C	T	G	A	A	A	C	C	T	A	C	C	G	T	G	A	C	A	C	T	G	G	C	G	G
	1	A	C	G	G	C	G	A	G	A	A	T	T	C	G	C	A	C	T	C	C	G	T	C	G	C	G	A	A	G	C	C	C	A	C	C	G	T	G	C	C	A	C	T	G	A	C	G	G
	1	A	C	G	G	C	G	A	G	A	A	T	T	C	G	C	A	C	T	C	C	G	C	T	C	T	G	A	A	G	C	C	C	A	C	C	G	T	G	C	C	A	C	T	G	A	C	G	G
	1	A	C	G	G	C	G	A	G	A	A	T	T	C	G	C	A	C	T	C	C	G	C	T	G	T	A	A	A	G	C	C	C	A	C	C	G	T	G	C	C	A	C	T	G	A	C	G	A
	1	A	C	G	G	C	G	A	G	A	A	T	T	C	G	C	A	C	T	C	C	G	C	T	G	T	G	A	A	A	C	C	T	A	C	C	G	T	G	A	C	A	C	T	G	G	C	A	G
	1	A	C	G	G	C	G	A	G	A	A	T	T	C	G	C	A	C	T	C	C	G	T	C	C	T	G	A	A	A	C	C	T	A	C	C	G	T	G	A	C	A	C	T	G	G	C	G	G
	1	A	C	G	G	C	G	A	G	A	A	T	T	C	G	C	A	C	T	C	C	G	T	T	C	C	G	A	A	A	C	C	C	A	C	C	G	T	G	A	C	G	C	T	G	A	C	G	G
	1	A	C	G	G	C	G	A	G	A	A	T	T	C	G	C	A	C	T	C	C	G	T	T	G	C	G	A	A	A	C	C	C	G	C	T	G	T	G	A	C	A	C	T	G	A	C	G	G
	1	A	C	G	G	C	G	A	G	A	A	T	T	C	G	C	A	C	T	C	C	G	T	T	G	T	A	A	A	A	C	C	C	A	C	T	G	T	G	A	C	A	C	T	G	A	C	G	G
	1	A	C	G	G	C	G	A	G	A	A	T	T	C	G	C	A	C	T	C	C	G	T	T	G	T	G	A	A	A	C	C	T	A	C	C	G	T	G	A	C	A	C	T	G	G	C	G	G
	1	A	C	G	G	C	G	A	G	A	G	T	T	C	G	C	G	T	T	C	C	G	T	T	G	T	A	A	A	A	C	C	T	A	C	C	G	T	G	A	C	A	C	T	G	G	C	G	G
	1	A	C	G	G	C	G	A	G	G	A	C	T	C	G	C	A	T	T	C	C	G	T	T	C	T	G	A	A	A	C	C	C	A	C	T	G	T	G	A	C	A	C	T	G	A	C	G	A
	1	A	C	G	G	C	G	A	G	G	A	T	C	C	G	C	A	T	T	A	C	G	T	C	C	T	G	A	A	A	C	C	C	A	C	T	G	T	G	A	C	A	C	T	G	A	C	G	G
	1	A	C	G	G	C	G	A	G	G	A	T	C	C	G	C	A	T	T	C	C	G	T	C	C	T	G	A	A	A	C	C	C	G	C	T	G	T	G	A	C	A	C	T	G	A	C	G	G
	1	A	C	G	G	C	G	A	G	G	A	T	T	C	G	C	A	T	T	A	C	G	T	C	C	T	A	A	A	A	T	C	T	A	C	C	G	T	G	A	C	A	C	T	G	G	C	G	G
	1	A	C	G	G	C	G	A	G	G	A	T	T	C	G	C	A	T	T	A	C	G	T	C	C	T	A	A	A	A	T	C	T	A	C	C	G	T	G	A	C	A	C	T	G	G	C	G	G
	1	A	C	G	G	C	G	A	G	G	A	T	T	C	G	C	A	T	T	A	C	G	T	C	C	T	G	A	A	A	C	C	C	A	C	T	G	T	G	A	C	A	C	T	G	A	C	G	G
	1	A	C	G	G	C	G	A	G	G	A	T	T	C	G	C	A	T	T	A	C	G	T	C	C	T	G	A	A	A	C	C	C	A	C	T	G	T	G	A	C	A	C	T	G	A	C	G	G
	1	A	C	G	G	C	G	A	G	G	A	T	T	C	G	C	A	T	T	A	C	G	T	C	C	T	G	A	A	A	C	C	T	A	C	C	G	T	G	A	C	A	C	T	G	G	C	G	G
	1	A	C	G	G	C	G	A	G	G	A	T	T	C	G	C	A	T	T	A	C	G	T	C	C	T	G	A	A	A	C	C	T	A	C	C	G	T	G	A	C	A	C	T	G	G	C	G	G
	1	A	C	G	G	C	G	A	G	G	A	T	T	C	G	C	A	T	T	A	C	G	T	C	C	T	G	A	A	A	C	C	T	A	C	C	G	T	G	A	C	A	C	T	G	G	C	G	G
	1	A	C	G	G	C	G	A	G	G	A	T	T	C	G	C	A	T	T	A	C	G	T	C	C	T	G	A	A	A	C	C	T	A	C	C	G	T	G	A	C	A	C	T	G	G	C	G	G
	1	A	C	G	G	C	G	A	G	G	A	T	T	C	G	C	A	T	T	A	C	G	T	C	C	T	G	A	A	A	C	C	T	A	C	C	G	T	G	A	C	A	C	T	G	G	C	G	G
	1	A	C	G	G	C	G	A	G	G	A	T	T	C	G	C	A	T	T	A	C	G	T	C	C	T	G	A	A	G	C	C	C	A	C	C	G	T	G	A	C	A	C	T	A	A	C	G	G
	1	A	C	G	G	C	G	A	G	G	A	T	T	C	G	C	A	T	T	A	C	G	T	C	C	T	G	A	A	G	C	C	C	A	C	C	G	T	G	C	C	A	C	T	G	A	C	G	G
	1	A	C	G	G	C	G	A	G	G	A	T	T	C	G	C	A	T	T	A	C	G	T	C	C	T	G	A	A	G	C	C	C	A	C	C	G	T	G	C	C	A	C	T	G	A	C	G	G
	1	A	C	G	G	C	G	A	G	G	A	T	T	C	G	C	A	T	T	A	C	G	T	C	C	T	G	A	G	A	C	C	T	A	C	C	G	T	G	A	C	A	C	T	G	G	C	G	G
	1	A	C	G	G	C	G	A	G	G	A	T	T	C	G	C	A	T	T	A	C	G	T	C	G	C	G	A	A	A	C	C	T	A	C	C	G	T	G	A	C	A	C	T	G	G	C	G	G
	1	A	C	G	G	C	G	A	G	G	A	T	T	C	G	C	A	T	T	A	C	G	T	C	G	C	G	A	G	A	C	C	T	A	C	C	G	T	G	A	C	A	C	T	G	G	C	G	G
	1	A	C	G	G	C	G	A	G	G	A	T	T	C	G	C	A	T	T	A	C	G	T	C	G	C	G	A	G	A	C	C	T	A	C	C	G	T	G	A	C	A	C	T	G	G	C	G	G
	1	A	C	G	G	C	G	A	G	G	A	T	T	C	G	C	A	T	T	A	C	G	T	C	G	T	A	A	A	A	C	C	C	G	C	T	G	T	G	A	C	A	C	T	G	A	C	G	G
	1	A	C	G	G	C	G	A	G	G	A	T	T	C	G	C	A	T	T	A	C	G	T	C	G	T	A	A	A	A	C	C	C	G	C	T	G	T	G	A	C	A	C	T	G	A	C	G	G
	1	A	C	G	G	C	G	A	G	G	A	T	T	C	G	C	A	T	T	A	C	G	T	C	G	T	A	A	A	A	C	C	T	A	C	C	G	T	G	A	C	A	C	T	G	G	C	G	G
	1	A	C	G	G	C	G	A	G	G	A	T	T	C	G	C	A	T	T	A	C	G	T	C	G	T	A	A	A	A	C	C	T	A	C	C	G	T	G	A	C	A	C	T	G	G	C	G	G
	1	A	C	G	G	C	G	A	G	G	A	T	T	C	G	C	A	T	T	A	C	G	T	T	C	T	G	A	A	G	C	C	C	A	C	C	G	T	G	A	C	A	C	T	G	G	C	G	A
	1	A	C	G	G	C	G	A	G	G	A	T	T	C	G	C	A	T	T	A	G	G	T	C	C	T	A	A	A	A	C	C	T	A	C	C	G	T	G	A	C	A	C	T	G	G	C	G	G
	1	A	C	G	G	C	G	A	G	G	A	T	T	C	G	C	A	T	T	A	G	G	T	C	C	T	G	A	A	A	C	C	C	G	C	T	G	T	G	A	C	A	C	T	G	A	C	G	G
	1	A	C	G	G	C	G	A	G	G	A	T	T	C	G	C	A	T	T	A	G	G	T	C	C	T	G	A	A	A	C	C	T	A	C	C	G	T	G	A	C	A	C	T	G	A	T	G	G
	1	A	C	G	G	C	G	A	G	G	A	T	T	C	G	C	A	T	T	A	G	G	T	C	C	T	G	A	A	A	C	C	T	A	C	C	G	T	G	A	C	A	C	T	G	G	C	G	G
	1	A	C	G	G	C	G	A	G	G	A	T	T	C	G	C	A	T	T	A	G	G	T	C	C	T	G	A	A	A	C	C	T	A	C	C	G	T	G	A	C	A	C	T	G	G	C	G	G
	2	A	C	G	G	C	G	A	G	G	A	T	T	C	G	C	A	T	T	A	G	G	T	C	C	T	G	A	A	A	C	C	T	A	C	C	G	T	G	A	C	A	C	T	G	G	C	G	G
	1	A	C	G	G	C	G	A	G	G	A	T	T	C	G	C	A	T	T	A	G	G	T	C	G	C	G	A	A	A	C	C	T	A	C	C	G	T	G	A	C	A	C	T	G	G	C	G	G
	1	A	C	G	G	C	G	A	G	G	A	T	T	C	G	C	A	T	T	A	G	G	T	C	G	T	A	A	A	A	C	C	C	G	C	T	G	T	G	A	C	A	C	T	G	G	C	G	G
	1	A	C	G	G	C	G	A	G	G	A	T	T	C	G	C	A	T	T	A	G	G	T	C	G	T	A	A	A	A	C	C	T	A	C	C	G	T	G	A	C	A	C	T	G	A	C	G	G
	6	A	C	G	G	C	G	A	G	G	A	T	T	C	G	C	A	T	T	A	G	G	T	C	G	T	A	A	A	A	C	C	T	A	C	C	G	T	G	A	C	A	C	T	G	G	C	G	G
	1	A	C	G	G	C	G	A	G	G	A	T	T	C	G	C	A	T	T	A	G	G	T	C	G	T	A	A	A	A	C	C	T	A	C	C	G	T	G	A	C	A	C	T	G	G	C	G	G
	1	A	C	G	G	C	G	A	G	G	A	T	T	C	G	C	A	T	T	A	G	G	T	C	G	T	A	A	A	A	C	C	T	A	C	C	G	T	G	A	C	A	C	T	G	G	C	G	G
	1	A	C	G	G	C	G	A	G	G	A	T	T	C	G	C	A	T	T	A	G	G	T	C	G	T	A	A	A	A	C	C	T	A	C	C	G	T	G	A	C	A	C	T	G	G	C	G	G
	2	A	C	G	G	C	G	A	G	G	A	T	T	C	G	C	A	T	T	A	G	G	T	C	G	T	A	A	A	A	C	C	T	A	C	C	G	T	G	A	C	A	C	T	G	G	C	G	G
	4	A	C	G	G	C	G	A	G	G	A	T	T	C	G	C	A	T	T	A	G	G	T	C	G	T	A	A	A	A	C	C	T	A	C	C	G	T	G	A	C	A	C	T	G	G	C	G	G
	1	A	C	G	G	C	G	A	G	G	A	T	T	C	G	C	A	T	T	A	G	G	T	C	G	T	A	A	A	A	C	C	T	A	C	C	G	T	G	A	C	A	C	T	G	G	C	G	G
	1	A	C	G	G	C	G	A	G	G	A	T	T	C	G	C	A	T	T	A	G	G	T	C	G	T	G	A	A	G	C	C	C	A	C	C	G	T	G	A	C	A	C	T	A	A	C	G	G
	1	A	C	G	G	C	G	A	G	G	A	T	T	C	G	C	A	T	T	C	C	G	C	T	C	T	G	A	A	A	C	C	T	A	C	C	G	T	G	A	C	A	C	T	G	A	C	G	G
	1	A	C	G	G	C	G	A	G	G	A	T	T	C	G	C	A	T	T	C	C	G	T	T	C	T	G	A	A	A	C	C	T	A	C	C	G	T	G	A	C	A	C	T	G	G	C	G	A
	1	A	C	G	G	C	G	A	G	G	A	T	T	C	G	C	A	T	T	C	C	G	T	T	C	T	G	A	A	A	C	C	T	A	C	C	G	T	G	A	C	A	C	T	G	G	C	G	G
	1	A	C	G	G	C	G	A	G	G	A	T	T	C	G	C	A	T	T	C	C	G	T	T	C	T	G	A	A	A	C	C	T	A	C	C	G	T	G	A	C	A	C	T	G	G	C	G	G
	1	A	C	G	G	C	G	A	G	G	A	T	T	C	G	C	A	T	T	C	C	G	T	T	C	T	G	A	A	A	C	C	T	A	C	C	G	T	G	A	C	A	C	T	G	G	C	G	G
	1	A	C	G	G	C	T	G	A	G	A	T	T	C	G	C	G	C	T	C	C	G	T	T	C	T	G	A	A	G	C	C	C	A	C	C	G	T	G	C	C	A	C	T	G	A	C	G	G
	1	G	C	G	A	C	G	A	G	G	A	T	T	C	G	C	G	C	T	C	C	G	T	T	G	C	G	A	A	A	C	C	T	A	C	C	G	T	G	A	C	A	C	T	G	A	C	G	G
TSI	chr	6	6	6	6	6	6	6	6	6	6	6	6	6	6	6	6	6	6	6	6	6	6	6	6	6	6	6	6	6	6	6	6	6	6	6	6	6	6	6	6	6	6	6	6	6	6	6	6
	pos	6146303	6148446	6150332	6150365	6152140	6153412	6154058	6157430	6163088	6163492	6165782	6165834	6167822	6168540	6168657	6169218	6169656	6169890	6172302	6174786	6174830	6174856	6175675	6177028	6179882	6180247	6180445	6184352	6192749	6193010	6193666	6194967	6195060	6195906	6195926	6197488	6200000	6200310	6201515	6201812	6205694	6207704	6208558	6211530	6217990	6223147	6227942	6228406
	rs	3024461	115158386	140380139	3778360	5987	6913645	6899562	4142293	6911594	13202850	440330	922866	138754417	9504699	118038688	3823193	7769202	6934608	406238	380058	143711562	5986	366889	3778355	3778353	3823192	77367848	373695	2031646	9379015	149396531	3823191	11964160	41302861	2274391	76451285	77597920	185157893	7746985	115071024	149300702	149174338	114154311	3024421	1325691	3024412	79199740	1742930
	ref	A	C	G	G	C	G	A	G	G	A	T	T	C	G	C	A	T	T	A	G	G	T	C	G	T	G	A	A	A	C	C	T	A	C	C	G	T	G	A	C	A	C	T	G	G	C	G	G
	alt	G	T	T	A	T	T	G	A	A	G	C	C	T	A	A	G	C	G	C	C	A	C	T	C	C	A	G	G	G	T	A	C	G	T	T	A	C	T	C	T	G	T	G	A	A	T	A	A
	1	A	C	G	A	C	G	A	A	A	A	T	T	C	A	C	A	T	T	A	C	G	T	C	C	T	G	A	A	A	C	C	T	A	C	C	G	T	G	A	C	A	C	T	G	G	C	G	G
	1	A	C	G	A	C	G	A	A	A	A	T	T	C	A	C	A	T	T	C	C	G	T	C	G	C	G	A	A	A	T	C	T	A	C	C	G	T	G	A	C	A	C	T	A	A	C	G	G
	1	A	C	G	A	C	G	A	A	A	A	T	T	C	A	C	A	T	T	C	C	G	C	T	G	C	G	A	A	G	C	C	C	A	C	C	G	T	G	C	C	A	C	T	G	A	C	G	G
	1	A	C	G	A	C	G	A	A	A	A	T	T	C	A	C	A	T	T	C	C	G	T	T	G	C	G	A	A	G	C	C	C	A	C	C	G	T	G	C	C	A	C	T	G	A	C	G	G
	1	A	C	G	A	C	G	A	A	A	A	T	T	C	G	C	A	C	T	C	C	G	T	C	G	T	A	A	A	A	C	C	C	A	C	T	G	T	G	A	C	A	C	T	G	A	C	G	G
	1	A	C	G	A	C	G	A	A	A	A	T	T	C	G	C	A	C	T	C	C	G	T	C	C	T	G	A	A	A	C	C	T	A	C	C	G	T	G	A	C	A	C	T	G	G	C	G	G
	1	A	C	G	A	C	G	A	A	A	A	T	T	C	G	C	A	T	G	A	C	G	T	C	C	T	G	A	A	A	C	C	C	A	C	T	G	T	G	A	C	A	C	T	G	A	C	G	G
	1	A	C	G	A	C	G	A	A	A	A	T	T	C	G	C	A	T	G	A	C	G	T	C	C	T	G	A	A	A	C	C	T	A	C	C	G	T	G	A	C	A	C	T	G	A	C	G	G
	1	A	C	G	A	C	G	A	A	A	A	T	T	C	G	C	A	T	G	A	C	G	T	C	C	T	G	A	A	A	C	C	T	A	C	C	G	T	G	A	C	A	C	T	G	G	C	G	G
	1	A	C	G	A	C	G	A	A	A	A	T	T	C	G	C	A	T	G	A	C	G	T	C	C	T	G	A	A	A	C	C	T	A	C	C	G	T	G	A	C	A	C	T	G	G	C	G	G
	1	A	C	G	A	C	G	A	A	A	A	T	T	C	G	C	A	T	G	A	C	G	T	C	C	T	G	A	A	A	C	C	T	A	C	C	G	T	G	A	C	A	C	T	G	G	C	G	G
	1	A	C	G	A	C	G	A	A	A	A	T	T	C	G	C	A	T	G	A	C	G	T	C	G	C	G	A	G	A	C	C	T	A	C	C	G	T	G	A	C	A	C	T	G	G	C	G	G
	1	A	C	G	A	C	G	A	A	A	A	T	T	C	G	C	A	T	G	C	C	G	T	C	G	C	G	A	A	A	C	C	C	G	C	T	G	T	G	A	C	A	C	T	G	A	C	G	G
	1	A	C	G	A	C	G	A	A	A	A	T	T	C	G	C	A	T	G	C	C	G	T	T	C	C	G	A	A	A	C	C	C	G	C	T	G	T	G	A	C	A	C	T	G	A	C	G	G
	1	A	C	G	A	C	G	A	A	A	A	T	T	C	G	C	A	T	G	C	C	G	T	T	C	T	G	A	A	A	C	C	T	A	C	C	G	T	G	A	C	A	C	G	G	A	C	G	G
	1	A	C	G	A	C	G	A	A	A	G	T	T	C	G	C	G	T	T	C	C	G	T	C	G	C	G	A	A	A	C	C	T	A	C	C	G	T	G	A	C	A	C	T	G	G	C	G	G
	1	A	C	G	A	C	G	A	A	A	G	T	T	C	G	C	G	T	T	C	C	G	T	C	G	T	A	A	A	A	C	C	C	G	C	T	G	T	G	A	C	A	C	T	G	A	C	G	G
	1	A	C	G	A	C	G	A	A	A	G	T	T	C	G	C	G	T	T	C	C	G	T	C	G	T	A	A	A	G	C	C	C	A	C	C	G	T	G	C	C	A	C	T	G	A	C	G	G
	1	A	C	G	A	C	G	A	A	A	G	T	T	C	G	C	G	T	T	C	C	G	T	C	G	T	G	A	A	A	C	C	C	A	C	T	G	T	G	A	C	A	C	T	G	A	C	G	G
	2	A	C	G	A	C	G	A	A	A	G	T	T	C	G	C	G	T	T	C	C	G	C	T	C	T	G	A	A	A	C	C	T	A	C	C	G	T	G	A	C	A	C	T	G	A	C	G	A
	2	A	C	G	A	C	G	A	A	A	G	T	T	C	G	C	G	T	T	C	C	G	C	T	C	T	G	A	A	A	C	C	T	A	C	C	G	T	G	A	C	A	C	T	G	G	C	G	G
	1	A	C	G	A	C	G	A	A	A	G	T	T	C	G	C	G	T	T	C	C	G	C	T	G	C	G	A	A	G	C	C	C	A	C	C	G	T	G	C	C	A	C	T	G	A	C	G	G
	1	A	C	G	A	C	G	A	A	A	G	T	T	C	G	C	G	T	T	C	C	G	C	T	G	C	G	A	A	G	C	C	C	A	C	C	G	T	G	C	C	A	C	T	G	A	C	G	G
	1	A	C	G	A	C	G	A	A	A	G	T	T	C	G	C	G	T	T	C	C	G	T	C	C	T	G	A	A	G	C	C	C	A	C	C	G	T	G	A	C	A	C	T	A	A	C	G	G
	1	A	C	G	A	C	G	A	A	A	G	T	T	C	G	C	G	T	T	C	C	G	T	T	C	C	G	A	A	G	C	C	C	A	C	C	G	T	G	C	C	A	C	T	G	A	C	G	G
	1	A	C	G	A	C	G	A	A	A	G	T	T	C	G	C	G	T	T	C	C	G	T	T	C	T	G	A	A	A	C	C	C	A	C	C	G	T	G	A	C	G	C	T	G	A	C	G	G
	1	A	C	G	A	C	G	A	A	A	G	T	T	C	G	C	G	T	T	C	C	G	T	T	C	T	G	A	A	A	C	C	C	A	C	T	G	T	G	A	C	A	C	T	G	A	C	G	G
	1	A	C	G	A	C	G	A	A	A	G	T	T	C	G	C	G	T	T	C	C	G	T	T	C	T	G	A	A	A	C	C	T	A	C	C	G	T	G	A	C	A	C	T	G	A	C	G	G
	3	A	C	G	A	C	G	A	A	A	G	T	T	C	G	C	G	T	T	C	C	G	T	T	C	T	G	A	A	A	C	C	T	A	C	C	G	T	G	A	C	A	C	T	G	G	C	G	G
	1	A	C	G	A	C	G	A	A	A	G	T	T	C	G	C	G	T	T	C	C	G	T	T	C	T	G	A	G	A	C	C	T	A	C	C	G	T	G	A	C	A	C	T	G	G	C	G	G
	1	A	C	G	A	C	G	A	A	A	G	T	T	C	G	C	G	T	T	C	C	G	T	T	C	T	G	G	A	A	C	C	T	A	C	C	G	T	G	A	C	A	C	T	G	G	C	G	G
	1	A	C	G	A	C	G	A	A	A	G	T	T	C	G	C	G	T	T	C	C	G	T	T	C	T	G	G	A	A	C	C	T	A	C	C	G	T	G	A	C	A	C	T	G	G	C	G	G
	1	A	C	G	A	C	G	A	A	A	G	T	T	C	G	C	G	T	T	C	C	G	T	T	G	C	G	A	A	A	C	C	C	G	C	T	G	T	G	A	C	A	C	T	G	A	C	G	G
	1	A	C	G	A	C	G	A	A	A	G	T	T	C	G	C	G	T	T	C	C	G	T	T	G	C	G	A	A	G	C	C	C	A	C	C	G	T	G	C	C	A	C	T	G	A	C	G	G
	1	A	C	G	A	C	G	A	A	G	A	C	T	C	G	C	A	T	T	C	C	G	T	C	G	T	A	A	G	A	C	C	T	A	T	C	G	T	G	A	C	A	C	T	G	A	C	G	G
	1	A	C	G	A	C	G	A	A	G	A	C	T	C	G	C	A	T	T	C	C	G	T	T	C	T	G	A	A	A	C	C	T	A	T	C	G	T	G	A	C	A	C	T	G	A	C	G	G
	2	A	C	G	A	C	G	A	A	G	A	T	C	C	G	C	A	T	T	A	C	G	T	C	C	T	G	A	A	A	C	C	T	A	C	C	G	T	G	A	C	A	C	T	G	G	C	G	G
	1	A	C	G	A	C	G	A	A	G	A	T	T	C	G	C	A	T	T	C	C	G	T	C	G	C	G	A	A	A	C	C	T	A	C	C	G	T	G	A	C	A	C	T	G	G	C	G	G
	1	A	C	G	A	C	G	A	A	G	A	T	T	C	G	C	A	T	T	C	C	G	T	C	G	C	G	A	A	G	C	C	C	A	C	C	G	T	G	C	C	A	C	T	G	A	C	G	G
	1	A	C	G	A	C	G	A	A	G	A	T	T	C	G	C	A	T	T	C	C	G	T	C	G	C	G	A	G	A	C	C	T	A	T	C	G	T	G	A	C	A	C	T	G	A	C	G	G
	1	A	C	G	A	C	G	A	A	G	A	T	T	C	G	C	A	T	T	C	C	G	T	T	G	C	A	A	A	G	C	C	C	A	C	C	G	T	G	C	C	A	C	T	G	A	C	G	G
	1	A	C	G	A	C	G	A	A	G	A	T	T	C	G	C	A	T	T	C	C	G	T	T	G	C	G	A	A	A	C	C	T	A	C	C	G	T	G	A	C	A	C	T	G	A	C	G	G
	1	A	C	G	A	C	G	A	A	G	G	T	C	C	G	C	G	T	T	A	C	G	T	C	C	T	G	A	A	A	C	C	C	A	C	C	G	T	G	A	C	A	C	T	G	A	C	G	G
	1	A	C	G	A	C	T	G	A	A	A	T	T	C	G	C	A	C	T	C	C	G	T	C	C	C	G	A	A	A	C	C	T	A	C	C	G	T	G	A	C	A	C	T	G	G	C	G	G
	1	A	C	G	A	C	T	G	A	A	A	T	T	C	G	C	A	C	T	C	C	G	C	T	C	T	G	G	A	A	C	C	T	A	C	C	G	T	G	A	C	A	C	T	G	G	C	G	G
	1	A	C	G	A	C	T	G	A	A	G	T	T	C	G	C	G	T	T	C	C	G	T	C	G	T	A	A	A	G	C	C	C	A	C	C	G	T	G	C	C	A	C	T	G	A	C	G	G
	1	A	C	G	A	C	T	G	A	A	G	T	T	C	G	C	G	T	T	C	C	G	T	T	C	T	G	A	A	A	C	C	T	A	C	C	G	T	G	A	C	A	C	T	G	G	C	G	G
	1	A	C	G	A	C	T	G	A	G	A	T	C	C	G	C	A	T	T	A	C	G	T	C	C	T	G	A	A	A	C	C	C	A	C	T	G	T	G	A	C	A	C	T	G	A	C	G	G
	1	A	C	G	A	C	T	G	A	G	A	T	C	C	G	C	A	T	T	A	C	G	T	C	C	T	G	A	A	A	C	C	C	A	C	T	G	T	G	A	C	A	C	T	G	A	C	G	G
	1	A	C	G	A	C	T	G	A	G	A	T	C	C	G	C	A	T	T	A	C	G	T	C	C	T	G	A	A	A	C	C	C	G	C	T	G	T	G	A	C	A	C	T	G	A	C	G	G
	1	A	C	G	A	C	T	G	A	G	A	T	C	C	G	C	A	T	T	A	C	G	T	C	C	T	G	A	A	A	C	C	T	A	C	C	G	T	G	A	C	A	C	T	G	G	C	G	A
	1	A	C	G	A	C	T	G	A	G	A	T	C	C	G	C	A	T	T	A	C	G	T	C	C	T	G	A	A	A	C	C	T	A	C	C	G	T	G	A	C	A	C	T	G	G	C	G	G
	1	A	C	G	A	C	T	G	A	G	A	T	C	C	G	C	A	T	T	A	C	G	T	C	G	C	G	A	G	A	C	C	T	A	C	C	G	T	G	A	C	A	C	T	G	G	C	G	G
	1	A	C	G	A	C	T	G	A	G	A	T	C	C	G	C	A	T	T	A	C	G	T	C	G	C	G	A	G	A	C	C	T	A	C	C	G	T	G	A	C	A	C	T	G	G	C	G	G
	2	A	C	G	A	C	T	G	A	G	A	T	C	C	G	C	A	T	T	A	C	G	T	C	G	T	A	A	A	A	C	C	C	G	C	T	G	T	G	A	C	A	C	T	G	A	C	G	G
	1	A	C	G	A	C	T	G	A	G	A	T	C	C	G	C	A	T	T	A	C	G	T	C	G	T	G	A	A	A	C	C	T	A	C	C	G	T	G	A	C	A	C	T	G	G	C	G	G
	1	A	C	G	A	C	T	G	A	G	A	T	C	C	G	C	A	T	T	A	C	G	T	T	C	T	G	A	A	A	C	C	T	A	C	C	G	T	G	A	C	A	C	T	G	G	C	G	G
	1	A	C	G	A	C	T	G	A	G	A	T	C	C	G	C	A	T	T	C	C	G	T	C	C	T	A	A	A	A	C	C	C	G	C	T	G	T	G	A	C	A	C	T	G	A	C	G	G
	1	A	C	G	A	C	T	G	A	G	A	T	C	C	G	C	A	T	T	C	C	G	T	C	G	T	A	A	A	A	C	C	T	A	C	C	G	T	G	A	C	A	C	G	G	A	C	G	G
	1	A	C	G	A	C	T	G	A	G	A	T	C	C	G	C	A	T	T	C	C	G	C	T	C	T	G	A	A	A	C	C	C	G	C	T	G	T	G	A	C	A	C	T	G	A	C	G	G
	1	A	C	G	A	C	T	G	A	G	A	T	C	C	G	C	A	T	T	C	C	G	C	T	C	T	G	A	A	A	C	C	C	G	C	T	G	T	G	A	C	A	C	T	G	A	C	G	G
	1	A	C	G	A	C	T	G	A	G	A	T	C	C	G	C	A	T	T	C	C	G	C	T	C	T	G	A	A	A	C	C	T	A	C	C	G	T	G	A	C	A	C	T	G	G	C	G	G
	1	A	C	G	A	C	T	G	A	G	A	T	C	C	G	C	A	T	T	C	C	G	C	T	G	C	G	A	A	A	C	C	T	A	T	C	G	T	G	A	C	A	C	T	G	A	C	G	G
	1	A	C	G	A	C	T	G	A	G	A	T	C	C	G	C	A	T	T	C	C	G	C	T	G	C	G	A	A	G	C	C	C	A	C	C	G	T	G	C	C	A	C	T	G	A	C	G	G
	1	A	C	G	A	C	T	G	A	G	A	T	C	C	G	C	A	T	T	C	C	G	C	T	G	C	G	A	A	G	C	C	C	A	C	C	G	T	G	C	C	A	C	T	G	A	C	G	G
	1	A	C	G	A	C	T	G	A	G	A	T	C	C	G	C	A	T	T	C	C	G	C	T	G	T	A	A	A	A	C	C	C	G	C	T	G	T	G	A	C	A	C	T	G	A	C	G	G
	1	A	C	G	A	C	T	G	A	G	A	T	C	C	G	C	A	T	T	C	C	G	C	T	G	T	A	A	A	A	C	C	C	G	C	T	G	T	G	A	C	A	C	T	G	A	C	G	G
	1	A	C	G	A	C	T	G	A	G	A	T	C	C	G	C	A	T	T	C	C	G	T	C	C	T	G	A	G	A	C	C	T	A	C	C	G	T	G	A	C	A	C	T	G	G	C	G	G
	1	A	C	G	A	C	T	G	A	G	A	T	C	C	G	C	A	T	T	C	C	G	T	T	C	T	G	A	A	A	C	C	C	A	C	T	G	T	G	A	C	A	C	T	G	A	C	G	G
	1	A	C	G	A	C	T	G	A	G	A	T	C	C	G	C	A	T	T	C	C	G	T	T	C	T	G	A	A	A	C	C	T	A	C	C	G	T	G	A	C	A	C	T	G	A	C	G	G
	1	A	C	G	A	C	T	G	A	G	A	T	T	C	G	C	A	C	T	C	C	G	T	T	C	T	G	A	A	A	C	C	C	A	C	T	G	T	G	A	C	A	C	T	G	A	C	G	G
	1	A	C	G	A	C	T	G	A	G	A	T	T	C	G	C	G	C	T	A	C	G	T	C	C	C	G	A	A	A	C	C	T	A	C	C	G	T	G	A	C	A	C	T	G	G	C	G	G
	1	A	C	G	A	C	T	G	A	G	A	T	T	C	G	C	G	C	T	C	C	G	T	T	C	T	G	A	A	G	C	C	C	A	C	C	G	T	G	C	C	A	C	T	G	A	C	G	G
	1	A	C	G	A	T	G	A	A	A	G	T	T	C	G	C	G	T	T	C	C	G	T	C	G	T	A	A	A	G	C	C	C	A	C	C	G	T	G	C	C	A	C	T	G	A	C	G	G
	1	A	C	G	A	T	T	G	A	A	A	T	T	C	A	C	A	T	T	A	C	G	T	T	G	C	G	A	A	G	C	C	C	A	C	C	G	T	G	C	C	A	C	T	G	A	C	G	G
	1	A	C	G	A	T	T	G	A	A	A	T	T	C	G	C	A	C	T	C	C	G	T	C	G	T	G	A	A	A	C	C	T	A	C	C	G	T	G	A	C	A	C	T	G	G	C	G	G
	1	A	C	G	A	T	T	G	A	A	A	T	T	C	G	C	A	C	T	C	C	G	T	T	G	T	G	A	A	A	C	C	C	A	C	T	G	T	G	A	C	A	C	T	G	A	C	G	G
	1	A	C	G	A	T	T	G	A	A	A	T	T	C	G	C	A	T	G	C	C	G	T	T	C	T	G	A	A	A	C	C	T	A	C	C	G	T	G	A	C	A	C	T	G	G	C	G	G
	1	A	C	G	A	T	T	G	A	A	G	T	T	C	G	C	G	T	T	C	C	G	C	T	G	C	G	A	A	G	C	C	C	A	C	C	G	T	G	C	C	A	C	T	G	A	C	G	G
	1	A	C	G	A	T	T	G	A	A	G	T	T	C	G	C	G	T	T	C	C	G	C	T	G	T	G	A	A	A	C	C	T	A	C	C	G	T	G	A	C	A	C	T	G	G	C	G	G
	1	A	C	G	A	T	T	G	A	A	G	T	T	C	G	C	G	T	T	C	C	G	T	T	G	C	G	A	A	G	C	C	C	A	C	C	G	T	G	C	C	A	C	T	G	A	C	G	G
	1	A	C	G	A	T	T	G	A	G	A	T	T	C	G	C	A	T	T	A	C	G	T	C	C	T	G	A	A	A	C	C	T	A	C	C	G	T	G	A	C	A	C	T	G	G	C	G	G
	1	A	C	G	A	T	T	G	A	G	A	T	T	C	G	C	A	T	T	A	C	G	T	C	G	C	G	A	A	A	C	C	C	G	C	T	G	T	G	A	C	A	C	T	G	A	C	G	G
	1	A	C	G	A	T	T	G	A	G	A	T	T	C	G	C	A	T	T	A	C	G	T	C	G	T	G	G	A	A	T	C	T	A	C	C	G	T	G	A	C	A	C	T	A	A	C	G	G
	1	A	C	G	A	T	T	G	A	G	A	T	T	C	G	C	G	C	T	A	C	G	T	C	G	C	G	A	A	A	C	C	T	A	C	C	G	T	G	A	C	A	C	T	G	G	C	G	G
	1	A	C	G	A	T	T	G	A	G	A	T	T	C	G	C	G	C	T	A	C	G	T	C	C	T	G	A	G	A	C	C	T	A	C	C	G	T	G	A	C	A	C	T	G	G	C	G	G
	2	A	C	G	A	T	T	G	A	G	A	T	T	C	G	C	G	C	T	C	C	G	T	C	C	T	G	A	A	A	C	C	T	A	C	C	G	T	G	A	C	A	C	T	G	G	C	G	G
	1	A	C	G	A	T	T	G	A	G	A	T	T	C	G	C	G	C	T	C	C	G	C	T	C	T	G	A	A	A	C	C	C	G	C	T	G	T	G	A	C	A	C	T	G	A	C	G	G
	1	A	C	G	A	T	T	G	A	G	A	T	T	C	G	C	G	C	T	C	C	G	C	T	C	T	G	A	A	A	C	C	T	A	C	C	G	T	G	A	C	A	C	T	G	G	C	G	G
	1	A	C	G	A	T	T	G	A	G	A	T	T	C	G	C	G	C	T	C	C	G	C	T	G	C	G	A	A	G	C	C	C	A	C	C	G	T	G	C	C	A	C	T	G	A	C	G	G
	1	A	C	G	A	T	T	G	A	G	A	T	T	C	G	C	G	C	T	C	C	G	T	T	C	T	G	A	A	A	C	C	T	A	C	C	G	T	G	A	C	A	C	T	G	G	C	G	G
	1	A	C	G	A	T	T	G	A	G	A	T	T	C	G	C	G	C	T	C	C	G	T	T	C	T	G	A	A	A	C	C	T	A	C	C	G	T	G	A	C	A	C	T	G	G	C	G	G
	1	A	C	G	G	C	G	A	A	A	G	T	T	C	G	C	G	T	T	C	C	G	T	T	C	T	G	A	A	A	C	C	T	A	C	C	G	T	G	A	C	A	C	T	G	A	C	G	G
	1	A	C	G	G	C	G	A	A	G	A	T	C	C	G	C	A	T	T	A	C	G	T	C	G	T	A	A	A	A	C	C	C	A	C	T	G	T	G	A	T	A	C	T	G	A	C	G	A
	1	A	C	G	G	C	G	A	G	A	A	T	T	C	A	C	A	T	T	A	C	G	T	C	C	T	G	A	A	A	C	C	T	A	C	C	G	T	G	A	C	A	C	T	G	G	C	G	G
	1	A	C	G	G	C	G	A	G	A	A	T	T	C	A	C	A	T	T	A	C	G	T	C	G	C	G	A	A	A	C	C	T	A	C	C	G	T	G	A	C	A	C	T	G	A	T	G	G
	1	A	C	G	G	C	G	A	G	A	A	T	T	C	A	C	A	T	T	C	C	G	C	T	C	T	G	A	A	A	C	C	C	G	C	T	G	T	G	A	C	A	C	T	G	A	C	G	G
	1	A	C	G	G	C	G	A	G	A	A	T	T	C	G	C	A	C	T	A	C	G	T	C	C	T	G	A	A	A	C	C	T	A	C	C	G	T	G	A	C	A	C	T	G	G	C	G	G
	1	A	C	G	G	C	G	A	G	A	A	T	T	C	G	C	A	C	T	A	C	G	T	C	G	C	G	A	A	A	C	C	C	G	C	T	G	T	G	A	C	A	C	T	G	A	C	G	G
	1	A	C	G	G	C	G	A	G	A	A	T	T	C	G	C	A	C	T	A	C	G	T	C	G	T	G	A	A	A	C	C	C	A	C	T	G	T	G	A	C	A	C	T	G	A	C	G	G
	1	A	C	G	G	C	G	A	G	A	A	T	T	C	G	C	A	C	T	C	C	G	T	C	C	T	G	A	A	A	C	C	C	A	C	T	G	T	G	A	C	A	C	T	G	A	C	G	G
	1	A	C	G	G	C	G	A	G	A	A	T	T	C	G	C	A	C	T	C	C	G	T	C	C	T	G	A	A	A	C	C	C	G	C	T	G	T	G	A	C	A	C	T	G	A	C	G	G
	1	A	C	G	G	C	G	A	G	A	A	T	T	C	G	C	A	C	T	C	C	G	T	C	C	T	G	A	A	A	C	C	T	A	C	C	G	T	G	A	C	A	C	T	G	G	C	G	G
	1	A	C	G	G	C	G	A	G	A	A	T	T	C	G	C	A	C	T	C	C	G	T	C	C	T	G	A	A	A	C	C	T	A	C	C	G	T	G	A	C	A	C	T	G	G	C	G	G
	1	A	C	G	G	C	G	A	G	A	A	T	T	C	G	C	A	C	T	C	C	G	T	C	C	T	G	A	A	A	C	C	T	A	C	C	G	T	G	A	C	A	C	T	G	G	C	G	G
	1	A	C	G	G	C	G	A	G	A	A	T	T	C	G	C	A	C	T	C	C	G	T	C	C	T	G	A	A	A	C	C	T	A	C	C	G	T	G	A	C	A	C	T	G	G	C	G	G
	1	A	C	G	G	C	G	A	G	A	A	T	T	C	G	C	A	C	T	C	C	G	T	C	C	T	G	G	A	A	C	C	C	A	C	C	G	T	G	A	C	G	C	T	G	A	C	G	G
	1	A	C	G	G	C	G	A	G	A	A	T	T	C	G	C	A	C	T	C	C	G	T	C	G	C	G	A	A	A	C	C	C	G	C	T	G	T	G	A	C	A	C	T	G	A	C	G	G
	1	A	C	G	G	C	G	A	G	A	A	T	T	C	G	C	A	C	T	C	C	G	T	C	G	C	G	A	A	A	C	C	C	G	C	T	G	T	G	A	C	A	C	T	G	A	C	G	G
	1	A	C	G	G	C	G	A	G	A	A	T	T	C	G	C	A	C	T	C	C	G	T	C	G	C	G	A	A	A	C	C	C	G	C	T	G	T	G	A	C	A	C	T	G	A	C	G	G
	1	A	C	G	G	C	G	A	G	A	A	T	T	C	G	C	A	C	T	C	C	G	T	C	G	C	G	A	A	A	C	C	C	G	C	T	G	T	G	A	C	A	C	T	G	A	C	G	G
	1	A	C	G	G	C	G	A	G	A	A	T	T	C	G	C	A	C	T	C	C	G	T	C	G	C	G	A	A	A	C	C	C	G	C	T	G	T	G	A	C	A	C	T	G	A	C	G	G
	2	A	C	G	G	C	G	A	G	A	A	T	T	C	G	C	A	C	T	C	C	G	T	C	G	T	A	A	A	A	C	C	C	A	C	T	G	T	G	A	C	A	C	T	G	A	C	G	G
	1	A	C	G	G	C	G	A	G	A	A	T	T	C	G	C	A	C	T	C	C	G	T	C	G	T	A	A	A	A	C	C	T	A	C	C	G	T	G	A	C	A	C	T	G	G	C	G	G
	1	A	C	G	G	C	G	A	G	A	A	T	T	C	G	C	A	C	T	C	C	G	T	C	G	T	A	A	A	A	C	C	T	A	C	C	G	T	G	A	C	A	C	T	G	G	C	G	G
	1	A	C	G	G	C	G	A	G	A	A	T	T	C	G	C	A	C	T	C	C	G	T	C	G	T	G	A	A	A	C	C	C	A	C	T	G	T	G	A	C	A	C	T	G	A	C	G	G
	1	A	C	G	G	C	G	A	G	A	A	T	T	C	G	C	A	C	T	C	C	G	T	C	G	T	G	A	A	A	C	C	T	A	C	C	G	T	G	A	C	A	C	T	G	G	C	G	G
	1	A	C	G	G	C	G	A	G	A	A	T	T	C	G	C	A	C	T	C	C	G	T	C	G	T	G	A	A	G	C	C	C	A	C	C	G	T	G	A	C	A	C	T	A	A	C	G	G
	1	A	C	G	G	C	G	A	G	A	A	T	T	C	G	C	A	C	T	C	C	G	C	T	G	C	G	A	A	A	C	C	T	A	T	C	G	T	G	A	C	A	C	T	G	A	C	G	G
	1	A	C	G	G	C	G	A	G	A	A	T	T	C	G	C	A	C	T	C	C	G	C	T	G	C	G	A	A	G	C	C	C	A	C	C	G	T	G	C	C	A	C	T	G	A	C	G	A
	1	A	C	G	G	C	G	A	G	A	A	T	T	C	G	C	A	C	T	C	C	G	T	T	C	C	G	A	A	A	C	C	T	A	C	C	G	T	G	A	C	A	C	T	G	G	C	G	G
	1	A	C	G	G	C	G	A	G	A	A	T	T	C	G	C	A	C	T	C	C	G	T	T	C	T	A	A	A	A	C	C	C	A	C	T	G	T	G	A	C	A	C	T	G	A	C	G	G
	1	A	C	G	G	C	G	A	G	A	A	T	T	C	G	C	A	C	T	C	C	G	T	T	C	T	G	A	A	A	C	C	C	A	C	T	G	T	G	A	C	A	C	T	G	A	C	G	G
	1	A	C	G	G	C	G	A	G	A	A	T	T	C	G	C	A	C	T	C	C	G	T	T	C	T	G	A	A	A	C	C	C	G	C	T	G	T	G	A	C	A	C	T	G	A	C	G	G
	1	A	C	G	G	C	G	A	G	A	A	T	T	C	G	C	A	C	T	C	C	G	T	T	C	T	G	A	A	A	C	C	C	G	C	T	G	T	G	A	C	A	C	T	G	A	C	G	G
	1	A	C	G	G	C	G	A	G	A	A	T	T	C	G	C	A	C	T	C	C	G	T	T	C	T	G	A	A	A	C	C	C	G	C	T	G	T	G	A	C	A	C	T	G	A	C	G	G
	2	A	C	G	G	C	G	A	G	A	A	T	T	C	G	C	A	C	T	C	C	G	T	T	C	T	G	A	A	A	C	C	T	A	C	C	G	T	G	A	C	A	C	G	G	A	C	G	G
	1	A	C	G	G	C	G	A	G	A	A	T	T	C	G	C	A	C	T	C	C	G	T	T	C	T	G	A	A	A	C	C	T	A	C	C	G	T	G	A	C	A	C	T	G	G	C	G	G
	2	A	C	G	G	C	G	A	G	A	A	T	T	C	G	C	A	C	T	C	C	G	T	T	C	T	G	A	A	A	C	C	T	A	C	C	G	T	G	A	C	A	C	T	G	G	C	G	G
	1	A	C	G	G	C	G	A	G	A	A	T	T	C	G	C	A	C	T	C	C	G	T	T	C	T	G	A	A	A	C	C	T	A	C	C	G	T	G	A	C	A	C	T	G	G	C	G	G
	1	A	C	G	G	C	G	A	G	A	A	T	T	C	G	C	A	C	T	C	C	G	T	T	C	T	G	A	A	A	T	C	T	A	C	C	G	T	G	A	C	A	C	T	A	A	C	G	A
	1	A	C	G	G	C	G	A	G	A	A	T	T	C	G	C	A	C	T	C	C	G	T	T	C	T	G	A	A	G	C	C	C	A	C	C	G	T	G	C	C	A	C	T	G	A	C	G	G
	1	A	C	G	G	C	G	A	G	A	A	T	T	C	G	C	A	C	T	C	C	G	T	T	C	T	G	A	G	A	C	C	T	A	C	C	G	T	G	A	C	A	C	T	G	G	C	G	G
	1	A	C	G	G	C	G	A	G	A	A	T	T	C	G	C	A	C	T	C	C	G	T	T	C	T	G	G	A	A	C	C	C	A	C	C	G	T	G	A	C	G	C	T	G	A	C	G	G
	1	A	C	G	G	C	G	A	G	A	A	T	T	C	G	C	A	C	T	C	C	G	T	T	G	C	G	A	A	A	C	C	C	G	C	T	G	T	G	A	C	A	C	T	G	A	C	G	A
	1	A	C	G	G	C	G	A	G	A	A	T	T	C	G	C	A	C	T	C	C	G	T	T	G	C	G	A	A	A	C	C	C	G	C	T	G	T	G	A	C	A	C	T	G	A	C	G	G
	1	A	C	G	G	C	G	A	G	A	A	T	T	C	G	C	A	C	T	C	C	G	T	T	G	C	G	A	A	A	C	C	T	A	C	C	G	T	G	A	C	A	C	T	G	G	C	G	G
	1	A	C	G	G	C	G	A	G	A	A	T	T	C	G	C	A	C	T	C	C	G	T	T	G	C	G	A	A	A	C	C	T	A	T	C	G	T	G	A	C	A	C	T	G	A	C	G	G
	1	A	C	G	G	C	G	A	G	A	A	T	T	C	G	C	A	C	T	C	C	G	T	T	G	C	G	A	A	G	C	C	C	A	C	C	G	T	G	C	C	A	C	T	G	A	C	G	G
	1	A	C	G	G	C	G	A	G	A	A	T	T	C	G	C	A	C	T	C	C	G	T	T	G	C	G	A	A	G	C	C	C	A	C	C	G	T	G	C	C	A	C	T	G	A	C	G	G
	1	A	C	G	G	C	G	A	G	A	A	T	T	C	G	C	A	C	T	C	C	G	T	T	G	T	G	A	A	A	C	C	C	A	C	T	G	T	G	A	C	A	C	T	G	A	C	G	G
	1	A	C	G	G	C	G	A	G	A	A	T	T	C	G	C	A	C	T	C	C	G	T	T	G	T	G	A	A	A	C	C	C	A	C	T	G	T	G	A	C	A	C	T	G	A	C	G	G
	1	A	C	G	G	C	G	A	G	A	A	T	T	C	G	C	A	T	G	A	C	G	T	C	C	T	G	A	A	A	C	C	C	A	C	T	G	T	G	A	C	A	C	T	G	A	C	G	G
	1	A	C	G	G	C	G	A	G	A	A	T	T	C	G	C	A	T	G	A	C	G	T	C	G	C	G	A	A	A	C	C	C	A	C	C	G	T	G	A	C	G	C	T	G	A	C	G	G
	1	A	C	G	G	C	G	A	G	A	A	T	T	C	G	C	A	T	G	A	C	G	T	C	G	T	A	A	A	A	C	C	T	A	C	C	G	T	G	A	C	A	C	T	G	G	C	G	A
	1	A	C	G	G	C	G	A	G	A	G	T	T	C	G	C	G	T	T	C	C	G	C	T	G	T	A	A	A	A	C	C	T	A	C	C	G	T	G	A	C	A	C	T	G	G	C	G	A
	1	A	C	G	G	C	G	A	G	A	G	T	T	C	G	C	G	T	T	C	C	G	T	T	G	C	G	A	A	A	C	C	C	G	C	T	G	T	G	A	C	A	C	T	G	A	C	G	G
	1	A	C	G	G	C	G	A	G	A	G	T	T	C	G	C	G	T	T	C	C	G	T	T	G	C	G	A	A	A	C	C	T	A	C	C	G	T	G	A	C	A	C	T	G	G	C	G	A
	1	A	C	G	G	C	G	A	G	G	A	C	T	C	G	C	A	T	T	C	C	G	T	T	C	T	G	A	A	G	C	C	C	A	C	C	G	T	G	C	C	A	C	T	G	A	C	G	G
	1	A	C	G	G	C	G	A	G	G	A	C	T	C	G	C	A	T	T	C	C	G	T	T	G	C	G	A	A	A	C	C	C	G	C	T	G	T	G	A	C	A	C	T	G	A	C	G	G
	1	A	C	G	G	C	G	A	G	G	A	T	C	C	G	C	A	T	T	A	C	G	T	C	C	T	G	A	A	A	C	C	C	A	C	T	G	T	G	A	C	A	C	T	G	A	C	G	G
	1	A	C	G	G	C	G	A	G	G	A	T	C	C	G	C	A	T	T	A	C	G	T	C	C	T	G	A	A	A	C	C	C	G	C	T	G	T	G	A	C	A	C	T	G	A	C	G	G
	1	A	C	G	G	C	G	A	G	G	A	T	C	C	G	C	A	T	T	A	C	G	T	C	C	T	G	A	A	A	C	C	T	A	C	C	G	T	G	A	C	A	C	T	G	G	C	G	G
	1	A	C	G	G	C	G	A	G	G	A	T	C	C	G	C	A	T	T	A	C	G	T	C	C	T	G	A	A	A	C	C	T	A	C	C	G	T	G	A	C	A	C	T	G	G	C	G	G
	1	A	C	G	G	C	G	A	G	G	A	T	C	C	G	C	A	T	T	A	C	G	T	C	C	T	G	A	A	A	C	C	T	A	C	C	G	T	G	A	C	A	C	T	G	G	C	G	G
	1	A	C	G	G	C	G	A	G	G	A	T	C	C	G	C	A	T	T	A	C	G	T	C	G	T	G	A	A	A	C	C	T	A	C	C	G	T	G	A	C	A	C	T	G	G	C	G	G
	1	A	C	G	G	C	G	A	G	G	A	T	C	C	G	C	A	T	T	A	C	G	T	T	G	C	G	A	A	G	C	C	C	A	C	C	G	T	G	C	C	A	C	T	G	A	C	G	G
	1	A	C	G	G	C	G	A	G	G	A	T	C	C	G	C	A	T	T	C	C	G	C	T	C	T	G	A	A	A	C	C	T	A	C	C	G	T	G	A	C	A	C	T	G	G	C	G	G
	1	A	C	G	G	C	G	A	G	G	A	T	C	C	G	C	A	T	T	C	C	G	T	T	C	T	A	A	A	A	T	C	T	A	C	C	G	T	G	A	C	A	C	T	G	G	C	G	G
	1	A	C	G	G	C	G	A	G	G	A	T	C	C	G	C	A	T	T	C	C	G	T	T	G	C	G	A	A	A	C	C	C	A	C	T	G	T	G	A	C	A	C	T	G	A	C	G	A
	1	A	C	G	G	C	G	A	G	G	A	T	C	C	G	C	A	T	T	C	C	G	T	T	G	C	G	A	A	A	C	C	C	G	C	T	G	T	G	A	C	A	C	T	G	A	C	G	G
	2	A	C	G	G	C	G	A	G	G	A	T	C	C	G	C	A	T	T	C	C	G	T	T	G	T	A	A	A	A	C	C	T	A	C	C	G	T	G	A	C	A	C	T	G	G	C	G	A
	1	A	C	G	G	C	G	A	G	G	A	T	C	C	G	C	A	T	T	C	C	G	T	T	G	T	A	A	A	A	C	C	T	A	C	C	G	T	G	A	C	A	C	T	G	G	C	G	G
	1	A	C	G	G	C	G	A	G	G	A	T	T	C	G	C	A	T	T	A	C	G	C	C	C	T	G	A	A	A	C	C	T	A	C	C	G	T	G	A	C	A	C	T	G	G	C	G	G
	1	A	C	G	G	C	G	A	G	G	A	T	T	C	G	C	A	T	T	A	C	G	C	T	G	T	A	A	A	A	C	C	C	G	C	T	G	T	G	A	C	A	C	T	G	A	C	G	G
	1	A	C	G	G	C	G	A	G	G	A	T	T	C	G	C	A	T	T	A	C	G	T	C	C	T	A	A	A	G	C	C	C	A	C	C	G	T	G	A	C	A	C	T	A	A	C	G	G
	1	A	C	G	G	C	G	A	G	G	A	T	T	C	G	C	A	T	T	A	C	G	T	C	C	T	G	A	A	A	C	C	C	A	C	T	G	T	G	A	C	A	C	T	G	A	C	G	G
	1	A	C	G	G	C	G	A	G	G	A	T	T	C	G	C	A	T	T	A	C	G	T	C	C	T	G	A	A	A	C	C	C	A	C	T	G	T	G	A	C	A	C	T	G	A	C	G	G
	1	A	C	G	G	C	G	A	G	G	A	T	T	C	G	C	A	T	T	A	C	G	T	C	C	T	G	A	A	A	C	C	C	G	C	T	G	T	G	A	C	A	C	T	G	A	C	G	A
	1	A	C	G	G	C	G	A	G	G	A	T	T	C	G	C	A	T	T	A	C	G	T	C	C	T	G	A	A	A	C	C	T	A	C	C	G	T	G	A	C	A	C	T	G	G	C	G	G
	1	A	C	G	G	C	G	A	G	G	A	T	T	C	G	C	A	T	T	A	C	G	T	C	C	T	G	A	A	A	C	C	T	A	C	C	G	T	G	A	C	A	C	T	G	G	C	G	G
	1	A	C	G	G	C	G	A	G	G	A	T	T	C	G	C	A	T	T	A	C	G	T	C	C	T	G	A	A	A	T	C	T	A	C	C	G	T	G	A	C	A	C	T	A	A	C	G	G
	1	A	C	G	G	C	G	A	G	G	A	T	T	C	G	C	A	T	T	A	C	G	T	C	G	C	G	A	A	A	C	C	C	A	C	T	G	T	G	A	C	A	C	T	G	A	C	G	G
	1	A	C	G	G	C	G	A	G	G	A	T	T	C	G	C	A	T	T	A	C	G	T	C	G	C	G	A	A	A	C	C	C	A	C	T	G	T	G	A	C	A	C	T	G	A	C	G	G
	1	A	C	G	G	C	G	A	G	G	A	T	T	C	G	C	A	T	T	A	C	G	T	C	G	C	G	A	A	A	C	C	T	A	C	C	G	T	G	A	C	A	C	T	G	G	C	G	G
	1	A	C	G	G	C	G	A	G	G	A	T	T	C	G	C	A	T	T	A	C	G	T	C	G	C	G	A	A	A	T	C	T	A	C	C	G	T	G	A	C	A	C	T	A	A	C	G	A
	1	A	C	G	G	C	G	A	G	G	A	T	T	C	G	C	A	T	T	A	C	G	T	C	G	C	G	A	A	A	T	C	T	A	C	C	G	T	G	A	C	A	C	T	A	A	C	G	A
	1	A	C	G	G	C	G	A	G	G	A	T	T	C	G	C	A	T	T	A	C	G	T	C	G	C	G	A	A	A	T	C	T	A	C	C	G	T	G	A	C	A	C	T	A	A	C	G	G
	1	A	C	G	G	C	G	A	G	G	A	T	T	C	G	C	A	T	T	A	C	G	T	C	G	C	G	A	A	A	T	C	T	A	C	C	G	T	G	A	C	A	C	T	A	A	C	G	G
	1	A	C	G	G	C	G	A	G	G	A	T	T	C	G	C	A	T	T	A	C	G	T	C	G	C	G	A	A	G	C	C	C	A	C	C	G	T	G	C	C	A	C	T	G	A	C	G	G
	1	A	C	G	G	C	G	A	G	G	A	T	T	C	G	C	A	T	T	A	C	G	T	C	G	C	G	A	G	A	C	C	T	A	C	C	G	T	G	A	C	A	C	T	G	G	C	G	G
	1	A	C	G	G	C	G	A	G	G	A	T	T	C	G	C	A	T	T	A	C	G	T	C	G	C	G	A	G	A	C	C	T	A	C	C	G	T	G	A	C	A	C	T	G	G	C	G	G
	1	A	C	G	G	C	G	A	G	G	A	T	T	C	G	C	A	T	T	A	C	G	T	C	G	C	G	A	G	A	C	C	T	A	C	C	G	T	G	A	C	A	C	T	G	G	C	G	G
	1	A	C	G	G	C	G	A	G	G	A	T	T	C	G	C	A	T	T	A	C	G	T	C	G	T	A	A	A	A	C	C	T	A	C	C	G	T	G	A	C	A	C	T	G	G	C	G	G
	1	A	C	G	G	C	G	A	G	G	A	T	T	C	G	C	A	T	T	A	C	G	T	T	C	T	G	A	A	A	C	C	C	A	C	T	G	T	G	A	C	A	C	T	G	A	C	G	G
	2	A	C	G	G	C	G	A	G	G	A	T	T	C	G	C	A	T	T	C	C	G	T	C	G	C	G	A	G	A	C	C	T	A	C	C	G	T	G	A	C	A	C	T	G	G	C	G	A
	1	A	C	G	G	C	G	A	G	G	A	T	T	C	G	C	A	T	T	C	C	G	T	C	G	T	A	A	A	A	C	C	C	A	C	T	G	T	G	A	C	A	C	T	G	A	C	G	G
	1	A	C	G	G	C	G	A	G	G	A	T	T	C	G	C	A	T	T	C	C	G	T	C	G	T	G	A	A	A	C	C	T	A	C	C	G	T	G	A	C	A	C	T	G	G	C	G	G
	1	A	C	G	G	C	G	A	G	G	A	T	T	C	G	C	A	T	T	C	C	G	T	T	G	C	G	A	G	A	C	C	T	A	C	C	G	T	G	A	C	A	C	T	G	G	C	G	G
	1	A	C	G	G	C	G	A	G	G	A	T	T	C	G	C	A	T	T	C	C	G	T	T	G	T	A	A	A	A	C	C	C	A	C	T	G	T	G	A	C	A	C	T	G	A	C	G	G
	1	A	C	G	G	C	G	A	G	G	A	T	T	C	G	C	G	C	T	C	C	G	T	C	G	T	A	A	A	G	C	C	C	A	C	C	G	T	G	C	C	A	C	T	G	A	C	G	G
	1	A	C	G	G	C	G	A	G	G	A	T	T	T	G	C	A	T	T	A	C	G	T	C	C	T	G	A	A	A	C	C	C	A	C	T	G	T	G	A	C	A	C	T	G	A	C	G	G
	1	A	T	G	A	C	G	A	A	A	A	T	T	C	G	C	A	C	T	A	C	G	T	C	C	T	G	A	A	A	C	C	T	A	C	C	G	T	G	A	C	A	C	T	G	G	C	G	G
	1	A	T	G	A	C	G	A	A	A	A	T	T	C	G	C	A	C	T	C	C	G	T	C	G	T	A	A	A	G	C	C	C	A	C	C	G	T	G	C	C	A	C	T	G	A	C	G	G
	1	A	T	G	A	C	G	A	A	A	A	T	T	C	G	C	A	C	T	C	C	G	T	C	G	T	A	A	A	G	C	C	C	A	C	C	G	T	G	C	C	A	C	T	G	A	C	G	G
	1	A	T	G	A	C	G	A	A	A	A	T	T	C	G	C	A	C	T	C	C	G	C	T	G	C	G	A	A	G	C	C	C	A	C	C	G	T	G	C	C	A	C	T	G	A	C	G	G
	1	A	T	G	A	C	G	A	A	A	A	T	T	C	G	C	A	C	T	C	C	G	C	T	G	C	G	A	A	G	C	C	C	A	C	C	G	T	G	C	C	A	C	T	G	A	C	G	G
	1	A	T	G	A	C	G	A	A	A	A	T	T	C	G	C	A	C	T	C	C	G	T	T	C	T	G	A	A	A	C	C	C	A	C	T	G	T	G	A	C	A	C	T	G	A	C	G	G
	1	A	T	G	A	C	G	A	A	A	A	T	T	C	G	C	A	C	T	C	C	G	T	T	C	T	G	A	A	A	C	C	T	A	C	C	G	T	G	A	C	A	C	T	G	G	C	G	G
	1	A	T	G	A	C	G	A	A	A	A	T	T	C	G	C	A	C	T	C	C	G	T	T	C	T	G	G	A	A	C	C	T	A	C	C	G	T	G	A	C	A	C	T	G	G	C	G	G
	1	A	T	G	A	C	G	A	G	G	A	T	C	C	G	C	A	T	T	A	C	G	T	C	G	T	A	A	A	A	C	C	C	G	C	T	G	T	G	A	C	A	C	T	G	A	C	G	G
	1	G	C	G	A	C	G	A	G	A	A	T	T	C	G	C	A	C	T	C	C	G	T	C	C	T	G	A	A	A	C	C	T	A	C	C	G	T	G	A	C	A	C	G	G	A	C	G	G
YRI	chr	6	6	6	6	6	6	6	6	6	6	6	6	6	6	6	6	6	6	6	6	6	6	6	6	6	6	6	6	6	6	6	6	6	6	6	6	6	6	6	6	6	6	6	6	6	6	6	6
	pos	6146303	6148446	6150332	6150365	6152140	6153412	6154058	6157430	6163088	6163492	6165782	6165834	6167822	6168540	6168657	6169218	6169656	6169890	6172302	6174786	6174830	6174856	6175675	6177028	6179882	6180247	6180445	6184352	6192749	6193010	6193666	6194967	6195060	6195906	6195926	6197488	6200000	6200310	6201515	6201812	6205694	6207704	6208558	6211530	6217990	6223147	6227942	6228406
	rs	3024461	115158386	140380139	3778360	5987	6913645	6899562	4142293	6911594	13202850	440330	922866	138754417	9504699	118038688	3823193	7769202	6934608	406238	380058	143711562	5986	366889	3778355	3778353	3823192	77367848	373695	2031646	9379015	149396531	3823191	11964160	41302861	2274391	76451285	77597920	185157893	7746985	115071024	149300702	149174338	114154311	3024421	1325691	3024412	79199740	1742930
	ref	A	C	G	G	C	G	A	G	G	A	T	T	C	G	C	A	T	T	A	G	G	T	C	G	T	G	A	A	A	C	C	T	A	C	C	G	T	G	A	C	A	C	T	G	G	C	G	G
	alt	G	T	T	A	T	T	G	A	A	G	C	C	T	A	A	G	C	G	C	C	A	C	T	C	C	A	G	G	G	T	A	C	G	T	T	A	C	T	C	T	G	T	G	A	A	T	A	A
	2	A	C	G	A	C	G	A	A	A	A	T	C	C	G	C	A	C	T	A	C	G	T	C	G	T	A	A	A	A	C	C	T	A	C	C	G	T	G	A	C	A	C	T	G	A	C	G	G
	2	A	C	G	A	C	G	A	A	A	A	T	C	C	G	C	A	C	T	A	C	G	T	C	G	T	A	A	A	A	T	C	T	A	C	C	G	T	G	A	C	A	C	T	A	A	C	G	G
	1	A	C	G	A	C	G	A	A	A	A	T	C	C	G	C	A	C	T	A	C	G	T	C	G	T	A	A	A	A	T	C	T	A	C	C	G	T	G	A	C	A	C	T	A	A	C	G	G
	1	A	C	G	A	C	G	A	A	A	A	T	C	C	G	C	A	C	T	A	C	G	T	T	C	T	G	A	A	A	C	C	T	A	C	C	G	T	G	A	C	A	C	T	G	A	C	G	G
	1	A	C	G	A	C	G	A	A	A	A	T	C	C	G	C	A	C	T	A	C	G	T	T	C	T	G	A	A	A	C	C	T	A	C	C	G	T	G	A	C	A	C	T	G	A	C	G	G
	1	A	C	G	A	C	G	A	A	A	A	T	C	C	G	C	A	C	T	A	C	G	T	T	G	T	A	A	A	G	C	C	T	A	C	C	G	T	G	C	C	A	C	T	G	G	C	G	G
	1	A	C	G	A	C	G	A	A	A	A	T	C	C	G	C	A	C	T	C	C	G	T	C	C	T	G	A	A	A	C	C	T	A	C	C	G	T	G	A	C	A	C	T	G	A	C	G	G
	1	A	C	G	A	C	G	A	A	A	A	T	C	C	G	C	A	T	G	C	C	G	T	T	G	T	G	A	A	G	C	C	T	A	C	C	G	T	G	C	C	A	C	T	G	G	C	G	G
	1	A	C	G	A	C	G	A	A	A	A	T	T	C	A	C	A	T	T	A	C	G	T	C	C	C	G	A	A	A	C	C	T	A	C	C	G	T	G	A	C	A	C	T	G	A	C	G	A
	1	A	C	G	A	C	G	A	A	A	A	T	T	C	A	C	A	T	T	A	C	G	T	C	G	T	A	A	A	A	C	C	T	A	C	C	G	T	G	A	C	A	C	T	G	A	C	G	G
	1	A	C	G	A	C	G	A	A	A	A	T	T	C	A	C	A	T	T	A	C	G	T	C	G	T	A	A	A	A	C	C	T	A	C	C	G	T	G	A	C	A	C	T	G	A	C	G	G
	1	A	C	G	A	C	G	A	A	A	A	T	T	C	A	C	A	T	T	C	C	G	T	C	C	T	G	A	A	A	C	C	C	A	C	C	G	T	G	A	C	A	C	T	G	A	C	G	G
	1	A	C	G	A	C	G	A	A	A	A	T	T	C	A	C	A	T	T	C	C	G	T	C	C	T	G	A	A	A	C	C	C	A	C	C	G	T	G	A	C	A	C	T	G	A	C	G	G
	1	A	C	G	A	C	G	A	A	A	A	T	T	C	A	C	A	T	T	C	C	G	T	C	C	T	G	A	A	A	C	C	T	A	C	C	G	T	G	A	C	A	C	T	G	A	T	A	G
	1	A	C	G	A	C	G	A	A	A	A	T	T	C	A	C	A	T	T	C	C	G	T	C	C	T	G	A	A	A	C	C	T	A	C	C	G	T	G	A	C	A	C	T	G	A	C	G	G
	2	A	C	G	A	C	G	A	A	A	A	T	T	C	A	C	A	T	T	C	C	G	T	C	C	T	G	A	A	A	C	C	T	A	C	C	G	T	G	A	C	A	C	T	G	A	T	G	G
	1	A	C	G	A	C	G	A	A	A	A	T	T	C	A	C	A	T	T	C	C	G	T	C	C	T	G	A	A	A	C	C	T	A	C	C	G	T	G	A	C	A	C	T	G	A	T	G	G
	1	A	C	G	A	C	G	A	A	A	A	T	T	C	A	C	A	T	T	C	C	G	T	C	C	T	G	A	A	A	T	C	T	A	C	C	G	T	G	A	C	A	C	T	A	A	C	G	G
	1	A	C	G	A	C	G	A	A	A	A	T	T	C	A	C	A	T	T	C	C	G	T	C	C	T	G	A	A	G	C	C	T	A	C	C	G	T	G	C	C	A	C	T	G	A	C	G	G
	1	A	C	G	A	C	G	A	A	A	A	T	T	C	A	C	A	T	T	C	C	G	T	C	G	T	A	A	A	A	C	C	T	A	C	C	G	T	G	A	C	A	C	T	G	A	C	G	G
	1	A	C	G	A	C	G	A	A	A	A	T	T	C	A	C	A	T	T	C	C	G	T	C	G	C	G	A	A	A	C	C	C	A	C	C	G	T	G	A	C	A	C	T	G	A	C	G	G
	1	A	C	G	A	C	G	A	A	A	A	T	T	C	A	C	A	T	T	C	C	G	T	C	G	C	G	A	A	A	C	C	C	A	C	C	G	T	G	A	C	A	C	T	G	A	C	G	G
	1	A	C	G	A	C	G	A	A	A	A	T	T	C	G	C	A	C	T	A	C	G	T	T	C	T	G	A	A	A	C	C	T	A	C	C	G	T	G	A	C	A	C	T	G	A	C	G	G
	1	A	C	G	A	C	G	A	A	A	A	T	T	C	G	C	A	C	T	C	C	G	T	C	G	C	G	A	A	A	T	C	T	A	C	C	G	T	G	A	C	A	C	T	A	A	C	G	G
	1	A	C	G	A	C	G	A	A	A	A	T	T	C	G	C	A	C	T	C	C	G	T	T	G	C	G	A	A	G	C	C	T	A	C	C	G	T	G	C	C	A	C	T	G	A	C	G	G
	1	A	C	G	A	C	G	A	A	A	G	T	T	C	G	C	G	T	T	C	C	G	C	T	C	T	G	A	A	A	C	C	C	A	C	C	G	T	G	A	C	A	C	T	G	A	C	G	G
	1	A	C	G	A	C	G	A	A	A	G	T	T	C	G	C	G	T	T	C	C	G	C	T	C	T	G	A	A	A	C	C	C	A	C	C	G	T	G	A	C	A	C	T	G	A	C	G	G
	4	A	C	G	A	C	G	A	A	A	G	T	T	C	G	C	G	T	T	C	C	G	C	T	C	T	G	A	A	A	C	C	C	A	C	C	G	T	G	A	C	A	C	T	G	A	C	G	G
	1	A	C	G	A	C	G	A	A	A	G	T	T	C	G	C	G	T	T	C	C	G	C	T	C	T	G	A	A	A	C	C	C	A	C	C	G	T	G	A	C	A	C	T	G	A	C	G	G
	2	A	C	G	A	C	G	A	A	A	G	T	T	C	G	C	G	T	T	C	C	G	T	T	C	T	A	A	A	A	C	C	C	A	C	C	G	T	G	A	C	A	C	T	G	A	C	G	G
	1	A	C	G	A	C	G	A	A	A	G	T	T	C	G	C	G	T	T	C	C	G	T	T	G	T	A	A	A	A	C	C	T	A	C	C	G	T	G	A	C	A	C	T	G	A	T	G	G
	1	A	C	G	A	C	G	A	A	G	A	T	C	C	G	C	A	T	G	C	C	G	T	C	C	T	G	A	A	A	C	C	C	A	C	C	G	T	G	A	C	A	C	T	G	A	C	G	G
	1	A	C	G	A	C	G	A	A	G	A	T	C	C	G	C	A	T	G	C	C	G	T	C	C	T	G	A	A	A	C	C	C	A	C	C	G	T	G	A	C	A	C	T	G	A	C	G	G
	1	A	C	G	A	C	G	A	A	G	A	T	C	C	G	C	A	T	G	C	C	G	T	T	C	T	G	G	A	A	C	C	C	A	C	T	G	T	G	A	T	A	C	T	G	A	C	G	A
	1	A	C	G	A	C	G	A	A	G	A	T	C	C	G	C	A	T	G	C	C	G	T	T	G	T	A	A	A	A	C	C	T	A	C	C	G	T	G	A	C	A	C	T	G	A	C	G	G
	1	A	C	G	A	C	G	A	A	G	A	T	C	C	G	C	A	T	G	C	C	G	T	T	G	T	A	A	A	A	C	C	T	A	C	C	G	T	G	A	C	A	C	T	G	A	C	G	G
	1	A	C	G	A	C	G	A	A	G	A	T	C	C	G	C	A	T	G	C	C	G	T	T	G	T	A	A	A	A	T	C	T	A	C	C	G	T	G	A	C	A	C	T	A	A	C	G	G
	1	A	C	G	A	C	G	A	A	G	A	T	C	C	G	C	A	T	T	C	C	G	T	C	G	T	A	A	A	A	C	C	C	A	C	C	G	T	G	A	C	G	C	T	G	A	C	G	G
	1	A	C	G	A	C	G	A	A	G	A	T	C	C	G	C	A	T	T	C	C	G	T	C	G	T	A	A	A	G	C	C	C	A	C	C	G	T	G	C	C	A	C	T	G	A	C	G	G
	1	A	C	G	A	C	G	A	A	G	A	T	C	C	G	C	A	T	T	C	C	G	T	C	G	T	A	A	A	G	C	C	C	A	C	C	G	T	G	C	C	A	C	T	G	A	C	G	A
	2	A	C	G	A	C	G	A	A	G	A	T	C	C	G	C	A	T	T	C	C	G	T	T	C	T	G	A	A	A	C	C	T	A	C	C	G	T	G	A	C	A	C	T	G	A	C	G	G
	1	A	C	G	A	C	G	A	A	G	A	T	C	C	G	C	A	T	T	C	C	G	T	T	G	T	A	A	A	A	T	C	T	A	C	C	G	T	G	A	C	A	C	T	A	A	C	G	G
	1	A	C	G	A	C	G	A	A	G	A	T	C	C	G	C	G	T	T	A	C	G	T	C	C	T	G	A	A	G	C	C	T	A	C	C	G	T	G	C	C	A	C	T	G	A	C	G	G
	1	A	C	G	A	C	G	A	A	G	A	T	C	C	G	C	G	T	T	C	C	G	T	C	G	C	G	A	A	A	C	C	T	A	C	C	G	T	G	A	C	A	C	T	G	A	C	G	G
	1	A	C	G	A	C	G	A	A	G	A	T	C	C	G	C	G	T	T	C	C	G	T	C	G	T	A	A	A	A	T	C	T	A	C	C	G	T	G	A	C	A	C	T	A	A	C	G	G
	1	A	C	G	A	C	G	A	A	G	A	T	C	C	G	C	G	T	T	C	C	G	T	T	C	T	A	A	A	A	C	C	C	A	C	C	G	T	G	A	C	A	C	T	G	A	C	G	A
	1	A	C	G	A	C	G	A	A	G	A	T	C	C	G	C	G	T	T	C	C	G	T	T	C	T	A	A	A	A	C	C	C	A	C	C	G	T	G	A	C	A	C	T	G	A	C	G	G
	2	A	C	G	A	C	G	A	A	G	A	T	C	C	G	C	G	T	T	C	C	G	T	T	C	T	A	A	A	A	C	C	C	A	C	C	G	T	G	A	C	A	C	T	G	A	C	G	G
	1	A	C	G	A	C	G	A	A	G	A	T	C	C	G	C	G	T	T	C	C	G	T	T	C	T	A	A	A	A	C	C	C	A	C	C	G	T	G	A	C	A	C	T	G	A	C	G	G
	1	A	C	G	A	C	G	A	A	G	A	T	C	C	G	C	G	T	T	C	C	G	T	T	C	T	A	A	A	A	C	C	C	A	C	C	G	T	G	A	C	A	C	T	G	A	C	G	G
	1	A	C	G	A	C	G	A	A	G	A	T	C	C	G	C	G	T	T	C	C	G	T	T	C	T	A	A	A	A	C	C	C	G	C	T	G	T	G	A	C	A	C	T	G	A	C	G	G
	1	A	C	G	A	C	G	A	A	G	A	T	C	C	G	C	G	T	T	C	C	G	T	T	C	T	A	A	A	A	C	C	T	A	C	C	G	T	G	A	C	A	C	T	G	A	C	G	G
	2	A	C	G	A	C	G	A	A	G	A	T	C	C	G	C	G	T	T	C	C	G	T	T	G	C	G	A	A	A	C	C	T	A	C	C	G	T	G	A	C	A	C	T	A	A	C	G	G
	1	A	C	G	A	C	G	A	A	G	A	T	C	C	G	C	G	T	T	C	C	G	T	T	G	C	G	A	A	A	C	C	T	A	C	C	G	T	G	A	C	A	C	T	G	G	C	G	G
	1	A	C	G	A	C	G	A	A	G	A	T	C	C	G	C	G	T	T	C	C	G	T	T	G	C	G	A	A	G	C	C	T	A	C	C	G	T	G	C	C	A	C	T	G	A	T	G	G
	1	A	C	G	A	C	G	A	A	G	A	T	C	C	G	C	G	T	T	C	C	G	T	T	G	T	A	A	A	A	C	C	C	A	C	C	G	T	G	A	C	A	C	T	G	A	C	G	G
	1	A	C	G	A	C	G	A	A	G	A	T	C	C	G	C	G	T	T	C	C	G	T	T	G	T	A	A	A	A	C	C	T	A	C	C	G	T	G	A	C	A	C	T	G	A	C	G	G
	2	A	C	G	A	C	G	A	A	G	A	T	C	C	G	C	G	T	T	C	C	G	T	T	G	T	A	A	A	A	C	C	T	A	C	C	G	T	G	A	C	A	C	T	G	A	T	A	G
	1	A	C	G	A	C	G	A	A	G	A	T	C	C	G	C	G	T	T	C	C	G	T	T	G	T	A	A	A	A	C	C	T	A	C	C	G	T	G	A	C	A	C	T	G	A	T	G	G
	2	A	C	G	A	C	G	A	A	G	A	T	C	C	G	C	G	T	T	C	C	G	T	T	G	T	A	A	A	A	C	C	T	A	C	C	G	T	G	A	C	A	C	T	G	A	T	G	G
	1	A	C	G	A	C	G	A	A	G	A	T	C	C	G	C	G	T	T	C	C	G	T	T	G	T	A	A	A	A	C	C	T	A	C	C	G	T	G	A	C	A	C	T	G	A	T	G	G
	1	A	C	G	A	C	G	A	A	G	A	T	C	C	G	C	G	T	T	C	C	G	T	T	G	T	A	A	A	A	C	C	T	A	C	C	G	T	G	A	C	A	C	T	G	A	C	G	G
	1	A	C	G	A	C	G	A	A	G	A	T	C	C	G	C	G	T	T	C	C	G	T	T	G	T	A	A	A	A	C	C	T	A	C	C	G	T	G	A	C	A	C	T	G	A	C	G	G
	1	A	C	G	A	C	G	A	A	G	A	T	C	C	G	C	G	T	T	C	C	G	T	T	G	T	G	A	A	A	C	C	C	A	C	C	G	T	G	A	C	A	C	T	G	A	C	G	G
	1	A	C	G	A	C	G	A	A	G	A	T	T	C	G	C	A	T	G	C	C	G	T	T	C	T	G	A	A	A	C	C	T	A	C	C	G	T	G	A	C	A	C	T	G	A	C	G	G
	1	A	C	G	A	C	G	A	A	G	A	T	T	C	G	C	A	T	G	C	C	G	T	T	C	T	G	A	A	A	C	C	T	A	C	C	G	T	G	A	C	A	C	T	G	A	C	G	G
	1	A	C	G	A	C	G	A	A	G	A	T	T	C	G	C	A	T	G	C	C	G	T	T	G	C	G	A	A	A	C	C	C	A	C	C	G	T	G	A	C	A	C	T	G	A	C	G	G
	1	A	C	G	A	C	G	A	A	G	A	T	T	C	G	C	A	T	G	C	C	G	T	T	G	T	G	A	A	A	C	C	T	A	C	C	G	T	G	A	C	A	C	G	G	A	C	G	G
	1	A	C	G	A	C	G	A	A	G	A	T	T	C	G	C	A	T	G	C	C	G	T	T	G	T	G	A	A	G	C	C	C	A	C	C	G	T	G	C	C	A	C	T	G	A	C	G	G
	1	A	C	G	A	C	G	A	A	G	A	T	T	C	G	C	A	T	T	C	C	G	T	T	G	C	G	A	A	G	C	C	T	A	C	C	G	T	G	C	C	A	C	T	G	A	C	G	G
	1	A	C	G	A	C	G	A	A	G	A	T	T	C	G	C	G	C	T	C	C	G	T	T	G	T	G	A	A	A	C	C	T	A	C	C	G	T	G	A	C	A	C	T	G	A	C	G	G
	1	A	C	G	A	C	G	A	G	G	A	T	T	C	G	C	A	T	G	C	C	G	T	T	C	T	G	A	A	A	C	C	T	A	C	C	G	T	G	A	C	A	T	T	G	A	C	G	G
	1	A	C	G	A	C	T	A	A	A	A	T	C	C	G	C	G	T	T	C	C	G	T	T	G	T	A	A	A	A	C	C	T	A	C	C	G	T	G	A	C	A	C	T	G	A	C	A	G
	1	A	C	G	A	C	T	A	A	A	G	T	T	C	G	C	G	T	T	C	C	G	C	T	C	T	G	A	A	A	C	C	C	A	C	C	G	T	G	A	C	A	C	T	G	A	C	G	G
	1	A	C	G	A	C	T	A	A	A	G	T	T	C	G	C	G	T	T	C	C	G	C	T	C	T	G	A	A	A	C	C	C	A	C	C	G	T	G	A	C	A	C	T	G	A	C	G	G
	1	A	C	G	A	C	T	A	A	G	A	T	C	C	G	C	G	T	T	C	C	G	T	T	C	T	G	A	A	A	C	C	T	A	C	C	G	T	G	A	C	A	C	T	A	A	C	A	G
	1	A	C	G	A	C	T	A	A	G	A	T	C	C	G	C	G	T	T	C	C	G	T	T	G	T	A	A	A	A	C	C	T	A	C	C	G	T	G	A	C	A	C	T	G	A	T	A	G
	1	A	C	G	A	C	T	A	A	G	A	T	C	C	G	C	G	T	T	C	C	G	T	T	G	T	G	A	A	A	C	C	C	A	C	C	G	T	G	A	C	A	C	T	G	A	C	G	G
	1	A	C	G	A	C	T	A	A	G	A	T	C	C	G	C	G	T	T	C	C	G	T	T	G	T	G	A	A	A	C	C	C	A	C	C	G	T	G	A	C	A	C	T	G	A	C	G	G
	1	A	C	G	A	C	T	G	A	A	A	T	C	C	G	C	A	T	G	C	C	G	T	T	C	T	G	A	A	G	C	C	T	A	C	C	G	T	G	C	C	A	C	T	G	A	C	G	G
	1	A	C	G	A	C	T	G	A	A	A	T	C	C	G	C	A	T	G	C	C	G	T	T	G	T	A	A	A	A	C	C	T	A	C	C	G	T	G	A	C	A	C	T	G	A	T	G	G
	1	A	C	G	A	C	T	G	A	A	A	T	T	C	A	C	A	T	T	A	C	G	T	C	G	C	G	A	A	G	C	C	T	A	C	C	G	T	G	C	C	A	C	T	G	A	C	A	G
	1	A	C	G	A	C	T	G	A	A	A	T	T	C	A	C	A	T	T	C	C	G	T	C	C	T	G	A	A	A	C	C	T	A	C	C	G	T	G	A	C	A	C	T	G	A	T	A	G
	1	A	C	G	A	C	T	G	A	A	A	T	T	C	G	C	A	C	T	C	C	G	T	C	C	T	G	A	A	A	C	C	T	A	C	C	G	T	G	A	C	A	C	T	G	G	C	G	G
	1	A	C	G	A	C	T	G	A	A	A	T	T	C	G	C	A	C	T	C	C	G	T	C	G	T	A	A	A	A	C	C	T	A	C	C	G	T	G	A	C	A	C	T	G	A	C	G	G
	1	A	C	G	A	C	T	G	A	G	A	T	C	C	G	C	A	T	T	A	C	G	T	C	G	T	A	A	A	A	C	C	C	A	C	C	G	T	G	A	C	A	C	T	G	A	C	G	G
	1	A	C	G	A	C	T	G	A	G	A	T	C	C	G	C	A	T	T	A	C	G	T	C	G	T	A	A	A	A	C	C	T	A	C	C	G	T	G	A	C	A	C	T	G	A	T	A	G
	1	A	C	G	A	C	T	G	A	G	A	T	C	C	G	C	A	T	T	A	C	G	T	C	G	T	A	A	A	A	C	C	T	A	C	C	G	T	G	A	C	A	C	T	G	A	T	G	G
	1	A	C	G	A	C	T	G	A	G	A	T	C	C	G	C	A	T	T	A	C	G	T	C	G	T	A	A	A	A	C	C	T	A	C	C	G	T	G	A	C	A	C	T	G	A	T	G	G
	1	A	C	G	A	C	T	G	A	G	A	T	C	C	G	C	A	T	T	A	C	G	T	C	G	T	A	A	A	G	C	C	T	A	C	C	G	T	G	C	C	A	C	T	G	A	C	G	G
	1	A	C	G	A	C	T	G	A	G	A	T	C	C	G	C	A	T	T	C	C	G	T	C	C	T	G	A	A	G	C	C	C	A	C	C	G	T	G	C	C	A	C	T	G	A	C	G	G
	1	A	C	G	A	C	T	G	A	G	A	T	C	C	G	C	A	T	T	C	C	G	T	C	C	T	G	A	A	G	C	C	C	A	C	C	G	T	G	C	C	A	C	T	G	A	C	G	G
	1	A	C	G	A	C	T	G	A	G	A	T	C	C	G	C	A	T	T	C	C	G	T	C	G	T	A	A	A	A	C	C	T	A	C	C	G	T	G	A	C	A	C	T	G	A	C	G	G
	2	A	C	G	A	C	T	G	A	G	A	T	C	C	G	C	A	T	T	C	C	G	T	C	G	T	A	A	A	A	C	C	T	A	C	C	G	T	G	A	C	A	C	T	G	A	C	G	G
	1	A	C	G	A	C	T	G	A	G	A	T	C	C	G	C	A	T	T	C	C	G	T	T	C	T	A	A	A	A	C	C	T	A	C	C	G	T	G	A	C	A	C	T	G	A	C	G	G
	1	A	C	G	A	C	T	G	A	G	A	T	C	C	G	C	A	T	T	C	C	G	T	T	C	T	G	A	A	A	C	C	T	A	C	C	G	T	G	A	C	A	C	G	G	A	C	G	A
	1	A	C	G	A	C	T	G	A	G	A	T	T	C	G	C	A	C	T	C	C	G	T	C	G	T	A	A	A	G	C	C	T	A	C	C	G	T	G	C	C	A	C	T	G	A	T	A	G
	1	A	C	G	A	C	T	G	A	G	A	T	T	C	G	C	G	C	T	C	C	G	T	C	C	T	G	A	A	A	C	C	C	A	C	C	G	T	G	A	C	A	C	T	G	A	C	G	G
	1	A	C	G	A	C	T	G	A	G	A	T	T	C	G	C	G	C	T	C	C	G	T	C	C	T	G	A	A	A	C	C	C	A	C	C	G	T	G	A	C	A	C	T	G	A	C	G	G
	1	A	C	G	A	C	T	G	A	G	A	T	T	C	G	C	G	C	T	C	C	G	T	C	G	C	G	A	A	G	C	C	T	A	C	C	G	T	G	C	C	A	C	T	G	A	T	G	G
	1	A	C	G	A	C	T	G	A	G	A	T	T	C	G	C	G	C	T	C	C	G	T	C	C	T	G	A	A	A	C	C	T	A	C	C	G	T	G	A	C	A	C	G	G	A	C	G	G
	1	A	C	G	A	C	T	G	A	G	A	T	T	C	G	C	G	C	T	C	C	G	T	T	G	C	G	A	A	A	C	A	T	A	C	C	G	T	G	A	C	A	C	T	G	A	C	G	G
	1	A	C	G	A	C	T	G	A	G	A	T	T	C	G	C	G	C	T	C	C	G	T	T	G	T	A	A	A	A	C	C	T	A	C	C	G	T	G	A	C	A	C	T	G	A	T	G	G
	1	A	C	G	A	C	T	G	G	A	A	T	T	C	A	C	A	T	T	C	C	G	T	C	G	T	A	A	A	A	C	C	T	A	C	C	G	T	G	A	C	A	C	T	G	A	C	G	G
	1	A	C	G	A	T	T	G	A	A	A	T	C	C	G	C	A	T	T	C	C	G	T	C	G	T	A	A	A	A	C	C	T	A	C	C	G	T	G	A	C	A	C	T	A	A	C	A	G
	1	A	C	G	A	T	T	G	A	A	G	T	T	C	G	C	G	T	T	C	C	G	T	T	C	T	A	A	A	A	C	C	T	A	C	C	G	T	G	A	C	A	C	T	G	A	C	G	G
	1	A	C	G	A	T	T	G	A	A	G	T	T	C	G	C	G	T	T	C	C	G	T	T	C	T	A	A	A	A	C	C	T	A	C	C	G	T	G	A	C	A	C	T	G	A	C	G	G
	1	A	C	G	A	T	T	G	A	A	G	T	T	C	G	C	G	T	T	C	C	G	T	T	C	T	A	A	A	A	C	C	T	A	C	C	G	T	G	A	C	A	C	T	G	A	C	G	G
	1	A	C	G	A	T	T	G	A	A	G	T	T	C	G	C	G	T	T	C	C	G	T	T	C	T	G	G	A	A	C	C	C	A	C	T	G	T	G	A	T	A	C	T	G	A	C	G	G
	1	A	C	G	A	T	T	G	A	A	G	T	T	C	G	C	G	T	T	C	C	G	T	T	G	T	A	A	A	G	C	C	T	A	C	C	G	T	G	C	C	A	C	T	G	A	T	A	G
	1	A	C	G	A	T	T	G	A	G	A	T	T	C	G	C	G	C	T	C	C	G	T	C	C	T	A	A	A	A	C	C	C	A	C	C	G	T	G	A	C	A	C	T	G	A	C	G	G
	1	A	C	G	A	T	T	G	A	G	A	T	T	C	G	C	G	C	T	C	C	G	T	T	G	T	A	A	A	A	C	C	T	A	C	C	G	T	G	A	C	A	C	T	G	A	T	G	G
	1	A	C	G	A	T	T	G	A	G	A	T	T	C	G	C	G	C	T	C	C	G	T	T	G	T	G	A	A	A	C	C	T	A	C	C	G	T	G	A	C	A	C	T	G	A	C	G	G
	1	A	C	G	A	T	T	G	A	G	A	T	T	C	G	C	G	C	T	C	C	G	T	T	G	T	G	A	A	A	C	C	T	A	C	C	G	T	G	A	C	A	C	T	G	A	C	G	G
	2	A	C	G	G	C	G	A	A	A	A	T	C	C	G	C	A	C	T	A	C	G	T	C	G	C	G	A	A	G	C	C	T	A	C	C	G	T	G	C	C	A	C	T	G	A	C	G	G
	1	A	C	G	G	C	G	A	A	G	A	T	T	C	G	C	G	T	T	C	C	G	T	T	C	C	G	A	A	A	C	C	T	A	C	C	G	T	G	A	C	A	C	T	G	A	C	G	A
	1	A	C	G	G	C	G	A	A	G	A	T	T	C	G	C	G	T	T	C	C	G	T	T	C	C	G	A	A	A	C	C	T	A	C	C	G	T	G	A	C	A	C	T	G	A	C	G	A
	1	A	C	G	G	C	G	A	A	G	A	T	T	C	G	C	G	T	T	C	C	G	T	T	C	T	G	A	A	A	C	C	T	A	C	C	G	T	G	A	C	A	C	T	G	G	C	G	G
	2	A	C	G	G	C	G	A	A	G	A	T	T	C	G	C	G	T	T	C	C	G	T	T	C	T	G	A	A	A	C	C	T	A	C	C	G	T	G	A	C	A	C	T	G	G	C	G	G
	1	A	C	G	G	C	G	A	G	A	A	T	C	C	G	C	A	T	T	C	C	G	T	T	C	T	G	A	A	A	C	C	T	A	C	C	G	T	G	A	C	A	C	T	G	G	C	G	G
	1	A	C	G	G	C	G	A	G	A	A	T	C	C	G	C	A	T	T	C	C	G	T	T	C	T	G	A	A	A	C	C	T	A	C	C	G	T	G	A	C	A	C	T	G	G	C	G	G
	1	A	C	G	G	C	G	A	G	A	A	T	T	C	A	C	A	T	T	C	C	G	T	C	C	T	G	G	A	A	C	C	C	A	C	C	G	T	G	A	C	A	C	T	G	A	C	G	G
	1	A	C	G	G	C	G	A	G	A	A	T	T	C	A	C	A	T	T	C	C	G	T	C	G	C	G	A	A	A	C	C	C	A	C	C	G	T	G	A	C	A	C	T	G	A	C	G	G
	3	A	C	G	G	C	G	A	G	A	A	T	T	C	A	C	A	T	T	C	C	G	T	C	G	T	A	A	A	A	C	C	T	A	C	C	G	T	G	A	C	A	C	T	G	A	C	G	G
	1	A	C	G	G	C	G	A	G	A	A	T	T	C	A	C	A	T	T	C	C	G	T	C	G	T	A	A	A	A	C	C	T	A	C	C	G	T	G	A	C	A	C	T	G	A	C	G	G
	1	A	C	G	G	C	G	A	G	A	A	T	T	C	G	C	A	C	T	C	C	G	T	T	C	C	G	A	A	A	C	C	T	A	C	C	G	T	G	A	C	A	C	T	G	A	C	G	G
	2	A	C	G	G	C	G	A	G	A	A	T	T	C	G	C	A	C	T	C	C	G	T	T	C	T	G	A	A	A	C	C	T	A	C	C	G	T	G	A	C	A	C	G	G	A	C	G	A
	1	A	C	G	G	C	G	A	G	A	A	T	T	C	G	C	A	C	T	C	C	G	T	T	C	T	G	A	A	A	C	C	T	A	C	C	G	T	G	A	C	A	C	G	G	A	C	G	A
	2	A	C	G	G	C	G	A	G	A	A	T	T	C	G	C	A	T	G	C	C	G	T	T	G	C	G	A	A	A	C	C	T	A	C	C	G	T	G	A	C	A	C	T	G	A	C	G	G
	1	A	C	G	G	C	G	A	G	A	A	T	T	C	G	C	A	T	G	C	C	G	T	T	G	C	G	A	A	A	C	C	T	A	C	C	G	T	G	A	C	A	C	T	G	A	C	G	G
	1	A	C	G	G	C	G	A	G	A	A	T	T	C	G	C	A	T	G	C	C	G	T	T	G	C	G	A	A	A	C	C	T	A	C	C	G	T	G	A	C	A	C	T	G	A	C	G	G
	1	A	C	G	G	C	G	A	G	A	A	T	T	C	G	C	A	T	G	C	C	G	T	T	G	T	A	A	A	A	C	C	T	A	C	C	G	T	G	A	C	A	C	T	G	A	T	A	G
	3	A	C	G	G	C	G	A	G	A	G	T	T	C	G	C	G	T	T	C	C	G	T	T	C	T	G	A	A	A	C	C	T	A	C	C	G	T	G	A	C	A	C	T	G	G	C	G	A
	1	A	C	G	G	C	G	A	G	A	G	T	T	C	G	C	G	T	T	C	C	G	T	T	C	T	G	A	A	A	C	C	T	A	C	C	G	T	G	A	C	A	C	T	G	G	C	G	G
	1	A	C	G	G	C	G	A	G	G	A	T	C	C	G	C	A	T	G	C	C	G	T	T	C	T	A	A	A	A	C	C	C	G	C	T	G	T	G	A	C	A	C	T	G	A	C	G	G
	1	A	C	G	G	C	G	A	G	G	A	T	C	C	G	C	A	T	G	C	C	G	T	T	G	T	A	A	A	A	C	C	T	A	C	C	G	T	G	A	C	A	C	T	G	A	T	A	G
	1	A	C	G	G	C	G	A	G	G	A	T	C	C	G	C	G	T	T	C	C	G	T	T	G	C	G	A	A	A	C	C	T	A	C	C	G	T	G	A	C	A	C	T	A	A	C	G	G
	1	A	C	G	G	C	G	A	G	G	A	T	T	C	G	C	A	T	T	A	C	G	T	C	C	T	G	A	A	A	C	C	T	A	C	C	G	T	G	A	C	A	C	T	G	G	C	G	A
	1	A	C	G	G	C	G	A	G	G	A	T	T	C	G	C	A	T	T	A	C	G	T	C	C	T	G	A	A	A	C	C	T	A	C	C	G	T	G	A	C	A	C	T	G	G	C	G	A
	1	A	C	G	G	C	G	A	G	G	A	T	T	C	G	C	A	T	T	C	C	G	T	T	C	T	G	A	A	A	C	C	C	A	C	C	G	T	G	A	C	A	C	T	G	A	C	G	G
	1	A	C	G	G	C	G	A	G	G	A	T	T	C	G	C	A	T	T	C	C	G	T	T	C	T	G	A	A	A	C	C	T	A	C	C	G	T	G	A	C	A	C	T	G	G	C	G	G
	1	A	C	G	G	C	G	A	G	G	A	T	T	C	G	C	A	T	T	C	C	G	T	T	C	T	G	A	A	A	C	C	T	A	C	C	G	T	G	A	C	A	C	T	G	G	C	G	G
	1	A	C	G	G	C	G	A	G	G	A	T	T	C	G	C	A	T	T	C	C	G	T	T	C	T	G	A	A	A	C	C	T	A	C	C	G	T	G	A	C	A	C	T	G	G	C	G	G
	1	A	C	G	G	C	G	A	G	G	A	T	T	C	G	C	A	T	T	C	C	G	T	T	C	T	G	A	A	A	C	C	T	A	C	C	G	T	G	A	C	A	C	T	G	G	C	G	G
	2	A	C	G	G	C	G	A	G	G	A	T	T	C	G	C	A	T	T	C	C	G	T	T	C	T	G	A	A	A	C	C	T	A	C	C	G	T	G	A	C	A	C	T	G	G	C	G	G
	1	A	C	G	G	C	G	A	G	G	A	T	T	C	G	C	A	T	T	C	C	G	T	T	C	T	G	A	A	A	C	C	T	A	C	C	G	T	G	A	C	A	C	T	G	G	C	G	G
	1	A	C	G	G	C	G	A	G	G	A	T	T	C	G	C	A	T	T	C	C	G	T	T	C	T	G	A	A	A	C	C	T	A	C	C	G	T	G	A	C	A	C	T	G	G	C	G	G
	1	A	C	G	G	C	G	A	G	G	A	T	T	C	G	C	A	T	T	C	C	G	T	T	G	C	G	A	A	A	C	C	C	A	C	T	G	T	G	A	C	A	C	T	G	A	C	G	G
	1	A	C	G	G	C	G	A	G	G	A	T	T	C	G	C	A	T	T	C	C	G	T	T	G	C	G	A	A	A	C	C	T	A	C	C	G	T	G	A	C	A	C	T	A	A	C	A	G
	1	G	C	G	A	C	G	A	G	A	A	T	C	C	G	C	A	C	T	A	C	G	T	C	C	T	G	A	A	A	C	C	C	A	C	C	G	T	G	A	C	A	C	T	G	A	C	G	G
	1	G	C	G	A	C	G	A	G	A	A	T	C	C	G	C	A	C	T	A	C	G	T	C	C	T	G	G	A	A	C	A	T	A	C	C	G	T	G	A	C	A	C	T	G	A	C	G	G
	1	G	C	G	A	C	G	A	G	A	A	T	C	C	G	C	A	C	T	A	C	G	T	C	G	C	G	A	A	G	C	C	T	A	C	C	G	T	G	C	C	A	C	T	G	A	C	G	G
	1	G	C	G	A	C	G	A	G	A	A	T	C	C	G	C	A	C	T	A	C	G	T	C	G	T	A	A	A	A	T	C	T	A	C	C	G	T	G	A	C	A	C	T	A	A	C	G	G
	1	G	C	G	A	C	G	A	G	A	A	T	C	C	G	C	A	C	T	A	C	G	T	C	G	T	A	A	A	A	T	C	T	A	C	C	G	T	G	A	C	A	C	T	A	A	C	G	G
	1	G	C	G	A	C	G	A	G	A	A	T	C	C	G	C	A	C	T	A	C	G	T	C	G	T	A	A	A	A	T	C	T	A	C	C	G	T	G	A	C	A	C	T	A	A	C	G	G
	1	G	C	G	A	C	G	A	G	A	A	T	C	C	G	C	A	C	T	A	C	G	T	C	G	T	A	A	A	A	T	C	T	A	C	C	G	T	G	A	C	A	C	T	A	A	C	G	G
	2	G	C	G	A	C	G	A	G	A	A	T	C	C	G	C	A	C	T	A	C	G	T	C	G	T	A	A	A	A	T	C	T	A	C	C	G	T	G	A	C	A	C	T	A	A	C	G	G
	1	G	C	G	A	C	G	A	G	A	A	T	C	C	G	C	A	C	T	A	C	G	T	C	G	T	A	A	A	A	T	C	T	A	C	C	G	T	G	A	C	A	C	T	A	A	C	G	G
	1	G	C	G	A	C	G	A	G	A	A	T	C	C	G	C	A	C	T	A	C	G	T	C	G	T	A	A	A	A	T	C	T	A	C	C	G	T	G	A	C	A	C	T	A	A	C	G	G
	1	G	C	G	A	C	G	A	G	A	A	T	C	C	G	C	A	C	T	C	C	G	T	C	C	T	G	A	A	A	C	C	C	A	C	C	G	T	G	A	C	A	C	T	G	A	C	G	G
	1	G	C	G	A	C	G	A	G	A	A	T	C	C	G	C	A	C	T	C	C	G	T	C	C	T	G	A	A	A	C	C	C	A	C	C	G	T	G	A	C	A	C	T	G	A	C	G	G
	5	G	C	G	A	C	G	A	G	A	A	T	C	C	G	C	A	C	T	C	C	G	T	C	C	T	G	A	A	A	C	C	T	A	C	C	G	T	G	A	C	A	C	T	G	A	C	G	G
	1	G	C	G	A	C	G	A	G	A	A	T	C	C	G	C	A	C	T	C	C	G	T	C	C	T	G	A	A	A	C	C	T	A	C	C	G	T	G	A	C	A	C	T	G	A	C	G	G
	1	G	C	G	A	C	G	A	G	A	A	T	C	C	G	C	A	C	T	C	C	G	T	T	C	T	G	A	A	A	C	C	T	A	C	C	G	T	G	A	C	A	C	G	G	A	C	G	A
	1	G	C	G	A	C	G	A	G	A	A	T	C	C	G	C	A	T	T	C	C	G	T	T	C	T	G	A	A	A	C	C	C	A	C	C	G	T	G	A	C	A	C	T	G	A	C	G	G
	1	G	C	G	A	C	G	A	G	A	A	T	T	C	G	C	A	C	T	A	C	G	T	C	C	T	G	A	A	A	C	C	T	A	C	C	G	T	G	A	C	A	T	T	G	A	C	A	G
	1	G	C	G	A	C	G	A	G	A	A	T	T	C	G	C	A	C	T	A	C	G	T	C	C	T	G	A	A	A	C	C	T	A	C	C	G	T	G	A	C	A	T	T	G	A	C	G	G
	1	G	C	G	A	C	G	A	G	A	A	T	T	C	G	C	A	C	T	A	C	G	T	C	C	T	G	A	A	A	C	C	T	A	C	C	G	T	G	A	C	A	T	T	G	A	C	G	G
	1	G	C	G	A	C	G	A	G	A	A	T	T	C	G	C	A	C	T	C	C	G	T	C	C	T	G	A	A	A	C	C	C	A	C	C	G	T	G	A	C	A	C	T	G	A	C	G	G
	1	G	C	G	A	C	G	A	G	A	A	T	T	C	G	C	A	C	T	C	C	G	T	C	C	T	G	A	A	A	C	C	C	A	C	C	G	T	G	A	C	A	C	T	G	A	C	G	G
	1	G	C	G	A	C	G	A	G	A	A	T	T	C	G	C	A	C	T	C	C	G	T	C	C	T	G	A	A	A	C	C	C	A	C	C	G	T	G	A	C	A	C	T	G	A	C	G	G
	1	G	C	G	A	C	G	A	G	A	A	T	T	C	G	C	A	C	T	C	C	G	T	C	C	T	G	A	A	A	C	C	C	A	C	C	G	T	G	A	C	A	C	T	G	A	C	G	G
	1	G	C	G	A	C	G	A	G	A	A	T	T	C	G	C	A	C	T	C	C	G	T	C	C	T	G	A	A	A	C	C	T	A	C	C	G	T	G	A	C	A	C	T	G	A	T	G	G
	1	G	C	G	A	C	G	A	G	A	A	T	T	C	G	C	A	C	T	C	C	G	T	C	G	C	G	A	A	G	C	C	T	A	C	C	G	T	G	C	C	A	C	T	G	A	C	G	G
	1	G	C	G	A	C	G	A	G	A	A	T	T	C	G	C	A	C	T	C	C	G	T	C	G	C	G	A	A	G	C	C	T	A	C	C	G	T	G	C	C	A	C	T	G	A	C	G	G
	1	G	C	G	A	C	G	A	G	A	A	T	T	C	G	C	A	C	T	C	C	G	T	C	G	C	G	A	A	G	C	C	T	A	C	C	G	T	G	C	C	A	C	T	G	A	C	G	G
	1	G	C	G	A	C	G	A	G	A	A	T	T	C	G	C	A	C	T	C	C	G	T	C	G	C	G	A	A	G	C	C	T	A	C	C	G	T	G	C	C	A	C	T	G	A	C	G	G
	2	G	C	G	A	C	G	A	G	A	A	T	T	C	G	C	A	C	T	C	C	G	T	C	G	C	G	A	A	G	C	C	T	A	C	C	G	T	G	C	C	A	C	T	G	A	C	G	G
	3	G	C	G	A	C	G	A	G	A	A	T	T	C	G	C	A	C	T	C	C	G	T	C	G	C	G	A	A	G	C	C	T	A	C	C	G	T	G	C	C	A	C	T	G	A	C	G	G
	1	G	C	G	A	C	G	A	G	A	A	T	T	C	G	C	A	C	T	C	C	G	T	T	C	T	G	A	A	A	C	C	T	A	C	C	G	T	G	A	C	A	C	G	G	A	C	G	A
	1	G	C	G	A	C	G	A	G	A	A	T	T	C	G	C	A	C	T	C	C	G	T	T	C	T	G	A	A	A	C	C	T	A	C	C	G	T	G	A	C	A	C	T	G	A	T	G	G
	1	G	C	G	A	C	G	A	G	A	A	T	T	C	G	C	A	C	T	C	C	G	T	T	C	T	G	A	A	A	C	C	T	A	C	C	G	T	G	A	C	A	C	T	G	G	C	G	G
	1	G	C	G	A	C	G	A	G	G	A	T	C	C	G	C	A	T	T	C	C	G	T	T	G	C	G	A	A	A	C	C	T	A	C	C	G	T	G	A	C	A	C	T	G	A	C	G	G
	1	G	C	G	A	C	G	A	G	G	A	T	C	C	G	C	G	T	T	C	C	G	T	T	C	T	A	A	A	A	C	C	C	A	C	C	G	T	G	A	C	A	C	T	G	A	C	G	G
	1	G	C	G	A	C	G	A	G	G	A	T	C	C	G	C	G	T	T	C	C	G	T	T	C	T	A	A	A	A	C	C	C	A	C	C	G	T	G	A	C	A	C	T	G	A	C	G	G
	1	G	C	G	A	C	G	A	G	G	A	T	T	C	G	C	A	T	G	C	C	G	T	T	C	T	A	A	A	A	C	C	C	A	C	C	G	T	G	A	C	A	C	T	G	A	C	G	G
[truncated: 41 more columns]

[truncated: 18 more sheets: F13B, FGA, FGB, FGG, GGCX, MCFD2, PLAT, PLAU, PLAUR, PLG, PROC, PROS1, SERBP1, SERPINC1, TFPI, THBD, VKORC1, VWF]
